# Supplementary material for: Broad and potent neutralizing human antibodies to tick-borne flaviviruses protect mice from disease
Source: J Exp Med. 2021 Apr 8;218(5):e20210236. doi: 10.1084/jem.20210236 (PMC8040517; doi:10.1084/jem.20210236)
Supplement: Table S1 — lists clinical data from TBEV-infected and vaccinated donors. [file JEM_20210236_TableS1.xlsx]

## Sheet: OVERVIEW
Table S1. Clinical data from TBEV-infected and vaccinated donors.
Donor Groups:
Infected
Vaccinated
Data are divided by donor group on separate sheets.

## Sheet: INFECTED
ID	Year of Diagnosis	Age at Diagnosis	Sex	Vaccination History	Tick Bite	Hospitalization (days)	Severity	IgM (IP)	IgG (VIEU/ml)	Notes
1	2011	56	female	not known	not known		mild	4.4	687.15
2	2011	12	male	not known	not known		mild	3.7	634.94
3	2011
4	2011	26	male	not known	not known		moderate	3.8	905.79
5	2011
6	2011	41	female	not known	not known	3	mild	4	905.79
7	2011	75	male	not known	yes	7	severe	3.6	934.222
8	2011	65	male	not known	not known	10	severe	3.5	252.54	diabetes
9	2011	65	male	no	yes		severe	3.8	905.79
10	2011	64	male	no	yes	7	severe	3.7	905.79
11	2011	77	male	no	yes	27	severe	3.8	252.54	death due to pulmonary embolism
12	2011	10	male	no	yes	7	mild	2.7	934.222
13	2011	60	female	no	yes	16	severe	4.3	905.79
15	2011
16	2011	66	female	no	yes	10	severe	2.8	388.59
17	2011	42	female	not known	not known	24	severe	2.3	230.722	paresis; longterm convalescence
18	2011									no data available
19	2011	54	male	no	yes	10	severe	5.6	563.492
20	2011
21	2011	49	female	not known	yes	8	moderate	3.5	962.9
22	2011
23	2011	74	male	not known	yes	22	severe	3	740.34
24	2011	66	male	no	yes	11	severe	3.7	342.26
25	2011	34	male	not known	yes	8	moderate	3.4	435.9
26	2011	62	male	no	yes	19	severe	2.6	905.79
27	2011	35	female	not known	yes	13	severe	3.2	252.54
28	2011	44	male	no	yes	10	moderate	3.3	905.79
29	2011	24	female	no	yes	12	severe	3.7	905.79	recent travel to Croatia, herpes simplex reactivation during TBE
30	2011	45	female	no	yes	13	severe	3.4	252.54
31	2011	35	female	not known	yes	9	severe	3.5	905.79	light paresis
32	2011									no data available
33	2011	69	male	no	yes	9	moderate	4	934.222	recent travel to Sicily, metabolic disorder
34	2011									no data available
35	2011	24	female	no	yes	9	severe	3.5	905.79	leptospira coinfection
36	2011	44	male	no	yes	8	severe	3.7	905.79
37	2011	32	female	not known	yes	8	mild	4	962.9
38	2011	40	female	not known	yes	19	severe	3.9	962.9	paresis
39	2011	35	female	no	yes	9	mild	3.7	962.9
40	2011	56	female	no	yes	10	severe	2.7	209.15
41	2011	15	male	not known	not known	0	mild	3.7	962.9	discharged AMA
42	2011	36	female	no	yes	11	moderate	3	962.9
43	2011
44	2011	67	female	no	yes	10	severe	3.5	905.79	paresis
45	2011
46	2011	35	female	no	yes	7	mild	4.2	849.66
47	2011
48	2011
49	2011	42	female	no	yes	12	severe	3.8	905.79	recent travel to Croatia
50	2011
51	2011	89	female	not known	not known	16	severe	4	849.66	diabetes mellitus
52	2011	73	male	no	not known	14	severe	3.8	634.94
53	2011	26	male	no	no	8	mild	4.3	533.46
54	2011
55	2011	39	female	no	yes	10	moderate	3.6	905.79
56	2011
57	2011	29	female	no	no	10	mild	3	905.79	psoriasis
58	2011	55	female	no	no	4	mild	3.6	962.9
59	2011	30	female	no	yes	9	severe	3.1	905.79
60	2011	62	male	no	yes	8	moderate	3.6	905.79
61	2011	49	male	no	yes	8	mild
62	2018	38	male	no	yes	9	mild
63	2018	43	male	no	yes	7	mild
64	2018	55	male	no	not known	17	mild
65	2018	55	male	no	yes	10	mild
66	2018	67	female	no	not known	13	severe
67	2018	54	male	no	yes	234	severe			paresis
68	2018	46	male	no	not known	9	mild
69	2018	31	male	no	yes	9	mild
70	2018	45	female	no	yes	7	mild
71	2018	35	female	no	yes		mild
73	2018	52	male	no	yes	15	severe			paresis
74	2018	11	male	no	yes	15	mild
75	2018	10	male	no	yes	11	mild
76	2018	66	male	no	yes	7	moderate	4.7	962.9
77	2018	60	female	no	yes	8	moderate	5.3	962.9	unknown neuroinfection in 1966
78	2018	78	male	no	yes	29	severe	6.2	697.71
79	2018	32	female	no	no	9	moderate	4.8	209.15
80	2018	39	male	no	yes	7	severe	5.5	655.706
81	2018	68	male	not known	yes	13	severe	4.5	296.91
82	2018	71	male	not known	yes	16	severe	5.6	563.492
83	2018	45	male	not known	not known	9	moderate	2.9	162.553
84	2018	32	male	no	yes	6	moderate	5.1	629.773
85	2018	59	female	no	yes	8	moderate	3.8	158.376
86	2018	24	male	no	yes	10	moderate	5.2	426.36
87	2018	50	male	no	yes	8	mild	5.7	609.202	probable ingestion of unpasteurised milk products
88	2018	34	male	no	no	8	moderate	5.9	708.308
89	2018	5	male	no	yes	6	mild	6.4	459.923
90	2017	31	male	not known	not known	1		3.5	479.317	serum taken in 2018 during reoccurrence of neuroinfection symptoms
91	2018	46	female					2.2	911.457	some data not available, hospitalized in different hospital
92	2018	54	female	no	not known	6	mild	4.4	588.789	travel to Croatia 2 months previously
93	2018	66	male	no	yes		severe	3.8	22.1784	death due to TBE
94	2018	84	male	no	yes		severe	5.6	25.6376	death due to TBE
95	2018	71	female	no	yes	14	moderate	5.9	513.634
96	2018	65	male	no	yes	13	severe	5.7	609.202
97	2018	47	male	no	yes	11	moderate	6.3	274.602
98	2018	73	male	no	yes	11	severe	5.4	660.923
99	2018	40	male	no	no	11	severe	7.2	256.933	immunodeficient, probable ingestion of unpasteurised milk products (goat)
100	2018	44	male	no	yes	7	moderate	6.1	756.488
101	2018	35	male	no	not known	9	severe		342.26
102	2018	66	female	no	yes	17	moderate	5.9	573.582	atrial fibrillation during hospitalization for TBE
104	2018	18	male	yes	yes	8	severe	6.6	962.9
105	2018	32	female	not known	not known	0	mild	5.9	650.5	discharged AMA
106	2018	47	male	no	no	8	moderate	5.7	158.376
107	2018	6	male	no	yes	9	mild	5.9	614.33
108	2018	47	male	no	yes	5	severe	4.8	697.71	discharged AMA
109	2018	53	female	no	yes	10	moderate	4.8	484.19
110	2018	70	male	no	yes	0	mild	5.3	402.68
111	2018	39	male	no	yes	8	severe	5.6	604.084
112	2018	63	female	not known	not known	9	moderate	5.7	729.624
113	2018	46	male	not known	yes	6	mild	6.9	538.441
114	2018	41	male	not known	yes	1	mild	5.4	634.94	discharged AMA
115	2018	5	male	no	yes	6	mild	7.1	849.66
116	2018	74	male	no	yes	8	moderate	5.1	573.582
117	2018	52	male	no	yes	17	severe	6.5	431.125
118	2018	9	male	no	yes	6	mild	5.9	939.938
119	2018	63	female	not known	not known	12	severe	3.1	388.59
120	2018	51	female	no	no	11	severe	4.8	166.74
121	2018	73	female	no	yes	16	severe	2.5	248.157
123	2018	45	male	not known	no	9	severe	6.8	187.823
124	2018	54	male	no	yes	8	severe	6.7	369.94
125	2018	42	male	no	no	7	moderate	6.9	310.412
126	2018	58	male	no	yes	12	severe	6.4	235.066
127	2018	71	male	no	yes	9	moderate	5.7	416.858
128	2018	50	male	yes	no	7	moderate	6	265.748
129	2018	76	male	not known	not known	11	severe	4.5	226.388
130	2018	72	female	no	yes	11	moderate	5.8	455.098
131	2018	78	female	no	yes	14	severe	5.5	346.849
132	2018	32	male	no	yes	7	moderate	5.9	469.6
133	2018	28	male	no	no	6	severe	6.1	416.858
134	2018	85	female	not known	yes	9	severe	4.1	121.221
135	2018	68	female	not known	not known	9	severe	5.6	548.432
136	2018	58	female	no	yes	9	severe	6	479.317
137	2018	47	female	no	not known	8	severe	3.4	383.913
138	2018	58	female	no	yes	8	severe	3.9	196.324
139	2018	49	male	no	no	7	moderate	5.4	265.748
140	2018	51	male	no	yes	11	severe	4.2	204.865
141	2018	84	female	no	no	12	severe	6.1	256.933
142	2018	64	male	no	yes	8	moderate	3.9	435.9
143	2018	58	male	no	no	15	severe	4.7	292.429	infected travelling in Czech Republic
144	2018	65	male	yes	yes	4	mild	2.4	337.681
145	2018	66	female	no	yes	9	severe	4.5	479.317
Cells left blank where information is unknown or unavailable.
AMA: against medical advice
IgM:	measured using EIA TBE Virus IgM kit (TestLine Clinical Diagnostics, TBM096)
	negative < 0.9 (IP); borderline result 0.9 to 1.1; 1.1 < positive
IgG: manufacturers reccomendation	measured using EIA TBE Virus IgG kit (TestLine Clinical Diagnostics, TBG096)
	negative < 76.89 VIE/ml; borderline result 76.89 to 92.87; 92.87 < positive

## Sheet: VACCINATED
ID	Year of Sample Collection	Age	Sex	Number of TBEV Vaccination Doses	Date of Last Dose
V3	2018	31	female	not known	not known
V4	2018	64	female	3	2006
V5	2018	34	female	3	2003
V6	2018	37	female	not known	1991
V7	2018	22	female	3	2016
V8	2018	21	female	not known	2013
V9	2018	28	female	not known	not known
V11	2019	24	female	2	2017
V12	2019	29	female	7	2018
V16	2019	24	male	4	2018
