# Supplementary material for: Broad and potent neutralizing human antibodies to tick-borne flaviviruses protect mice from disease
Source: J Exp Med. 2021 Apr 8;218(5):e20210236. doi: 10.1084/jem.20210236 (PMC8040517; doi:10.1084/jem.20210236)
Supplement: Table S3 — lists highly similar antibody sequences shared across individuals. [file JEM_20210236_TableS3.xlsx]

## Sheet: OVERVIEW
Table S3. Highly similar antibody sequences shared across individuals.

## Sheet: DATA
		HEAVY												KAPPA												LAMBDA
cluster_id	num_seqs	SEQUENCE_ID	V_CALL	D_CALL	J_CALL	corrected_input	corrected_input_from_start	v_insertions	v_deletions	nt_mismatches_V_region	v_region_aa_mismatches	cdr3_aa	cdr3_aa_length	SEQUENCE_ID	V_CALL	D_CALL	J_CALL	corrected_input	corrected_input_from_start	v_insertions	v_deletions	nt_mismatches_V_region	v_region_aa_mismatches	cdr3_aa	cdr3_aa_length	SEQUENCE_ID	V_CALL	D_CALL	J_CALL	corrected_input	corrected_input_from_start	v_insertions	v_deletions	nt_mismatches_V_region	v_region_aa_mismatches	cdr3_aa	cdr3_aa_length
1	33	CZ111_Plate1_HC_18	IGHV1-69*01	IGHD3-10*01	IGHJ4*02	TCTGGGGCTGAGGTGAAGAAGCCTGGGTCCTCGGTGAAGGTCTCCTGCAAGGCTTCTGGAGGCACCTTCAGCAACTTTGCTATCAGCTGGGTACGACAGGCCCCTGGACAAGGGCTTGAGTGGATGGGAGAGATCATCCCTTTCTTTGGCACAGCAAAATTCGCACAGAAATTTCAGGGCAGAGTCACAATTACCGCGGACGAATCCACGAGCACAGGCTACATGGAGCTGAGCAACCTGAGATCTCACGACACGGCCGTATATTACTGTGCGAGAGATGGTGGAATGGGGAGTTTTGACTACTGGGGCCAGGGAACCCTGGTCACCGTCTCCTCAG	CAGGTGCAGCTGGTGCAGTCTGGGGCTGAGGTGAAGAAGCCTGGGTCCTCGGTGAAGGTCTCCTGCAAGGCTTCTGGAGGCACCTTCAGCAACTTTGCTATCAGCTGGGTACGACAGGCCCCTGGACAAGGGCTTGAGTGGATGGGAGAGATCATCCCTTTCTTTGGCACAGCAAAATTCGCACAGAAATTTCAGGGCAGAGTCACAATTACCGCGGACGAATCCACGAGCACAGGCTACATGGAGCTGAGCAACCTGAGATCTCACGACACGGCCGTATATTACTGTGCGAGAGATGGTGGAATGGGGAGTTTTGACTACTGGGGCCAGGGAACCCTGGTCACCGTCTCCTCAG	0	0	16	9	ARDGGMGSFDY	11	CZ111_Plate1_KC_18	IGKV2-28*01		IGKJ2*01	CCTGCCCGTCACCCCTGGAGAGCCGGCCTCCATTTCCTGCAGGTCTAGTCAGAGCCTCCTGCACAGAAGTGGAGACAACTATTTGGATTGGTACCTGCAGAAGCCAGGGCAGTCTCCACAGCTCCTGATCTATTTGGGTTCTAACCGGGCCTCCGGGGTCCCTGACAGGTTCAGTGGCAGTGGATCAGGCACAGATTTTACATTGAAAATCACCAGAGTGGAGGCTGAGGATGTTGGGGTTTATTACTGCATGCAAGCTCTACAAACTCCTCGAACTTTTGGCCAGGGGACCAAGCTGGAGATCAAAC	GATATTGTGATGACTCAGTCTCCACTCTCCCTGCCCGTCACCCCTGGAGAGCCGGCCTCCATTTCCTGCAGGTCTAGTCAGAGCCTCCTGCACAGAAGTGGAGACAACTATTTGGATTGGTACCTGCAGAAGCCAGGGCAGTCTCCACAGCTCCTGATCTATTTGGGTTCTAACCGGGCCTCCGGGGTCCCTGACAGGTTCAGTGGCAGTGGATCAGGCACAGATTTTACATTGAAAATCACCAGAGTGGAGGCTGAGGATGTTGGGGTTTATTACTGCATGCAAGCTCTACAAACTCCTCGAACTTTTGGCCAGGGGACCAAGCTGGAGATCAAAC	0	0	8	4	MQALQTPRT	9
1	33	CZ111_Plate1_HC_60	IGHV1-69*01	IGHD2-8*02	IGHJ4*02	GCTGAGGTGAAGAAGCCTGGGTCCTCGCTGAAAGTCTCCTGCAAGGCTTCTGGATACACCTTCAGCAACTATGAAATCACCTGGGTGCGACAGGCCCCTGGACAAGGACTTGAGTGGATGGGAGGGATCATCCCTGTCTTTGGCACAGCCAATTACGCACCGAAGTTCCAGGGAAGAGTCACGATTACCGCGGACGAATCCACGACCACAGCCTACATGGAGGTACGAAGCCTGAAGTCTGAAGACACGGCCGTGTATTACTGTGCGAGAGATTCTGGTGCAACGCACTCCTTTGACGACTGGGGCCAGGGAACCCTGGTCACCGTCTCCTC	CAGGTGCAGCTGGTGCAGTCTGGGGCTGAGGTGAAGAAGCCTGGGTCCTCGCTGAAAGTCTCCTGCAAGGCTTCTGGATACACCTTCAGCAACTATGAAATCACCTGGGTGCGACAGGCCCCTGGACAAGGACTTGAGTGGATGGGAGGGATCATCCCTGTCTTTGGCACAGCCAATTACGCACCGAAGTTCCAGGGAAGAGTCACGATTACCGCGGACGAATCCACGACCACAGCCTACATGGAGGTACGAAGCCTGAAGTCTGAAGACACGGCCGTGTATTACTGTGCGAGAGATTCTGGTGCAACGCACTCCTTTGACGACTGGGGCCAGGGAACCCTGGTCACCGTCTCCTC	0	0	23	11	ARDSGATHSFDD	12	CZ111_Plate1_KC_53	IGKV2-28*01		IGKJ2*01	CCTGCCCCGTCACCCCTGGAGAGCCGGCCTCCATCTCCTGCAGGTCTAGTCAGAGCCTCTTGCATAGAAGCGGATACATCTATTTGGATTGGTACCTCCAGAAGCCAGGGCAGTCTCCACAGCTCCTGATCTATTTGGGTTCTAGTCGGGCCTCCGGGGTCCCTGACAGGTTCAGTGGCAGTGCATCAGGCACAGATTTTACACTGAAAATCAGCAGAGTGGAGGCTGAGGATATTGGGGTTTATTACTGCAGGCAAGGTCTACAAACTCCGTACACTTTTGGCCAGGGGACCAAGCTGGAGATCAAAC	GATATTGTGATGACTCAGTCTCCACTCTCCCTGCCCGTCACCCCTGGAGAGCCGGCCTCCATCTCCTGCAGGTCTAGTCAGAGCCTCTTGCATAGAAGCGGATACATCTATTTGGATTGGTACCTCCAGAAGCCAGGGCAGTCTCCACAGCTCCTGATCTATTTGGGTTCTAGTCGGGCCTCCGGGGTCCCTGACAGGTTCAGTGGCAGTGCATCAGGCACAGATTTTACACTGAAAATCAGCAGAGTGGAGGCTGAGGATATTGGGGTTTATTACTGCAGGCAAGGTCTACAAACTCCGTACACTTTTGGCCAGGGGACCAAGCTGGAGATCAAAC	0	0	9	8	RQGLQTPYT	9
1	33	CZ111_Plate2_HC_9	IGHV1-69*01	IGHD1-26*01	IGHJ4*02	AGCTGGTGCAGTCTGGGACTGAGGTGAAGAAGCCTGGGTCCTCGGTGAAGGTCTCTTGCAGGGCTTCTGGAGGCACCTTCAGCAACTATGCTATCAGCTGGGTGCGACAGGCCCCTGGACAAGGGCTTAAGTGGATGGGAGGGATCATCCCTGTCTGGGCTTCAGCAACGTACGCTCAGATCTTCCAGGGCAGACTCACGATTACCGCGGACGAATCCACGACTACAGCCTACATGGAGTTGAGCAGCCTGAGATCTGAGGACACGGGCTTTTATTACTGTGCGAGAGAGGGGGGAAGTGGGAGCTACGACTACTGGGGCCAGGGAACCCTGGTCATCGTCTCCTCAG	CAGGTGCAGCTGGTGCAGTCTGGGACTGAGGTGAAGAAGCCTGGGTCCTCGGTGAAGGTCTCTTGCAGGGCTTCTGGAGGCACCTTCAGCAACTATGCTATCAGCTGGGTGCGACAGGCCCCTGGACAAGGGCTTAAGTGGATGGGAGGGATCATCCCTGTCTGGGCTTCAGCAACGTACGCTCAGATCTTCCAGGGCAGACTCACGATTACCGCGGACGAATCCACGACTACAGCCTACATGGAGTTGAGCAGCCTGAGATCTGAGGACACGGGCTTTTATTACTGTGCGAGAGAGGGGGGAAGTGGGAGCTACGACTACTGGGGCCAGGGAACCCTGGTCATCGTCTCCTCAG	0	0	22	14	AREGGSGSYDY	11	CZ111_Plate2_KC_9	IGKV2-28*01		IGKJ2*01	TGATGACTCAGTCTCCANTCTCCCTGCCCGTCACCCCTGGAGAGCCGGCCTCCATCTCCTGTAGGTCTAGTCAGAGCCTCCTGCATAGAGATGGATACAACTATCTGGATTGGTACCTGCAGAGGCCAGGGCAGTCTCCACAGCTCCTGATCTATTTGGCTTCTAATCGGGCCTCCGGGGTCCCTGACAGGTTCAGTGGCAGTGGATCAGGCACAGATTTTACACTGAAAATCAGCAGAGTGGAGGCTGAGGATGTTGGGGTTTATTACTGCATGCAAGCTCTGCGAACTCCTCGAGCTTTTGGCCAGGGGACCAAGCTGGAGATCAAA	GATATTGTGATGACTCAGTCTCCANTCTCCCTGCCCGTCACCCCTGGAGAGCCGGCCTCCATCTCCTGTAGGTCTAGTCAGAGCCTCCTGCATAGAGATGGATACAACTATCTGGATTGGTACCTGCAGAGGCCAGGGCAGTCTCCACAGCTCCTGATCTATTTGGCTTCTAATCGGGCCTCCGGGGTCCCTGACAGGTTCAGTGGCAGTGGATCAGGCACAGATTTTACACTGAAAATCAGCAGAGTGGAGGCTGAGGATGTTGGGGTTTATTACTGCATGCAAGCTCTGCGAACTCCTCGAGCTTTTGGCCAGGGGACCAAGCTGGAGATCAAA	0	0	7	6	MQALRTPRA	9
1	33	CZ111_Plate3_HC_20	IGHV1-69*01	IGHD3-10*01	IGHJ4*02	CAGTCTGGGGCTGAGGTGAAGAAGCCTGGGTCCTCGGTGAAAGTCTCCTGCAAGGCTTCTGGAGGCACCTTTAGCAACTATGCTATCGACTGGGTGCGACAGGCCCCTGGACAAGGGCTTGAGTGGATGGGACGGATCATCCCTGTCTTTGGCACACCAAATTACGCTAAGAAGTTCCAGGGCAGAGCCACGATTACCGCGGACGAGTCCGCGAGTACAGCCTACATGGAACTGAGCAGCCTGAGATCTGAGGACACGGCCGTCTTCTATTGTGCGAGAGTGGGGGGTTTGGGGAGTTATGACGACTGGGGCCAGGGAACCCTGGTCACCGTCTCCTCAG	CAGGTGCAGCTGGTGCAGTCTGGGGCTGAGGTGAAGAAGCCTGGGTCCTCGGTGAAAGTCTCCTGCAAGGCTTCTGGAGGCACCTTTAGCAACTATGCTATCGACTGGGTGCGACAGGCCCCTGGACAAGGGCTTGAGTGGATGGGACGGATCATCCCTGTCTTTGGCACACCAAATTACGCTAAGAAGTTCCAGGGCAGAGCCACGATTACCGCGGACGAGTCCGCGAGTACAGCCTACATGGAACTGAGCAGCCTGAGATCTGAGGACACGGCCGTCTTCTATTGTGCGAGAGTGGGGGGTTTGGGGAGTTATGACGACTGGGGCCAGGGAACCCTGGTCACCGTCTCCTCAG	0	0	21	9	ARVGGLGSYDD	11	CZ111_Plate3_KC_22	IGKV2-28*01		IGKJ2*01	CCTGCCCCGTCNCCCCTGGAGAGCCAGCCTCCATCTCCTGCAGGTCTAGTCAGAGCCTCCTGCATCGTGATGGGAACAACTATTTGGATTGGTACCTGCAGAAGCCAGGGCAGTCTCCACAGCTCCTGATCTATTTGGGTTCTAATCGGGCCTCCGGAGTCCCTGACAGGTTCAGTGGCAGTGGATCAGGCACAGATTTTACACTGAAAATCAGCAGAGTGGAGGCTGAGGATGTTGGAGTTTATTATTGCATGCAAGCTCTACAAATTCCTAACACTTTTGGCCAGGGGACCAAGCTGGAAATCAAAC	GATATTGTGATGACTCAGTCTCCACTCTCCCTGCCCGTCNCCCCTGGAGAGCCAGCCTCCATCTCCTGCAGGTCTAGTCAGAGCCTCCTGCATCGTGATGGGAACAACTATTTGGATTGGTACCTGCAGAAGCCAGGGCAGTCTCCACAGCTCCTGATCTATTTGGGTTCTAATCGGGCCTCCGGAGTCCCTGACAGGTTCAGTGGCAGTGGATCAGGCACAGATTTTACACTGAAAATCAGCAGAGTGGAGGCTGAGGATGTTGGAGTTTATTATTGCATGCAAGCTCTACAAATTCCTAACACTTTTGGCCAGGGGACCAAGCTGGAAATCAAAC	0	0	9	5	MQALQIPNT	9
1	33	CZ111_Plate3_HC_60	IGHV1-69*01	IGHD3-3*01	IGHJ4*02	CAGTCTGGGGCTGAGGTGAAGAAGCCTGGATCCTCGGTGAAGGTCTCCTGCAAGAGTTCTGGAGGCACCTTCAGCAACTTTGCAATCCACTGGGTGCGGCAGGCCCCTGGACAAGGGCTTGAGTGGATGGGAGGAATTATCCCTGTCTTTGGTACACCAAACTTCGCACAGAAGTTCCAGGGCAGAGTCACGATTACCGCGGACGAATCCACGAGCACAGCCTACATGGAGCTGAGCAGCCTGAGATCTGAGGACACGGCCATGTATTTTTGTGCGAGAGAGGATTGGAGTGCCTCTTTTGACTCCTGGGGCCAGGGAACCCTGGTCACCGTCTCTTCAG	CAGGTGCAGCTGGTGCAGTCTGGGGCTGAGGTGAAGAAGCCTGGATCCTCGGTGAAGGTCTCCTGCAAGAGTTCTGGAGGCACCTTCAGCAACTTTGCAATCCACTGGGTGCGGCAGGCCCCTGGACAAGGGCTTGAGTGGATGGGAGGAATTATCCCTGTCTTTGGTACACCAAACTTCGCACAGAAGTTCCAGGGCAGAGTCACGATTACCGCGGACGAATCCACGAGCACAGCCTACATGGAGCTGAGCAGCCTGAGATCTGAGGACACGGCCATGTATTTTTGTGCGAGAGAGGATTGGAGTGCCTCTTTTGACTCCTGGGGCCAGGGAACCCTGGTCACCGTCTCTTCAG	0	0	17	9	AREDWSASFDS	11	CZ111_Plate3_KC_67	IGKV2-28*01		IGKJ2*01	TGCCCCGTCNCCCCTGGAGAGCCGGCCTCCATCTCCTGCAGGTCTAGTCAGAGCCTCCTGCATAGAGATGGATACAACTATTTGCATTGGTACCTGCAGAAGCCAGGGCAGTCTCCACAGCTCCTGATTTTTTTGGCTTCTAATCGGGCCTCCGGGGTCCCTGACAGGTTCAGTGGCAGTGGATCAGGCACAGCTTTTACACTGAAAATCAGCAGAGTGGAGGCTGAGGATGTTGGGGTTTATTACTGCATGCAAGCTCTACAAACTCCTAAGACTTTTGGCCAGGGGACCAAGCTGGAGATCAA	GATATTGTGATGACTCAGTCTCCACTCTCCCTGCCCGTCNCCCCTGGAGAGCCGGCCTCCATCTCCTGCAGGTCTAGTCAGAGCCTCCTGCATAGAGATGGATACAACTATTTGCATTGGTACCTGCAGAAGCCAGGGCAGTCTCCACAGCTCCTGATTTTTTTGGCTTCTAATCGGGCCTCCGGGGTCCCTGACAGGTTCAGTGGCAGTGGATCAGGCACAGCTTTTACACTGAAAATCAGCAGAGTGGAGGCTGAGGATGTTGGGGTTTATTACTGCATGCAAGCTCTACAAACTCCTAAGACTTTTGGCCAGGGGACCAAGCTGGAGATCAA	0	0	8	7	MQALQTPKT	9
1	33	CZ112_HC_86-	IGHV1-69*01	IGHD3-10*01	IGHJ4*02	GTGCAGCTGGTGCAGTCTGGGGCTGAGGTGAAGAAGCCTGGGTCCTCGGTGAAGGTCTCCTGCAAGTCTTCTGGAGGCATCTTCAGCAACTTTGCTATCAATTGGATACGACAGGCCCCTGGGCAAGGGCTTGTTTGGATGGGAGGGATCATCCCTGCCTTCCGAACAGCAAACTACGCACAGAGAGTCCAGGGCAGAGTCACGATTACCGCGGACGAGTCCACGAGCACAGTCCACTTGGAAGTGAGCGCCCTGAGACCTGAGGACACCGCCATTTATTACTGTGCGAGAGTGGGAGGTTTGGGGAGTTATGACTATTGGGGCCAGGGAACGCTGGTCACCGTCTCCTCAG	CAGGTGCAGCTGGTGCAGTCTGGGGCTGAGGTGAAGAAGCCTGGGTCCTCGGTGAAGGTCTCCTGCAAGTCTTCTGGAGGCATCTTCAGCAACTTTGCTATCAATTGGATACGACAGGCCCCTGGGCAAGGGCTTGTTTGGATGGGAGGGATCATCCCTGCCTTCCGAACAGCAAACTACGCACAGAGAGTCCAGGGCAGAGTCACGATTACCGCGGACGAGTCCACGAGCACAGTCCACTTGGAAGTGAGCGCCCTGAGACCTGAGGACACCGCCATTTATTACTGTGCGAGAGTGGGAGGTTTGGGGAGTTATGACTATTGGGGCCAGGGAACGCTGGTCACCGTCTCCTCAG	0	0	31	18	ARVGGLGSYDY	11	CZ112_KC_63-	IGKV2-28*01		IGKJ2*01	CCTGTCCGTCACTCTTGGAGAGCCGGCCTCCATCTCCTGCAGGTCTAGTCAGAGCCTCCTGCATAGGGATGGAAACAACTATTTGGATTGGTACCTGCAGAAGCCAGGACGGTCTCCACAACTCCTGATCTATTTGGGTTCTAGTCGGGCCTCCGGGGTCCCTGACCGGTTCAGTGGCAGTGGATCAGGCACAGATTTTACACTGAAAATCAGCAGAGTGGAGGCTGAGGATATTGGGGTTTATTACTGCATGCAAGCTCTCCAAACTCCCCACACTTTTGGCCAGGGGACCAAACTGGAGATCAAAC	GATATTGTGATGACTCAGTCTCCACTCTCCCTGTCCGTCACTCTTGGAGAGCCGGCCTCCATCTCCTGCAGGTCTAGTCAGAGCCTCCTGCATAGGGATGGAAACAACTATTTGGATTGGTACCTGCAGAAGCCAGGACGGTCTCCACAACTCCTGATCTATTTGGGTTCTAGTCGGGCCTCCGGGGTCCCTGACCGGTTCAGTGGCAGTGGATCAGGCACAGATTTTACACTGAAAATCAGCAGAGTGGAGGCTGAGGATATTGGGGTTTATTACTGCATGCAAGCTCTCCAAACTCCCCACACTTTTGGCCAGGGGACCAAACTGGAGATCAAAC	0	0	12	8	MQALQTPHT	9
1	33	CZ112_HC_94-	IGHV1-69*01	IGHD3-16*01	IGHJ4*02	GTGCAGCTGGTGCAGTCTGGGGCTGAGGTGAAGAAGCCTGGGTCCTCCGTGAAGGTCTCCTGCAAGACTTCTGGAGGCACCTTCAGCAACTATGCTATCAGCTGGGTGCGACAGGCCCCTGGACAAGGGCTTGAGTGGATGGGAGGGATCATCCCTATCTTTGGTACAGCAAACTACGCACAGAAGTTCCAGGGCAGAGTCACCATTACCGCGGACGAATCCACGAGCACAGCCTACATGGAGCTGAACAACCTGAGATCTGAGGACACGGCCGTGTATTACTGTGCGCAAGATTCGTTTGAGCAACTCGCCAGGTGGGGCCAGGGAACCCTGGTCATCGTCTCTTCAG	CAGGTGCAGCTGGTGCAGTCTGGGGCTGAGGTGAAGAAGCCTGGGTCCTCCGTGAAGGTCTCCTGCAAGACTTCTGGAGGCACCTTCAGCAACTATGCTATCAGCTGGGTGCGACAGGCCCCTGGACAAGGGCTTGAGTGGATGGGAGGGATCATCCCTATCTTTGGTACAGCAAACTACGCACAGAAGTTCCAGGGCAGAGTCACCATTACCGCGGACGAATCCACGAGCACAGCCTACATGGAGCTGAACAACCTGAGATCTGAGGACACGGCCGTGTATTACTGTGCGCAAGATTCGTTTGAGCAACTCGCCAGGTGGGGCCAGGGAACCCTGGTCATCGTCTCTTCAG	0	0	6	5	AQDSFEQLAR	10	CZ112_KC_71-	IGKV2-28*01		IGKJ2*01	CCTGCCCGTCACCCCTGGAGAGCCGGCCTCCATCTCCTGCAGGTCTAGTCAGAGCCTCCTGCATAGGAGTGGAGACAACTATATGCATTGGTACTTGCAGAAGCCAGGGCAGTCTCCACAGCTCCTCATCTATTTGAGTTCTAATCGGGCCTCCGGGGTCCCTGACAGGTTCAGTGGCAGTGGATCAGGCACAGATTTTACACTGAAAATCAGCAGAGTGGAGGCTGAGGATGTTGGGGTTTATTACTGCATGCAAGGTCTACAAACTCCGTACACTTTTGGCCAGGGGACCAGGCTGGAGATCAAAC	GATATTGTGATGACTCAGTCTCCACTCTCCCTGCCCGTCACCCCTGGAGAGCCGGCCTCCATCTCCTGCAGGTCTAGTCAGAGCCTCCTGCATAGGAGTGGAGACAACTATATGCATTGGTACTTGCAGAAGCCAGGGCAGTCTCCACAGCTCCTCATCTATTTGAGTTCTAATCGGGCCTCCGGGGTCCCTGACAGGTTCAGTGGCAGTGGATCAGGCACAGATTTTACACTGAAAATCAGCAGAGTGGAGGCTGAGGATGTTGGGGTTTATTACTGCATGCAAGGTCTACAAACTCCGTACACTTTTGGCCAGGGGACCAGGCTGGAGATCAAAC	0	0	8	7	MQGLQTPYT	9
1	33	CZ112_HC_160-	IGHV1-69*01	IGHD3-10*01	IGHJ4*02	GTGCAGCTGGTGCAGTCTGGGGCTGAGGTGAAGAAGCCTGGGTCCTCGGTGAAGGTCTCCTGCAAGGCTTCTGGAGGCACCTTCAGCAACTTTGCAATCAACTGGGTGCGACAGGCCCCTGGACAAGGGCTTGAGTGGATGGGAGGGATCATCCCTGTCTTTGGCACAGCAAACTACGCACAGAAGTTTCAGGGCAGAGTCACGATTACCGCGGACGAGTCCACGAGAACAGCCTACATGGAGATAAGTAGACTGAGATCTGAGGACACGGCCGTGTTTTACTGTGCGAGAGTGGGAGGTTCGGGGAGTCTTGACGACTGGGGCCAGGGGACCCTGGTCACCGTCTCCTCAG	CAGGTGCAGCTGGTGCAGTCTGGGGCTGAGGTGAAGAAGCCTGGGTCCTCGGTGAAGGTCTCCTGCAAGGCTTCTGGAGGCACCTTCAGCAACTTTGCAATCAACTGGGTGCGACAGGCCCCTGGACAAGGGCTTGAGTGGATGGGAGGGATCATCCCTGTCTTTGGCACAGCAAACTACGCACAGAAGTTTCAGGGCAGAGTCACGATTACCGCGGACGAGTCCACGAGAACAGCCTACATGGAGATAAGTAGACTGAGATCTGAGGACACGGCCGTGTTTTACTGTGCGAGAGTGGGAGGTTCGGGGAGTCTTGACGACTGGGGCCAGGGGACCCTGGTCACCGTCTCCTCAG	0	0	14	8	ARVGGSGSLDD	11	CZ112_KC_123-	IGKV2-28*01		IGKJ2*01	CCCTGCCCGTCACCCCTGGAGAGCCGGCCTCCATCTCCTGCAGGTCTAGTCAGAGCCTCCTGCATAGGGATGGATACAACTATTTGGATTGGTACCTGCAGAAGCCAGGGCAGTCTCCACAACTCCTGATCTATATGGGTTTTAATCGGGCCTCCGGGGTCCCTGACAGGTTCAGTGGCAGTGGATCAGGCACAGATTTTACACTGAAAATCAGCAGAGTGGAGGCTGAGGATGTTGGGGTTTATTACTGCATGCAAGCTCTACAAACTCCTAATACTTTTGGCCAGGGGACCAAGCTGGAAATCAAAC	GATATTGTGATGACTCAGTCTCCACTCTCCCTGCCCGTCACCCCTGGAGAGCCGGCCTCCATCTCCTGCAGGTCTAGTCAGAGCCTCCTGCATAGGGATGGATACAACTATTTGGATTGGTACCTGCAGAAGCCAGGGCAGTCTCCACAACTCCTGATCTATATGGGTTTTAATCGGGCCTCCGGGGTCCCTGACAGGTTCAGTGGCAGTGGATCAGGCACAGATTTTACACTGAAAATCAGCAGAGTGGAGGCTGAGGATGTTGGGGTTTATTACTGCATGCAAGCTCTACAAACTCCTAATACTTTTGGCCAGGGGACCAAGCTGGAAATCAAAC	0	0	5	4	MQALQTPNT	9
1	33	CZ113_HC_82	IGHV1-69*01	IGHD5-12*01	IGHJ4*02	CAGCTGGTGCAGTCTGGGGCTGAGGTGAAGAAGCCTGGGTCCTCGGTGAAGGTCTCCTGCAAGTCCTCTGGAGGCACCTTCAGTAATTTTGATATCAGCTGGGTGCGACAGGCCCCTGGACAAGGGCTGGAGTGGATGGGAGGGATCATCCCCGTCTTTGGAACAGCAACGTACGCACCGAAGTTCCACGGCAGAGTCACGATTACGGCGGACTCATCCACGAGCACAGTGTACATGGAAGTGCCCAGCCTGAGATCTGAGGACACGGCCGTCTATTATTGTGCGAGATTTGGTGGATATAGTGGCTATGAGGAATGGGGCCAGGGAACCCTGGTCGCCGTCTCCTCAG	CAGGTGCAGCTGGTGCAGTCTGGGGCTGAGGTGAAGAAGCCTGGGTCCTCGGTGAAGGTCTCCTGCAAGTCCTCTGGAGGCACCTTCAGTAATTTTGATATCAGCTGGGTGCGACAGGCCCCTGGACAAGGGCTGGAGTGGATGGGAGGGATCATCCCCGTCTTTGGAACAGCAACGTACGCACCGAAGTTCCACGGCAGAGTCACGATTACGGCGGACTCATCCACGAGCACAGTGTACATGGAAGTGCCCAGCCTGAGATCTGAGGACACGGCCGTCTATTATTGTGCGAGATTTGGTGGATATAGTGGCTATGAGGAATGGGGCCAGGGAACCCTGGTCGCCGTCTCCTCAG	0	0	26	12	ARFGGYSGYEE	11	CZ113_KC_73	IGKV2-28*01		IGKJ2*01	TGGCCGTCACCCCCGGAGAGCCGGCCTCCATCTCCTGCAGGTCTAGTCAGAGCCTCCTGCATAGAAATGGATACAACTATTTCGATTGGTACCTGCAGAGGCCAGGGCAGTCTCCACAGCTCNTGATCTATTTGGGTTCTAATCGGGCCTCCGGGGTCCCTGACAGGTTCAGTGGCAGTGGATCAGGCACAGATTTTACACTGAAAATCAGCAGAGTGGAGGCTGAGGATGTTGGGGTTTACTACTGCATGCAAGGTCTACAAACTCCTCGGACTTTTGGCCAGGGGACCAAGCTGGAGATCAA	GATATTGTGATGACTCAGTCTCCACTCTCCCTGGCCGTCACCCCCGGAGAGCCGGCCTCCATCTCCTGCAGGTCTAGTCAGAGCCTCCTGCATAGAAATGGATACAACTATTTCGATTGGTACCTGCAGAGGCCAGGGCAGTCTCCACAGCTCNTGATCTATTTGGGTTCTAATCGGGCCTCCGGGGTCCCTGACAGGTTCAGTGGCAGTGGATCAGGCACAGATTTTACACTGAAAATCAGCAGAGTGGAGGCTGAGGATGTTGGGGTTTACTACTGCATGCAAGGTCTACAAACTCCTCGGACTTTTGGCCAGGGGACCAAGCTGGAGATCAA	0	0	7	6	MQGLQTPRT	9
1	33	CZ113_HC_107	IGHV1-69*01	IGHD6-19*01	IGHJ4*02	GTGCAGCTGGTGCAGTCTGGGGCTGAGGTGAAGAAGCCTGGGTCCTCGGTAAAGGTCTCCTGCAAGACTTCTGGAGGCACCTTCAGCAACTATGAAATCACTTGGGTGCGACAGGCCCCTGGACAAGGGCTTGAATGGATGGGAGGGGTGATCCCTATTTTTGGAACACCAAACTACGCACAGAAGTTCCAGGGCAGAGTCACGATTAGCGCGGACGAATCCACGAGTACAGCCTACATGGAGCTGAGCAGCCTGCGATCCGAGGACACGGCCATGTATTATTGTGCGAAGAGCAGTGGCTGGTCTTTTGACTATTGGGGCCAGGGAACCCAGGTCACCGTCTCCTCAG	CAGGTGCAGCTGGTGCAGTCTGGGGCTGAGGTGAAGAAGCCTGGGTCCTCGGTAAAGGTCTCCTGCAAGACTTCTGGAGGCACCTTCAGCAACTATGAAATCACTTGGGTGCGACAGGCCCCTGGACAAGGGCTTGAATGGATGGGAGGGGTGATCCCTATTTTTGGAACACCAAACTACGCACAGAAGTTCCAGGGCAGAGTCACGATTAGCGCGGACGAATCCACGAGTACAGCCTACATGGAGCTGAGCAGCCTGCGATCCGAGGACACGGCCATGTATTATTGTGCGAAGAGCAGTGGCTGGTCTTTTGACTATTGGGGCCAGGGAACCCAGGTCACCGTCTCCTCAG	0	0	19	8	AKSSGWSFDY	10	CZ113_KC_95	IGKV2-28*01		IGKJ2*01	CCTGCCCGTCACCCCTGGAGAGCCGGCCTCCATCTCCTGCAGGTCTAGTCAGAGCCTCCTGAATAGTGATGGATACAACTATTTGGATTGGTACCTGCAGAAGCCAGGGCAGTCTCCACAGCTCCTGATCTATTTGGGTTCTAATCGGGCCTCCGGGGTCCCTGACAGGTTCAGTGGCAGTGGATCAGGCACAGATTTTACACTGAAAATCAGCAGAGTGGAGGCTGAGGATGTTGGGGTTTATTACTGCATGCAATGGATACAAAAATCGTACACTTTTGGCCAGGGGACCAAGCTGGAGATCAAAC	GATATTGTGATGACTCAGTCTCCACTCTCCCTGCCCGTCACCCCTGGAGAGCCGGCCTCCATCTCCTGCAGGTCTAGTCAGAGCCTCCTGAATAGTGATGGATACAACTATTTGGATTGGTACCTGCAGAAGCCAGGGCAGTCTCCACAGCTCCTGATCTATTTGGGTTCTAATCGGGCCTCCGGGGTCCCTGACAGGTTCAGTGGCAGTGGATCAGGCACAGATTTTACACTGAAAATCAGCAGAGTGGAGGCTGAGGATGTTGGGGTTTATTACTGCATGCAATGGATACAAAAATCGTACACTTTTGGCCAGGGGACCAAGCTGGAGATCAAAC	0	0	2	4	MQWIQKSYT	9
1	33	CZ113_HC_122	IGHV1-69*01	IGHD1-26*01	IGHJ4*02	TGGTGCAGTCTGGGGCTGTACTGAAGAAGCCTGGGTCCTCGGTGAAGGTCTCCTGCAAGGCTTCTGGAGGCACCTTCAGTAACTATGCTATCCACTGGGTGCGACAGGCCCCTGGACAAGGGCTTGAGTGGATGGGAGGGATCATCCCTCTCTTTGGTACAGCAAACTACGCACAGAAGTTCCGGGGCAGAGTCACGATTACCGCGGACGGCTCCACGAGCACAGCCTACATGGACCTGAGCAGCCTCAGATCGGGGGACACGGCCGTATATTACTGTGCGCGAGAGGGCGGGGCAGGAGCCTCCCTTGACTACTGGGGCCAGGGAACCCTGGTCACCGTCTCCTCAG	CAGGTGCAGCTGGTGCAGTCTGGGGCTGTACTGAAGAAGCCTGGGTCCTCGGTGAAGGTCTCCTGCAAGGCTTCTGGAGGCACCTTCAGTAACTATGCTATCCACTGGGTGCGACAGGCCCCTGGACAAGGGCTTGAGTGGATGGGAGGGATCATCCCTCTCTTTGGTACAGCAAACTACGCACAGAAGTTCCGGGGCAGAGTCACGATTACCGCGGACGGCTCCACGAGCACAGCCTACATGGACCTGAGCAGCCTCAGATCGGGGGACACGGCCGTATATTACTGTGCGCGAGAGGGCGGGGCAGGAGCCTCCCTTGACTACTGGGGCCAGGGAACCCTGGTCACCGTCTCCTCAG	0	0	16	9	AREGGAGASLDY	12	CZ113_KC_111	IGKV2-28*01		IGKJ2*01	TGCCCCGTCACCCCTGGAGAGCCGGCCTCCATCTCCTGCAGGTCGAGTCAGAGCCTCCTGCATAGAGATGGATACAACTATTTGGATTGGTACCTGCAGAAGCCAGGGCAGTCTCCACAGCTCCTGATCTATTTGGGTTCTACTCGGGCCTCCGGAGTCCCTGACAGGTTCAGTGGCAGTGGATCAGGCACAGATTTTACACTGAAAATCAGCAGAGTGGAGGCTGGGGATGTTGGGGTTTATTACTGCATGCAAGCTCTACAAACTTTCAGGACTTTTGGCCAGGGGACCACGCTGGAGATCAAAC	GATATTGTGATGACTCAGTCTCCACTCTCCCTGCCCGTCACCCCTGGAGAGCCGGCCTCCATCTCCTGCAGGTCGAGTCAGAGCCTCCTGCATAGAGATGGATACAACTATTTGGATTGGTACCTGCAGAAGCCAGGGCAGTCTCCACAGCTCCTGATCTATTTGGGTTCTACTCGGGCCTCCGGAGTCCCTGACAGGTTCAGTGGCAGTGGATCAGGCACAGATTTTACACTGAAAATCAGCAGAGTGGAGGCTGGGGATGTTGGGGTTTATTACTGCATGCAAGCTCTACAAACTTTCAGGACTTTTGGCCAGGGGACCACGCTGGAGATCAAAC	0	0	6	4	MQALQTFRT	9
1	33	CZ124_HC_79	IGHV1-69*01	IGHD3-16*01	IGHJ4*02	GTGCAGCTGGTGCAGTCTGGGGCTGAGGTGAAGAAGCCTGGGTCCTCGGTGAGGGTCTCCTGCAAGGTTTCTGGAGGCACCTTCAGCACCTATGCTATCAACTGGGTGCGACAGGCCCCTGGACAAGGTCTTGAGTGGATGGGAGGGATCATCCCTGTCTTTGGTACACCCAATTACGCACAGAAATTCCAGGGCAGAGTCACAATTACCGCGGATGAATCTGCGAGGACAGCCTACATGGAGCTGAGCAGCCTGAGATCTGAGGACACGGCCGTCTTTTATTGTGCGAGAGATGGGGGTGCAAATCCCCTTGACTACTGGGGCCAGGGAACCCTGGTCACCGTCTCTTCAG	CAGGTGCAGCTGGTGCAGTCTGGGGCTGAGGTGAAGAAGCCTGGGTCCTCGGTGAGGGTCTCCTGCAAGGTTTCTGGAGGCACCTTCAGCACCTATGCTATCAACTGGGTGCGACAGGCCCCTGGACAAGGTCTTGAGTGGATGGGAGGGATCATCCCTGTCTTTGGTACACCCAATTACGCACAGAAATTCCAGGGCAGAGTCACAATTACCGCGGATGAATCTGCGAGGACAGCCTACATGGAGCTGAGCAGCCTGAGATCTGAGGACACGGCCGTCTTTTATTGTGCGAGAGATGGGGGTGCAAATCCCCTTGACTACTGGGGCCAGGGAACCCTGGTCACCGTCTCTTCAG	0	0	18	9	ARDGGANPLDY	11	CZ124_KC_63	IGKV2-28*01		IGKJ2*01	CTGCCCGTCACCCCTGGAGAGCCGGCCTCCATCTCCTGCAGGTCTAGTCAGAGCCTCCTCCATAGTAATGGATACAACTATTTGAATTGGTACCTGCAGAAACCAGGGCAGTCTCCACAGCTCCTGCTCTATTTGGGTTCTGATCGGGCCTCCGGGGTCCCTGACAGGTTCAGTGGCAGTGGATCAGGCACAGATTTTACACTGAAAATCAGCAGAGTGGAGGCTGAGGATGTTGGGGTTTATTACTGCATGCAAGCTCTACGGGCTCCGTACGCTTTTGGCCAGGGGACCAAGCTGGAGATCAAAC	GATATTGTGATGACTCAGTCTCCACTCTCCCTGCCCGTCACCCCTGGAGAGCCGGCCTCCATCTCCTGCAGGTCTAGTCAGAGCCTCCTCCATAGTAATGGATACAACTATTTGAATTGGTACCTGCAGAAACCAGGGCAGTCTCCACAGCTCCTGCTCTATTTGGGTTCTGATCGGGCCTCCGGGGTCCCTGACAGGTTCAGTGGCAGTGGATCAGGCACAGATTTTACACTGAAAATCAGCAGAGTGGAGGCTGAGGATGTTGGGGTTTATTACTGCATGCAAGCTCTACGGGCTCCGTACGCTTTTGGCCAGGGGACCAAGCTGGAGATCAAAC	0	0	5	5	MQALRAPYA	9
1	33	CZ124_HC_114	IGHV1-69*01	IGHD3-16*01	IGHJ4*02	GTGCAGCTGGTGCAGTCTGGGGCTGAGGTGAAGAAGCCTGGGTCCTCGGTGAAGGTCTCCTGCAAGGCTTCTGGAGGCACTTTCAGCAATTTTGCTATCAGTTGGGTGCGACAGGCCCCTGGACAAGGCCTTGAGTGGATGGGGGGGATCATTCCAGTCTTTGGTACAGCAAACTACGCACAGAAGTTCCAGGGCAGAGTCACGATTACCGCGGACGAGTCCACGAACACAGCCTACATGGAGTTGAGCAGCCTGAGATCTGAAGACACGGCCGTATTTTACTGTGCGAGAGATGGGGGTGTTAACCCGCTCGAGTATTGGGGCCAGGGAAGCCAGGTCACCGTCTCCTCAG	CAGGTGCAGCTGGTGCAGTCTGGGGCTGAGGTGAAGAAGCCTGGGTCCTCGGTGAAGGTCTCCTGCAAGGCTTCTGGAGGCACTTTCAGCAATTTTGCTATCAGTTGGGTGCGACAGGCCCCTGGACAAGGCCTTGAGTGGATGGGGGGGATCATTCCAGTCTTTGGTACAGCAAACTACGCACAGAAGTTCCAGGGCAGAGTCACGATTACCGCGGACGAGTCCACGAACACAGCCTACATGGAGTTGAGCAGCCTGAGATCTGAAGACACGGCCGTATTTTACTGTGCGAGAGATGGGGGTGTTAACCCGCTCGAGTATTGGGGCCAGGGAAGCCAGGTCACCGTCTCCTCAG	0	0	16	5	ARDGGVNPLEY	11	CZ124_KC_89	IGKV2-28*01		IGKJ2*01	CCCNCNNNNNNNNNTCTCCCTGCCCGTCACCCCTGGAGAGCCGGCCTCCATCTCCTGCAGGTCTAGTCAGAGCCTCCTGCATAGTCATGGATACAACTATTTGAATTGGTACCTGCAAAAGCCAGGGCAGTCCCCACAACTCCTGATCTATTTGGGTTCTAATCGGGCCTCCGGGGTCCCTGACAGGTTCAGTGGCAGTGGATCAGGCAGAGATTTTACACTGAAAATCAGTAGAGTGGAGGCTGAGGATGTTGGAGTTTATTACTGCATGCAAGCTCTACAAACTCCGCACACTTTTGGCCAGGGGACCAAGCTGGAGATCAAAC	GATATTGTGATGACTCAGTCTCCACTCTCCCTGCCCGTCACCCCTGGAGAGCCGGCCTCCATCTCCTGCAGGTCTAGTCAGAGCCTCCTGCATAGTCATGGATACAACTATTTGAATTGGTACCTGCAAAAGCCAGGGCAGTCCCCACAACTCCTGATCTATTTGGGTTCTAATCGGGCCTCCGGGGTCCCTGACAGGTTCAGTGGCAGTGGATCAGGCAGAGATTTTACACTGAAAATCAGTAGAGTGGAGGCTGAGGATGTTGGAGTTTATTACTGCATGCAAGCTCTACAAACTCCGCACACTTTTGGCCAGGGGACCAAGCTGGAGATCAAAC	0	0	8	3	MQALQTPHT	9
1	33	CZ124_HC_121	IGHV1-69*01	IGHD3-10*01	IGHJ4*02	GTGCAGCTGGTGCAGTCTGGGGCGGAGGTGAAGAAGCCTGGGTCCTCGGTGAAGGTCTCCTGCAAGGTTTCCGGAGGCACTTTCAACACCTTTGCTATCAACTGGGTGCGCCAGGCCCCTGGACAAGGGCTTGAGTGGATGGGACAGATCATCCCTGTCTTTGGTACCGCAAACTACGCACAGAAATTCCAGGTCAGAGTCAAAATTACCGCGGACGAATCTTCGAGCACGGCCTACATGGAGCTGAACAGCCTGAGATCTGAAGACACGGCCGTGTTTTACTGTGCGAGGTCGGGTGGTTCAGGGAGTTTTGACTACTGGGGCCAGGGAACCCTGGTCACCGTCTCCTCAG	CAGGTGCAGCTGGTGCAGTCTGGGGCGGAGGTGAAGAAGCCTGGGTCCTCGGTGAAGGTCTCCTGCAAGGTTTCCGGAGGCACTTTCAACACCTTTGCTATCAACTGGGTGCGCCAGGCCCCTGGACAAGGGCTTGAGTGGATGGGACAGATCATCCCTGTCTTTGGTACCGCAAACTACGCACAGAAATTCCAGGTCAGAGTCAAAATTACCGCGGACGAATCTTCGAGCACGGCCTACATGGAGCTGAACAGCCTGAGATCTGAAGACACGGCCGTGTTTTACTGTGCGAGGTCGGGTGGTTCAGGGAGTTTTGACTACTGGGGCCAGGGAACCCTGGTCACCGTCTCCTCAG	0	0	23	12	ARSGGSGSFDY	11	CZ124_KC_95	IGKV2-28*01		IGKJ2*01	CCTGCCCCGTCACCCCTGGAGAGCCGGCCTCCATCTCCTGCAGGTCTAGTCAGAGTCTCCTGCATCGTGATGGGAACAACTATTTGGATTGGTACCTGCAGAAGCCAGGGCAGTCTCCACAGCTCCTGCTCTATTTGGCTTCTAATCGGGCCTCCGGGGTCCCTGACAGGTTCAGCGGCAGTGGATCAGGCACATCTTTTACACTGAAAATCAGCAGAGTGGAGGCTGAGGATGTTGGGGTTTATTACTGCATGGAAACTCTACGAACTCCGCACACTTTTGGCCAGGGGACCAAGCTGGAGATCAAAC	GATATTGTGATGACTCAGTCTCCACTCTCCCTGCCCGTCACCCCTGGAGAGCCGGCCTCCATCTCCTGCAGGTCTAGTCAGAGTCTCCTGCATCGTGATGGGAACAACTATTTGGATTGGTACCTGCAGAAGCCAGGGCAGTCTCCACAGCTCCTGCTCTATTTGGCTTCTAATCGGGCCTCCGGGGTCCCTGACAGGTTCAGCGGCAGTGGATCAGGCACATCTTTTACACTGAAAATCAGCAGAGTGGAGGCTGAGGATGTTGGGGTTTATTACTGCATGGAAACTCTACGAACTCCGCACACTTTTGGCCAGGGGACCAAGCTGGAGATCAAAC	0	0	10	9	METLRTPHT	9
1	33	CZ124_HC_123	IGHV1-69*01	IGHD3-16*01	IGHJ4*02	TGCAGCTGGTGCAGTCTGGGGCTGAGGTGAAGAAGCCTGGGTCGTCGGTGAAGGTCTCCTGTAAGGCTTCTGGAGGCACCTTCAGCAACTATGCTATCAATTGGGTGCGAAAAGTCCCTGGACAAGGGCTTGAGTGGATGGGAGGGATCATCCCTTTCTTTGGTACACCAAACTACGCACAGAAGTTCCAGGACAGAGTCACGATAACCGCAGACGACTCCACGAGCACAGCCTACATGGAGGTGCGCAGCCTGAGATCTGACGACACGGCCGTCTATTATTGTGCGAGAGATGGGGGTGTTAATCCACTGGAATACTGGGGCCAGGGAACCCTGGTCTCCGTCTCCTCAG	CAGGTGCAGCTGGTGCAGTCTGGGGCTGAGGTGAAGAAGCCTGGGTCGTCGGTGAAGGTCTCCTGTAAGGCTTCTGGAGGCACCTTCAGCAACTATGCTATCAATTGGGTGCGAAAAGTCCCTGGACAAGGGCTTGAGTGGATGGGAGGGATCATCCCTTTCTTTGGTACACCAAACTACGCACAGAAGTTCCAGGACAGAGTCACGATAACCGCAGACGACTCCACGAGCACAGCCTACATGGAGGTGCGCAGCCTGAGATCTGACGACACGGCCGTCTATTATTGTGCGAGAGATGGGGGTGTTAATCCACTGGAATACTGGGGCCAGGGAACCCTGGTCTCCGTCTCCTCAG	0	0	19	11	ARDGGVNPLEY	11	CZ124_KC_97	IGKV2-28*01		IGKJ2*01	GATGACTCAGTCTCCANTCTCCCTGCCCGTCACCCCTGGAGAGTCGGCCTCCATTTCCTGCAGGTCTAGTCAGAGTCTCCTGCATAGTAATGGATACAACTATTTGAATTGGTACCTGCAGAAGGCAGGGCAGTCTCCACAGCTCCTGATCTATTTGGGTTCTAATCGGGCCTCCGGGGTCCCTGACAGGTTCAGCGGCAGTGGATCAGGCACAGATTTTACACTGAAAATCAGCGGAGTGGAGGCTGAGGATGTTGGGGTTTATTACTGCATGCAAGCTCTACAAACTCCGCACACTTTTGGCCAGGGGACCAAGCTGGAGATCAAAC	GATATTGTGATGACTCAGTCTCCANTCTCCCTGCCCGTCACCCCTGGAGAGTCGGCCTCCATTTCCTGCAGGTCTAGTCAGAGTCTCCTGCATAGTAATGGATACAACTATTTGAATTGGTACCTGCAGAAGGCAGGGCAGTCTCCACAGCTCCTGATCTATTTGGGTTCTAATCGGGCCTCCGGGGTCCCTGACAGGTTCAGCGGCAGTGGATCAGGCACAGATTTTACACTGAAAATCAGCGGAGTGGAGGCTGAGGATGTTGGGGTTTATTACTGCATGCAAGCTCTACAAACTCCGCACACTTTTGGCCAGGGGACCAAGCTGGAGATCAAAC	0	0	8	5	MQALQTPHT	9
1	33	CZ124_HC_128	IGHV1-69*01	IGHD2-21*02	IGHJ4*02	GTGCAGCTGGTGCAGTCTGGGGCTGAGGTGAAGAAGCCTGGGTCCTCGGTGAGGGTCTCCTGCAAAATTTCTGGAGGCAACTTCAACAAGTATGCTATCAGCTGGGTGCGACAGGCCCCTGGACAAGGGCTTGAGTGGATGGGAGGGATCATCCCTATCTTTGGTACACCAAACTACGCACAGAGGTTTCAGGGCAGAGTCACCATTACCGCGGACGAATCCACGAGCACAGCCTATATGGAGCTGAGTAGCCTGAGATCTGAGGACACGGCCGTGTATTATTGTGCGAGAGATGGGGGGGTGACCCCAATTGACTACTGGGGCCAGGGAACCCTGGTCACCGTCTCCTCAG	CAGGTGCAGCTGGTGCAGTCTGGGGCTGAGGTGAAGAAGCCTGGGTCCTCGGTGAGGGTCTCCTGCAAAATTTCTGGAGGCAACTTCAACAAGTATGCTATCAGCTGGGTGCGACAGGCCCCTGGACAAGGGCTTGAGTGGATGGGAGGGATCATCCCTATCTTTGGTACACCAAACTACGCACAGAGGTTTCAGGGCAGAGTCACCATTACCGCGGACGAATCCACGAGCACAGCCTATATGGAGCTGAGTAGCCTGAGATCTGAGGACACGGCCGTGTATTATTGTGCGAGAGATGGGGGGGTGACCCCAATTGACTACTGGGGCCAGGGAACCCTGGTCACCGTCTCCTCAG	0	0	15	7	ARDGGVTPIDY	11	CZ124_KC_102	IGKV2-28*01		IGKJ2*01	CCTGCCCGTCACCCCTGGAGAGCCGGCCTCCATCTCCTGCAGGTCTAGTCAGAGCCTCCTGCATCGTAGTGGATACAACTATATGGATTGGTACCTGCAGAAGCCAGGGCAGTCTCCACAGCTCCTGATCTATTTGGGTTCTAATCGGGCCTCCGGGGTCCCTGACAGGTTCAGTGGCAGTGGATCAGGCACAGATTTTACACTGAAAATCAGCAGAGTGGAGGCTGAGGATGTTGGGGTTTATTACTGCATGCAAGCTCTACAAACTCCGTACACTTTTGGCCAGGGGACCAAGCTGGAGATCAAAC	GATATTGTGATGACTCAGTCTCCACTCTCCCTGCCCGTCACCCCTGGAGAGCCGGCCTCCATCTCCTGCAGGTCTAGTCAGAGCCTCCTGCATCGTAGTGGATACAACTATATGGATTGGTACCTGCAGAAGCCAGGGCAGTCTCCACAGCTCCTGATCTATTTGGGTTCTAATCGGGCCTCCGGGGTCCCTGACAGGTTCAGTGGCAGTGGATCAGGCACAGATTTTACACTGAAAATCAGCAGAGTGGAGGCTGAGGATGTTGGGGTTTATTACTGCATGCAAGCTCTACAAACTCCGTACACTTTTGGCCAGGGGACCAAGCTGGAGATCAAAC	0	0	3	3	MQALQTPYT	9
1	33	CZ124_HC_154	IGHV1-69*01	IGHD3-16*01	IGHJ4*02	GTGCAGCTGGTGCAGTCTGGGGCTGAGGTGAAGAAGCCTGGGTCCTCGGTGAAGGTCTCCTGCAAGGCTTCTGGAGGCGCCTTCAGCAACTTTGGTTTCAGCTGGGTGCGACAGGCCCCTGGACAAGGGCTTGAGTGGTTGGGGATGATCATCCCTGCCTTTGGTTCACCAATCTACGCACAGAAGTTCCGGGGCAGAGTCACCATTAGTGCGGACGAATCCATCAGTACAGCCTACATGGAACTGAGAAACCTGAAGTCTGAGGACACGGGCGTCTATTTCTGTGCGAGAGAGGGTGGGGGAATAGGGCCCAGCTTGGACTACTGGGGCCAGGGAACCCTGGTCGCCGTCTCCTCAG	CAGGTGCAGCTGGTGCAGTCTGGGGCTGAGGTGAAGAAGCCTGGGTCCTCGGTGAAGGTCTCCTGCAAGGCTTCTGGAGGCGCCTTCAGCAACTTTGGTTTCAGCTGGGTGCGACAGGCCCCTGGACAAGGGCTTGAGTGGTTGGGGATGATCATCCCTGCCTTTGGTTCACCAATCTACGCACAGAAGTTCCGGGGCAGAGTCACCATTAGTGCGGACGAATCCATCAGTACAGCCTACATGGAACTGAGAAACCTGAAGTCTGAGGACACGGGCGTCTATTTCTGTGCGAGAGAGGGTGGGGGAATAGGGCCCAGCTTGGACTACTGGGGCCAGGGAACCCTGGTCGCCGTCTCCTCAG	0	0	29	19	AREGGGIGPSLDY	13	CZ124_KC_123	IGKV2-28*01		IGKJ2*01	CCTGCCCGTCACCCCTGGAGAGCCGGCCTCCATCTCCTGCAGGTCTAGTCAGAGCCTCCTGCATAGTTCTGGCGACAACTATCTGGATTGGTACCTGCAGAAGCCAGGGCAGTCTCCACAATTGCTGATCTATTTGGGCTCTAATCGGGCCCCCGGGGTCCCTGACCGGTTCAGTGGCAGTGGATCAGGCACAGATTTTACACTGAAAATCAGTAGAGTTGAGGCTGAGGATGTTGGGGTTTATTACTGCATGCAAGCTCTACAAACTCCTCGGACTTTTGGCCAGGGGACCAAACTGGAGATCAAAC	GATATTGTGATGACTCAGTCTCCACTCTCCCTGCCCGTCACCCCTGGAGAGCCGGCCTCCATCTCCTGCAGGTCTAGTCAGAGCCTCCTGCATAGTTCTGGCGACAACTATCTGGATTGGTACCTGCAGAAGCCAGGGCAGTCTCCACAATTGCTGATCTATTTGGGCTCTAATCGGGCCCCCGGGGTCCCTGACCGGTTCAGTGGCAGTGGATCAGGCACAGATTTTACACTGAAAATCAGTAGAGTTGAGGCTGAGGATGTTGGGGTTTATTACTGCATGCAAGCTCTACAAACTCCTCGGACTTTTGGCCAGGGGACCAAACTGGAGATCAAAC	0	0	13	3	MQALQTPRT	9
1	33	CZ128_HC_24	IGHV1-69*01	IGHD5-18*01	IGHJ4*02	CAGTCTGGGGCTGAGGTGAAGAAGCCTGGGTCCTCGGTGAAGGTCTCCTGCAAGGCTTCTGGAGGCACCTTCAGCAACTATGCTATCACCTGGGTGCGACAGGCCCCTGGACAAGGCCTTGAGTGGATGGGAGGGATCATCCCTCTCTTTGGTACACCAAACTACGCACAGAAGTTCCAGGGCAGAGTCACGATTACCGCGGACGAATCTACGAGCACAGCCTACATGGAGCTGAGCAGCCTGAGATCTGAGGACACGGCCGTGTTTTACTGTGCGAGAGATGACGGGGTGACACCTATGAGTTACTGGGGCCAGGGAACCCTGGTCACCGTCTCCTCAG	CAGGTGCAGCTGGTGCAGTCTGGGGCTGAGGTGAAGAAGCCTGGGTCCTCGGTGAAGGTCTCCTGCAAGGCTTCTGGAGGCACCTTCAGCAACTATGCTATCACCTGGGTGCGACAGGCCCCTGGACAAGGCCTTGAGTGGATGGGAGGGATCATCCCTCTCTTTGGTACACCAAACTACGCACAGAAGTTCCAGGGCAGAGTCACGATTACCGCGGACGAATCTACGAGCACAGCCTACATGGAGCTGAGCAGCCTGAGATCTGAGGACACGGCCGTGTTTTACTGTGCGAGAGATGACGGGGTGACACCTATGAGTTACTGGGGCCAGGGAACCCTGGTCACCGTCTCCTCAG	0	0	7	5	ARDDGVTPMSY	11	CZ128_KC_20	IGKV2-28*01		IGKJ2*01	CCTGCCCGTCACCCCTGGAGAGCCGGCCTCCATCTCCTGCAGGTCTAGTCAGAGCCTCCTGCATAGTATTGGATACAACTATTTAAATTGGTACCTGCAGAAGCCAGGGCAGTCTCCACAGCTCCTGATCTATTTGGGTTCTAATCGGGCCTCCGGGGTCCCTGACAGGTTCAGTGGCAGTGGATCAGGCACAGATTTTACACTGAAAATCAGCAGAGTGGAGGCTGAGGATGTTGGGGTTTATTACTGCGCGCAAGTTCTACAAACTCCTCACACTTTTGGCCAGGGGACCAAGCTGGAGATCAAAC	GATATTGTGATGACTCAGTCTCCACTCTCCCTGCCCGTCACCCCTGGAGAGCCGGCCTCCATCTCCTGCAGGTCTAGTCAGAGCCTCCTGCATAGTATTGGATACAACTATTTAAATTGGTACCTGCAGAAGCCAGGGCAGTCTCCACAGCTCCTGATCTATTTGGGTTCTAATCGGGCCTCCGGGGTCCCTGACAGGTTCAGTGGCAGTGGATCAGGCACAGATTTTACACTGAAAATCAGCAGAGTGGAGGCTGAGGATGTTGGGGTTTATTACTGCGCGCAAGTTCTACAAACTCCTCACACTTTTGGCCAGGGGACCAAGCTGGAGATCAAAC	0	0	3	4	AQVLQTPHT	9
1	33	CZ128_HC_35	IGHV1-69*01	IGHD6-13*01	IGHJ4*02	CAGTCTGGGGCTGAGGTGAAGAAGCCTGGGTCCTCGGTGAGGGTCTCCTGCAAGGCTTCTGGAGGCACCTTCAGTAACTTTGCTATCAGCTGGGTGCGACAGGCCCCTGGACAAGGGCTTGAGTGGATGGGAGGGGTCATCCCTCTCTTTGGTACACCAAACTACGCACAGAAGTTCCAGGGCAGAGTCACCATTACCGCGGACGAATCCACGAGCACAGCCCACATGGAGCTGAGCAGCCTGAGAAGTGAGGACACGGCCGTGTATTACTGTGCGAGAGAGGGGGGAGCAGCAGCCGAATTTGACTACTGGGGCCAGGGAACCCTGGTCACCGTCTCCTCAG	CAGGTGCAGCTGGTGCAGTCTGGGGCTGAGGTGAAGAAGCCTGGGTCCTCGGTGAGGGTCTCCTGCAAGGCTTCTGGAGGCACCTTCAGTAACTTTGCTATCAGCTGGGTGCGACAGGCCCCTGGACAAGGGCTTGAGTGGATGGGAGGGGTCATCCCTCTCTTTGGTACACCAAACTACGCACAGAAGTTCCAGGGCAGAGTCACCATTACCGCGGACGAATCCACGAGCACAGCCCACATGGAGCTGAGCAGCCTGAGAAGTGAGGACACGGCCGTGTATTACTGTGCGAGAGAGGGGGGAGCAGCAGCCGAATTTGACTACTGGGGCCAGGGAACCCTGGTCACCGTCTCCTCAG	0	0	11	7	AREGGAAAEFDY	12	CZ128_KC_29	IGKV2-28*01		IGKJ2*01	CCTGCCCGTCACCCCTGGAGAGCCGGCCTCCATCTCCTGCAGGTCTAGTCAGAGCCTCCTGCATAGAACTGGATACAACTATTTGGATTGGTACCTGCAGAAGCCAGGGCAGTCTCCACAGCTCCTGATCTATTTGGGTTCTAATCGGGCCTCCGGGGTCCCTGACAGGTTCAGTGGCAGTGGATCAGGCACAGATTTTACACTGAAAATCAGCAGAGTGGAGGCTGAGGATGTTGGGTTTTATTACTGCATGCAAAGTCTACAAACTCCTCGAACTTTTGGCCAGGGGACCAAGCTGGAGATCAAAC	GATATTGTGATGACTCAGTCTCCACTCTCCCTGCCCGTCACCCCTGGAGAGCCGGCCTCCATCTCCTGCAGGTCTAGTCAGAGCCTCCTGCATAGAACTGGATACAACTATTTGGATTGGTACCTGCAGAAGCCAGGGCAGTCTCCACAGCTCCTGATCTATTTGGGTTCTAATCGGGCCTCCGGGGTCCCTGACAGGTTCAGTGGCAGTGGATCAGGCACAGATTTTACACTGAAAATCAGCAGAGTGGAGGCTGAGGATGTTGGGTTTTATTACTGCATGCAAAGTCTACAAACTCCTCGAACTTTTGGCCAGGGGACCAAGCTGGAGATCAAAC	0	0	3	4	MQSLQTPRT	9
1	33	CZ128_HC_50	IGHV1-69*01	IGHD3-10*01	IGHJ4*02	GTGCAGCTGGTGCAGTCTGGGGCTGAGGTGAAGAAGCCTGGGTCCTCGGTGAAGGTCTCCTGCACGGCTTCTGGAGGCACCTTCAGCAATTTTGCTATCCACTGGGTGCGACAGGCCCCTGGACAAGGACTTGAGTGGATGGGGCGGATCATCCCTGTCTTCGGTACACCAAATTACGCACAGATGTTCCAGGGCAGAGTCACGATTACCGCGGACGAATCCAGGAACACAGCCTATTTGGTTCTGAGCAGCCTGAGGTCCGAGGACACGGCCATTTATTACTGTGCGCGAGACGGGGGGCAGGGCTCCTTGGACTACTGGGGCCAGGGAACCCTGGTCACCGTCTCCTCAG	CAGGTGCAGCTGGTGCAGTCTGGGGCTGAGGTGAAGAAGCCTGGGTCCTCGGTGAAGGTCTCCTGCACGGCTTCTGGAGGCACCTTCAGCAATTTTGCTATCCACTGGGTGCGACAGGCCCCTGGACAAGGACTTGAGTGGATGGGGCGGATCATCCCTGTCTTCGGTACACCAAATTACGCACAGATGTTCCAGGGCAGAGTCACGATTACCGCGGACGAATCCAGGAACACAGCCTATTTGGTTCTGAGCAGCCTGAGGTCCGAGGACACGGCCATTTATTACTGTGCGCGAGACGGGGGGCAGGGCTCCTTGGACTACTGGGGCCAGGGAACCCTGGTCACCGTCTCCTCAG	0	0	24	13	ARDGGQGSLDY	11	CZ128_KC_39	IGKV2-28*01		IGKJ2*01	CCTGCCCGTCACCCCTGGAGAGCCGGCCTCCATCTCCTGCAGGTCTAGTCAGAGCCTCCTGCATAGAACTGGATACAACTATTTGGATTGGTACCTGCAGAAGCCAGGGCAGTCTCCGCAGCTCCTGATCTATTTGGGTTCTAATCGGGCCTCCGGGGTCCCTGACAGGTTCAGTGGCAGTGGATCAGGCACAGATTTTACACTGAAAATCAGCAGAGTGGAGGCTGAGGATGTTGGGGTTTATTACTGCATGCAACCTCTACAAACTCCTCACACTTTTGGCCAGGGGACCAAGCTGGAGATCAAAC	GATATTGTGATGACTCAGTCTCCACTCTCCCTGCCCGTCACCCCTGGAGAGCCGGCCTCCATCTCCTGCAGGTCTAGTCAGAGCCTCCTGCATAGAACTGGATACAACTATTTGGATTGGTACCTGCAGAAGCCAGGGCAGTCTCCGCAGCTCCTGATCTATTTGGGTTCTAATCGGGCCTCCGGGGTCCCTGACAGGTTCAGTGGCAGTGGATCAGGCACAGATTTTACACTGAAAATCAGCAGAGTGGAGGCTGAGGATGTTGGGGTTTATTACTGCATGCAACCTCTACAAACTCCTCACACTTTTGGCCAGGGGACCAAGCTGGAGATCAAAC	0	0	3	3	MQPLQTPHT	9
1	33	CZ128_HC_66	IGHV1-69*01	IGHD3-22*01	IGHJ4*02	GTGCAGCTGGTGCAGTCTGGGGCTGAGGTGAAGAAGCCTGGGTCCTCGGTGAAGGTCTCCTGCAAGGCTTCTGGGGGCGCCTTCAGCAACTATGCTGTCAACTGGGTGCGACAGGCCCCTGGACAAGGGCTTGAGTGGATGGGTGGGATCATCCCTGTCTTTAATACACCGAACTACGCACAGAGATTCCGGGGCAGAGTCACCATTACCGCGGACGAGTCCACGAGCACAGCCTACATGGAGCTGAGCAGCCTGAGATCTGAGGACACGGCCATGTATTACTGTGCGAGAGGAGGGGATAGTAGTAATTCCTTGGGGGACTACTGGGGCCAGGGAACCCTGGTCACCGTCTCCTCAG	CAGGTGCAGCTGGTGCAGTCTGGGGCTGAGGTGAAGAAGCCTGGGTCCTCGGTGAAGGTCTCCTGCAAGGCTTCTGGGGGCGCCTTCAGCAACTATGCTGTCAACTGGGTGCGACAGGCCCCTGGACAAGGGCTTGAGTGGATGGGTGGGATCATCCCTGTCTTTAATACACCGAACTACGCACAGAGATTCCGGGGCAGAGTCACCATTACCGCGGACGAGTCCACGAGCACAGCCTACATGGAGCTGAGCAGCCTGAGATCTGAGGACACGGCCATGTATTACTGTGCGAGAGGAGGGGATAGTAGTAATTCCTTGGGGGACTACTGGGGCCAGGGAACCCTGGTCACCGTCTCCTCAG	0	0	17	10	ARGGDSSNSLGDY	13	CZ128_KC_53	IGKV2-28*01		IGKJ2*01	TGCCCGTCACCCCTGGAGAGCCGGCCTCCATCTCCTGCAGGTCTAGTCAGAGCCTCCTACATAGAACTGGATACACCTATTTGGATTGGTATATGCAGAAGCCAGGGCAGTCTCCACACCTCCTGATCTATTTGGGTTCTACTCGGGCCTCCGGGGTCCCTGACAGGTTCAGTGGCAGTGGATCAGGCACAGATTTTACACTGAAAATCAGCAGAGTGGAGGCTGAGGATGTTGGGGTTTATTACTGCATGCAAGCTCTACAAACTCCGTACACTTTTGGCCAAGGGACCAAGCTGGAGATCA	GATATTGTGATGACTCAGTCTCCACTCTCCCTGCCCGTCACCCCTGGAGAGCCGGCCTCCATCTCCTGCAGGTCTAGTCAGAGCCTCCTACATAGAACTGGATACACCTATTTGGATTGGTATATGCAGAAGCCAGGGCAGTCTCCACACCTCCTGATCTATTTGGGTTCTACTCGGGCCTCCGGGGTCCCTGACAGGTTCAGTGGCAGTGGATCAGGCACAGATTTTACACTGAAAATCAGCAGAGTGGAGGCTGAGGATGTTGGGGTTTATTACTGCATGCAAGCTCTACAAACTCCGTACACTTTTGGCCAAGGGACCAAGCTGGAGATCA	0	0	8	6	MQALQTPYT	9
1	33	CZ128_HC_107	IGHV1-69*01	IGHD1-26*01	IGHJ4*02	GTGCAGCTGGTGCAGTCTGGGGCTGAGGTGAAGAAGCCTGGGTCCTCGGTGAAGGTCTCCTGCAAGGCTTCTGGAGGCACCTTCAGCAATTTTGCTATTAGTTGGGTGCGACAGGCCCCCCGACAAGGGCTTGAGTGGATGGGATCCATCATCCCTGCCTTTGGTACACCAAACTACGCACAGAAGTTTCAGGGCAGAGTCACGATAACCGCGGACGGATCCACGAGCACAGCCTACATTGAACTAAGCAGCCTGAGATCTGGGGACACGGCCGTGTATTATTGTGCAAGAGAAGACGGAAGTGGGAGCTACGACGACTGGGGCCAGGGAACCCTGGTCACCGTCTCCTCAG	CAGGTGCAGCTGGTGCAGTCTGGGGCTGAGGTGAAGAAGCCTGGGTCCTCGGTGAAGGTCTCCTGCAAGGCTTCTGGAGGCACCTTCAGCAATTTTGCTATTAGTTGGGTGCGACAGGCCCCCCGACAAGGGCTTGAGTGGATGGGATCCATCATCCCTGCCTTTGGTACACCAAACTACGCACAGAAGTTTCAGGGCAGAGTCACGATAACCGCGGACGGATCCACGAGCACAGCCTACATTGAACTAAGCAGCCTGAGATCTGGGGACACGGCCGTGTATTATTGTGCAAGAGAAGACGGAAGTGGGAGCTACGACGACTGGGGCCAGGGAACCCTGGTCACCGTCTCCTCAG	0	0	21	9	AREDGSGSYDD	11	CZ128_KC_85	IGKV2-28*01		IGKJ2*01	CCTGCCCGTCACCCCTGGAGAGCCGGCCTCCATCTCCTGCAGGTCTAGTCAGAGCCTCCTGCATCGGGATGGATACAACTATTTGGATTGGTACCTGCAGAAGCCAGGGCAGTCTCCACAGCTCCTGATCTATTTGGGTTCTAATCGGGCCTCCGGGGTCCCTGACAGGTTCAGTGGCAGTGGATCAGGCACAGATTTTTCACTGAAAATCAGCAGAGTGGAGGCTGAGGATGTTGGGGTTTATTACTGCATGCAAGCTCTACAAATTCCTCGGACTTTTGGCCAGGGGACCAAGCTGGAGATCAAAC	GATATTGTGATGACTCAGTCTCCACTCTCCCTGCCCGTCACCCCTGGAGAGCCGGCCTCCATCTCCTGCAGGTCTAGTCAGAGCCTCCTGCATCGGGATGGATACAACTATTTGGATTGGTACCTGCAGAAGCCAGGGCAGTCTCCACAGCTCCTGATCTATTTGGGTTCTAATCGGGCCTCCGGGGTCCCTGACAGGTTCAGTGGCAGTGGATCAGGCACAGATTTTTCACTGAAAATCAGCAGAGTGGAGGCTGAGGATGTTGGGGTTTATTACTGCATGCAAGCTCTACAAATTCCTCGGACTTTTGGCCAGGGGACCAAGCTGGAGATCAAAC	0	0	4	4	MQALQIPRT	9
1	33	CZ128_HC_112	IGHV1-69*01	IGHD3-16*01	IGHJ4*02	GTGCAGCTGGTGCAGTCTGGGGCTGACGTGAAGAAGCCTGGGTCCTCGGTTAAGGTCTCCTGCAGGACTTCTGGAGGCACCTTCAACAACTATGCTATCAACTGGGTGCGACAGGCCCCTGGACAAGGGCTTGAGTGGATGGGAGGGATCATCCCTGTCTTTGGGACAGCAAAATACGCAAAGAAGTTCCAGGGCAGAGTCACGGTTACTGCGGACGAATCCACGAGCACAGCCTACTTGGAACTGAACAGCCTGACACCTGAGGACACGGCCTTTTATTACTGCGCGAGAGATGGGGGAGGGGGCTCCTTTGACTACTGGGGCCAGGGAACCCTGGTCACCGTCTCCTCAG	CAGGTGCAGCTGGTGCAGTCTGGGGCTGACGTGAAGAAGCCTGGGTCCTCGGTTAAGGTCTCCTGCAGGACTTCTGGAGGCACCTTCAACAACTATGCTATCAACTGGGTGCGACAGGCCCCTGGACAAGGGCTTGAGTGGATGGGAGGGATCATCCCTGTCTTTGGGACAGCAAAATACGCAAAGAAGTTCCAGGGCAGAGTCACGGTTACTGCGGACGAATCCACGAGCACAGCCTACTTGGAACTGAACAGCCTGACACCTGAGGACACGGCCTTTTATTACTGCGCGAGAGATGGGGGAGGGGGCTCCTTTGACTACTGGGGCCAGGGAACCCTGGTCACCGTCTCCTCAG	0	0	21	15	ARDGGGGSFDY	11	CZ128_KC_89	IGKV2-28*01		IGKJ2*01	TGCCCCGTCACCCCTGGAGAGCCGGCCTCCATCTCCTGCAAATCTAGTCAGAGCCTCCTACATCGTACTGGATACAACTATTTGGATTGGTACCTGCAGAAGCCAGGGCAGCCTCCACAGCTCCTGATCTATTTGGGTTCTCATCGGGCCTCCGGGGTCCCTGACAGGTTCAGTGGCAGTGGATCAGGCACAGATTTTACACTGAAAATCAGCAGAGTGGAGGCTGAGGATGTTGGGGTTTATTACTGCATGCCAACTCTACAAACTCTCATGTACACTTTTGGCCAGGGGACCAAGCTGGAGATCAAAC	GATATTGTGATGACTCAGTCTCCACTCTCCCTGCCCGTCACCCCTGGAGAGCCGGCCTCCATCTCCTGCAAATCTAGTCAGAGCCTCCTACATCGTACTGGATACAACTATTTGGATTGGTACCTGCAGAAGCCAGGGCAGCCTCCACAGCTCCTGATCTATTTGGGTTCTCATCGGGCCTCCGGGGTCCCTGACAGGTTCAGTGGCAGTGGATCAGGCACAGATTTTACACTGAAAATCAGCAGAGTGGAGGCTGAGGATGTTGGGGTTTATTACTGCATGCCAACTCTACAAACTCTCATGTACACTTTTGGCCAGGGGACCAAGCTGGAGATCAAAC	0	0	7	7	MPTLQTLMYT	10
1	33	CZ128_HC_149	IGHV1-69*01	IGHD1-26*01	IGHJ4*02	GTGCAGCTGGTGCAGTCTGGGGCAGAGATGAAGAAGCCTGGGTCCTCGGTGAAGGTCTCCTGCAAGGCTTCTGGAGGCACCTTCAGTAACTATCCTATTAGCTGGGTGCGACAGGCCCCTGGACAAGGGCTTGAGTGGATGGGATGGATCATCCCTTTTTTTGGTACACCAAAGTACGCACAGAAGTTCCAGGGTAGAGTCACCATCACCGCGGACGAATCCACGAGTACAGGGTTTATGGAACTGAGGAGCCTGACAGCTGAAGACACGGCCGTCTATTTTTGTGTAAGAGGGGCGGGAGCCACCGGGGATTTTGACTACTGGGGCCAGGGAACCCTGGTCACCGTCTCCTCAG	CAGGTGCAGCTGGTGCAGTCTGGGGCAGAGATGAAGAAGCCTGGGTCCTCGGTGAAGGTCTCCTGCAAGGCTTCTGGAGGCACCTTCAGTAACTATCCTATTAGCTGGGTGCGACAGGCCCCTGGACAAGGGCTTGAGTGGATGGGATGGATCATCCCTTTTTTTGGTACACCAAAGTACGCACAGAAGTTCCAGGGTAGAGTCACCATCACCGCGGACGAATCCACGAGTACAGGGTTTATGGAACTGAGGAGCCTGACAGCTGAAGACACGGCCGTCTATTTTTGTGTAAGAGGGGCGGGAGCCACCGGGGATTTTGACTACTGGGGCCAGGGAACCCTGGTCACCGTCTCCTCAG	0	0	27	14	VRGAGATGDFDY	12	CZ128_KC_117	IGKV2-28*01		IGKJ2*01	ATGACTCAGTCTCCANTCTCCCTGCCCGTCACCCCTGGAGAGCCGGCCTCCATCTCCTGCAGGTCTAGTCAGAGCCTCCTGCACCGTGATGGAAACAACTATTTGAATTGGTTCCTGCAGAAGCCAGGGCAGTCTCCACAGCTCCTGATCTATTTGGGTTCTAACCGGGCCTCCGGGGTCCCTGCCAGGTTCAGTGGCAGTGGTTCAGGCACAGATTTTACACTGAAGATCAGCAGAGTGGAGGCTGAGGATGTTGGGGTTTTTTACTGCATGCAAGGTCTTCAAGCTCCGTACACTTTTGGCCAGGGGACCAAGCTGGAGATCAAAC	GATATTGTGATGACTCAGTCTCCANTCTCCCTGCCCGTCACCCCTGGAGAGCCGGCCTCCATCTCCTGCAGGTCTAGTCAGAGCCTCCTGCACCGTGATGGAAACAACTATTTGAATTGGTTCCTGCAGAAGCCAGGGCAGTCTCCACAGCTCCTGATCTATTTGGGTTCTAACCGGGCCTCCGGGGTCCCTGCCAGGTTCAGTGGCAGTGGTTCAGGCACAGATTTTACACTGAAGATCAGCAGAGTGGAGGCTGAGGATGTTGGGGTTTTTTACTGCATGCAAGGTCTTCAAGCTCCGTACACTTTTGGCCAGGGGACCAAGCTGGAGATCAAAC	0	0	12	10	MQGLQAPYT	9
1	33	CZ128_HC_153	IGHV1-69*01	IGHD1-7*01	IGHJ4*02	GAGTCTGTTCCGAGGTGCAGCNNNTNATGGNNNGTNNNNTNNCAGGTGCAGCTGGTGCAGTCTGGGGCTGAGGTGAAGAAGCCTGGGTCTTCGGTGAAGGTCTCCTGCAAGGCTTCTGGAGGCACCTTCAGCAACTACGATATCAGCTGGGTGCGACAGGTCCCTGGACAAGGGCTTGAATGGATGGGAGGGCTCATACCCTTCTTTGGCACACCAAAGTACACTCACAAATTCCAGGGCAGAGTCACGATTACCGCGGACGAGTCCACGACCACAGCCTACATGGAACTGAGGAACCTAAAAGATGAAGACACCGGCGTCTATTACTGTGCGAGAGACGATGGAACTGCAAGCTTTGGCTACTGGGGCCAGGGAACCCTGGTCACCGTCTCCTCAG	CAGGTGCAGCTGGTGCAGTCTGGGGCTGAGGTGAAGAAGCCTGGGTCTTCGGTGAAGGTCTCCTGCAAGGCTTCTGGAGGCACCTTCAGCAACTACGATATCAGCTGGGTGCGACAGGTCCCTGGACAAGGGCTTGAATGGATGGGAGGGCTCATACCCTTCTTTGGCACACCAAAGTACACTCACAAATTCCAGGGCAGAGTCACGATTACCGCGGACGAGTCCACGACCACAGCCTACATGGAACTGAGGAACCTAAAAGATGAAGACACCGGCGTCTATTACTGTGCGAGAGACGATGGAACTGCAAGCTTTGGCTACTGGGGCCAGGGAACCCTGGTCACCGTCTCCTCAG	0	0	30	15	ARDDGTASFGY	11	CZ128_KC_120	IGKV2-28*01		IGKJ2*01	CCTGCCCGTCACCCCTGGAGAGTCGGCCTCCATCTCCTGCAGGGCTAGTCAGAGCCTCCTGCATAGGAGTGGATACACCTATTTGGATTGGTACCTGCAGAAGCCAGGGCAGTCTCCACAGCTCCTGATCTATTTGAGTTCTAATCGGGCCTCCGGGGTCCCTGACAGGTTCAGTGGCAGTGGATCAGGCACAGATTTTACACTGAGAATCAGCAGAGTGGAGGCTGAGGATGTTGGGGTTTATTACTGCATGCAAGCTCTACAAACTCCTCGGACCTTTGGCCAGGGGACCAAGCTGGAGATCAAAC	GATATTGTGATGACTCAGTCTCCACTCTCCCTGCCCGTCACCCCTGGAGAGTCGGCCTCCATCTCCTGCAGGGCTAGTCAGAGCCTCCTGCATAGGAGTGGATACACCTATTTGGATTGGTACCTGCAGAAGCCAGGGCAGTCTCCACAGCTCCTGATCTATTTGAGTTCTAATCGGGCCTCCGGGGTCCCTGACAGGTTCAGTGGCAGTGGATCAGGCACAGATTTTACACTGAGAATCAGCAGAGTGGAGGCTGAGGATGTTGGGGTTTATTACTGCATGCAAGCTCTACAAACTCCTCGGACCTTTGGCCAGGGGACCAAGCTGGAGATCAAAC	0	0	7	7	MQALQTPRT	9
1	33	CZ132_HC_13	IGHV1-69*01	IGHD2-8*02	IGHJ4*02	GTGCAGCTGGTGCAGTCTGGGGCTGAGGTGAAGAAGCCTGGGTCCTCGGTGAAGGTCTCCTGCAAGGCTTCTGGAGGCACCTTCAGCAACTATGCAATCAACTGGGTGCGACAGGCCCCTGGACAAGGGCTTGAGTGGATGGGAGGAATCATACCTCTGTTTGCTACACCAAAGTACGCACAGAAGTTCCAGGGCAGAGTCACAATTACCGCGGACGAATCCACGAGCACTGCCTACATGGAGCTGAGCAGTCTAAAATCTGAAGACACGGCCATATATTACTGTACGAGAGATGGAGGTGTGTCACTTCTTGACTACTGGGGCCAGGGAACCCTGGTCACCGTCTCCTCAG	CAGGTGCAGCTGGTGCAGTCTGGGGCTGAGGTGAAGAAGCCTGGGTCCTCGGTGAAGGTCTCCTGCAAGGCTTCTGGAGGCACCTTCAGCAACTATGCAATCAACTGGGTGCGACAGGCCCCTGGACAAGGGCTTGAGTGGATGGGAGGAATCATACCTCTGTTTGCTACACCAAAGTACGCACAGAAGTTCCAGGGCAGAGTCACAATTACCGCGGACGAATCCACGAGCACTGCCTACATGGAGCTGAGCAGTCTAAAATCTGAAGACACGGCCATATATTACTGTACGAGAGATGGAGGTGTGTCACTTCTTGACTACTGGGGCCAGGGAACCCTGGTCACCGTCTCCTCAG	0	0	18	9	TRDGGVSLLDY	11	CZ132_KC_11	IGKV2-28*01		IGKJ2*01	CCTGCCCGTCACCCCTGGAGAGCCGGCCTCCATCTCCTGCAGGTCTAGTCAGAGCCTCCTGCATAGAACTGGATACACCTATTTGCAATGGTACCTGCAGAAGCCAGGGCAGTCTCCACAGCTCCTGATCTATTTGGGTTCTAGTCGGGCCTCCGGGGTCCCTGACAGGTTCAGTGGCAGTGGATCAGGCACAGATTTTACACTGATAATCAGTAGAGTGGAGGCTGAGGATGTTGGGGTTTACTACTGCATGCAAGCTCTACAAACCCCGTACACTTTTGGCCAGGGGACCAAGCTGGAGATCAAAC	GATATTGTGATGACTCAGTCTCCACTCTCCCTGCCCGTCACCCCTGGAGAGCCGGCCTCCATCTCCTGCAGGTCTAGTCAGAGCCTCCTGCATAGAACTGGATACACCTATTTGCAATGGTACCTGCAGAAGCCAGGGCAGTCTCCACAGCTCCTGATCTATTTGGGTTCTAGTCGGGCCTCCGGGGTCCCTGACAGGTTCAGTGGCAGTGGATCAGGCACAGATTTTACACTGATAATCAGTAGAGTGGAGGCTGAGGATGTTGGGGTTTACTACTGCATGCAAGCTCTACAAACCCCGTACACTTTTGGCCAGGGGACCAAGCTGGAGATCAAAC	0	0	9	6	MQALQTPYT	9
1	33	CZ132_HC_15	IGHV1-69*01	IGHD3-10*01	IGHJ4*02	GTGCAGCTGGTGCAGTCTGGGGCTGAGGTGAAGAGTCCTGGGTCCTCGGTGAGGGTCTCCTGCAAGGCTTCTGGAGGCACCTTCAGCACCTTTGCTACCAGCTGGGTGCGACAGGCCCCTGGACAAGGGCTTGAGTGGATGGGAGAGATCATCCCTGTCTTTGGAACACCAACCTACGCACAGAAATTCCAGGGCAGAGTCACAATTACCGCGGACGAATCCACGAGTACCTCATACATGGAGCTGAGCAGCCTGACATCAGACGACACGGCCGTGTATTACTGTGCGAGAGATGGGGGTGGTTCGGCGAGTTTCGACTACTGGGGCCAGGGAACCCTGGTCACCGTCTCCTCAG	CAGGTGCAGCTGGTGCAGTCTGGGGCTGAGGTGAAGAGTCCTGGGTCCTCGGTGAGGGTCTCCTGCAAGGCTTCTGGAGGCACCTTCAGCACCTTTGCTACCAGCTGGGTGCGACAGGCCCCTGGACAAGGGCTTGAGTGGATGGGAGAGATCATCCCTGTCTTTGGAACACCAACCTACGCACAGAAATTCCAGGGCAGAGTCACAATTACCGCGGACGAATCCACGAGTACCTCATACATGGAGCTGAGCAGCCTGACATCAGACGACACGGCCGTGTATTACTGTGCGAGAGATGGGGGTGGTTCGGCGAGTTTCGACTACTGGGGCCAGGGAACCCTGGTCACCGTCTCCTCAG	0	0	20	12	ARDGGGSASFDY	12	CZ132_KC_13	IGKV2-28*01		IGKJ2*01	CCTGCCCGTCACCCCTGGAGAGCCGGCCTCCATCTCCTGCAGGTCTAGTCAGAGCCTCCTACATAGTAATGGATACAACTATTTGGATTGGTACCTGCAGAAGCCAGGGCAGTCTCCACAGGTCCTGATCTTTTTGGGTTCTAATCGGGCCTCCGGGGTCCCTGACAGGTTCAGTGGCAGTGGATCAGGCACACATTTTACACTGAAAATCAGCAGAGTGGAGGCTGAGGATGTTGGGGTTTATTACTGCATGCAAAGTCTACGAACTCCTCGGACCTTTGGCCAGGGGACCAAGCTGGAGATCAAAC	GATATTGTGATGACTCAGTCTCCACTCTCCCTGCCCGTCACCCCTGGAGAGCCGGCCTCCATCTCCTGCAGGTCTAGTCAGAGCCTCCTACATAGTAATGGATACAACTATTTGGATTGGTACCTGCAGAAGCCAGGGCAGTCTCCACAGGTCCTGATCTTTTTGGGTTCTAATCGGGCCTCCGGGGTCCCTGACAGGTTCAGTGGCAGTGGATCAGGCACACATTTTACACTGAAAATCAGCAGAGTGGAGGCTGAGGATGTTGGGGTTTATTACTGCATGCAAAGTCTACGAACTCCTCGGACCTTTGGCCAGGGGACCAAGCTGGAGATCAAAC	0	0	4	5	MQSLRTPRT	9
1	33	CZ132_HC_111	IGHV1-69*01	IGHD3-10*01	IGHJ4*02	CAGCTGGTGCAGTCTGGGGCTGAGGTGAAGAAGCCTGGGTCCTCGGTGAAGGTCTCCTGCAAGGTTTCTGGAGGCAGCTTCATTCATTATGAAATCAGCTGGGTGCGACAGGCCCCTGGACATGGACTTGAGTGGATGGGACGGATCATCCCTGGCTTTGGTACAGCAACCTACGCACAGAAGTTCGAGGACAGAGTCACGATTACTCCGGACGAATCAGCGAGCACAGCCTATATGGAGCTGACCACTCTGCGACCTGAGGACACGGCCCTTTACTTCTGTGCGCGAGATGGGGGTTCGGGGAGTTTTGACTACTGGGGCCAGGGAACGCAGGTCACCGTCTCCTCAG	CAGGTGCAGCTGGTGCAGTCTGGGGCTGAGGTGAAGAAGCCTGGGTCCTCGGTGAAGGTCTCCTGCAAGGTTTCTGGAGGCAGCTTCATTCATTATGAAATCAGCTGGGTGCGACAGGCCCCTGGACATGGACTTGAGTGGATGGGACGGATCATCCCTGGCTTTGGTACAGCAACCTACGCACAGAAGTTCGAGGACAGAGTCACGATTACTCCGGACGAATCAGCGAGCACAGCCTATATGGAGCTGACCACTCTGCGACCTGAGGACACGGCCCTTTACTTCTGTGCGCGAGATGGGGGTTCGGGGAGTTTTGACTACTGGGGCCAGGGAACGCAGGTCACCGTCTCCTCAG	0	0	31	18	ARDGGSGSFDY	11	CZ132_KC_89	IGKV2-28*01		IGKJ2*01	TGCCCCGTCACCCCTGGAGAGCCGGCCTCCATCTCCTGCAGGTCTAGTCAGAGCCTCCTGCATAGAGATGGATACAACTACTTGGATTGGTACCTGCAGAAGCCAGGGCAGTCTCCACAACTCCTGATCTTTTTGGGTTCTAATCGGGCCTCCGGGGTCCCTGACAGGTTCAGTGGCAGTGGATCAGGCACAGATTTTACACTTAGAATCAGCAGAGTGGAGGCTGAGGATATTGGGGTTTATTACTGCATGCAGGCTCTACAAACTCCTCGGACTTTTGGCCAGGGGACGAAGCTGGAGATCAAAC	GATATTGTGATGACTCAGTCTCCACTCTCCCTGCCCGTCACCCCTGGAGAGCCGGCCTCCATCTCCTGCAGGTCTAGTCAGAGCCTCCTGCATAGAGATGGATACAACTACTTGGATTGGTACCTGCAGAAGCCAGGGCAGTCTCCACAACTCCTGATCTTTTTGGGTTCTAATCGGGCCTCCGGGGTCCCTGACAGGTTCAGTGGCAGTGGATCAGGCACAGATTTTACACTTAGAATCAGCAGAGTGGAGGCTGAGGATATTGGGGTTTATTACTGCATGCAGGCTCTACAAACTCCTCGGACTTTTGGCCAGGGGACGAAGCTGGAGATCAAAC	0	0	8	5	MQALQTPRT	9
1	33	CZ132_HC_128	IGHV1-69*01	IGHD3-10*01	IGHJ4*02	TGCAGCTGGTGCAGTCTGGGGCTGAGGTGAAGAAGCCTGGGTCCTCGGTGAAGGTCTCCTGCAAGGCTTCTGGAGGCACCTTCAGCCACTTTGCCATCAGCTGGGTGCGACAGGCCCCTGGACAAGGGCTTGAGTGGGTGGGCGACATCATCCCTCTCTTTGCTACACCGAACTACGCACAGAAGTTCCGGGACAGAGTCACGATTTCCGCGGACGAATCCACGGCCACAGCCTACATGGAGGTGAGCAGCCTGAGATCTGACGACACGGCCGTCTATTTCTGTGCGCGAGATGATGGTTCGGCGAGTTACGCCTACTGGGGCCAGGGAACCCTGGTCAGCGTCTCCTCAG	CAGGTGCAGCTGGTGCAGTCTGGGGCTGAGGTGAAGAAGCCTGGGTCCTCGGTGAAGGTCTCCTGCAAGGCTTCTGGAGGCACCTTCAGCCACTTTGCCATCAGCTGGGTGCGACAGGCCCCTGGACAAGGGCTTGAGTGGGTGGGCGACATCATCCCTCTCTTTGCTACACCGAACTACGCACAGAAGTTCCGGGACAGAGTCACGATTTCCGCGGACGAATCCACGGCCACAGCCTACATGGAGGTGAGCAGCCTGAGATCTGACGACACGGCCGTCTATTTCTGTGCGCGAGATGATGGTTCGGCGAGTTACGCCTACTGGGGCCAGGGAACCCTGGTCAGCGTCTCCTCAG	0	0	21	14	ARDDGSASYAY	11	CZ132_KC_106	IGKV2-28*01		IGKJ2*01	CCTGCCCGTCACCCCTGGAGAGCCGGCCTCCATCTCCTGCAGGTCTAGTCAGAGCCTCCTGCATAGGAGTGGATTCACCTATTTGGATTGGTACCTGCAGAAGCCAGGGCAGTCTCCACAGCTCCTGATCTATTTGGGTTCTAATCGGGCCTCCGGGGTCCCTGACAGATTCAGTGGCAGTGGATCAGGCACAGATTTTACACTGAAAATCAGTAGAGTGGAGGCTGAGGATGTTGGGGTTTATTACTGCATGCAGGCTCTGCAAACTCCTCGAACTTTTGGCCAGGGGACCAAGCTGGAGATCAAAC	GATATTGTGATGACTCAGTCTCCACTCTCCCTGCCCGTCACCCCTGGAGAGCCGGCCTCCATCTCCTGCAGGTCTAGTCAGAGCCTCCTGCATAGGAGTGGATTCACCTATTTGGATTGGTACCTGCAGAAGCCAGGGCAGTCTCCACAGCTCCTGATCTATTTGGGTTCTAATCGGGCCTCCGGGGTCCCTGACAGATTCAGTGGCAGTGGATCAGGCACAGATTTTACACTGAAAATCAGTAGAGTGGAGGCTGAGGATGTTGGGGTTTATTACTGCATGCAGGCTCTGCAAACTCCTCGAACTTTTGGCCAGGGGACCAAGCTGGAGATCAAAC	0	0	6	4	MQALQTPRT	9
1	33	CZ132_HC_141	IGHV1-69*01	IGHD3-10*01	IGHJ4*02	GTGCAGCTGGTGCAGTCTGGGGCTGAGGTGAAGAAGCCTGGGTCCTCGGTGAAGGTCTCCTGCAAGGCTTCTGGAGGAATCTTCAGTAACTATGCTATCAACTGGGTGCGGCAGGCCCCTGGACAAGGGCCTGAGTGGATGGGACGGATCATCCCTGTCTTTATTACACCAGACTACGCACAGAAGTTCCAGGGCAGAGTCACGATTACTGCGGACGAATCCACGAGCACAGCCTACATGGAGCTGAGCAGCCTGAGATCTGAGGACACGGCCGTGTATTACTGTGCGAGAGACGGTGGAATGGGGAGTTACGACTACTGGGGCCAGGGAACCTTGGTCACCGTCTCCTCAG	CAGGTGCAGCTGGTGCAGTCTGGGGCTGAGGTGAAGAAGCCTGGGTCCTCGGTGAAGGTCTCCTGCAAGGCTTCTGGAGGAATCTTCAGTAACTATGCTATCAACTGGGTGCGGCAGGCCCCTGGACAAGGGCCTGAGTGGATGGGACGGATCATCCCTGTCTTTATTACACCAGACTACGCACAGAAGTTCCAGGGCAGAGTCACGATTACTGCGGACGAATCCACGAGCACAGCCTACATGGAGCTGAGCAGCCTGAGATCTGAGGACACGGCCGTGTATTACTGTGCGAGAGACGGTGGAATGGGGAGTTACGACTACTGGGGCCAGGGAACCTTGGTCACCGTCTCCTCAG	0	0	14	9	ARDGGMGSYDY	11	CZ132_KC_117	IGKV2-28*01		IGKJ2*01	CCTGCCCGTCACCCCTGGAGAGCCGGCCTCCATCTCCTGCAGGTCTAGTCAGAGCCTCCGGCATAGGGATGGAAACAACTATTTGGATTGGTACCTGCAGAAGCCAGGGCAGTCTCCACAGCTCCTGATCTATTTGGGTTCTAATCGGGCCTCCGGGGTCCCTGACAGGTTCAGTGGCAGTGGGTCAGGCACAGATTTTACACTGAGAATCAGCAGAGTGGAGGCTGAGGATGTTGGGATTTATTACTGCATGCAACCTCTACAAACTCCTCACACTTTTGGCCAGGGGACCAAGCTGGAGATCAAAC	GATATTGTGATGACTCAGTCTCCACTCTCCCTGCCCGTCACCCCTGGAGAGCCGGCCTCCATCTCCTGCAGGTCTAGTCAGAGCCTCCGGCATAGGGATGGAAACAACTATTTGGATTGGTACCTGCAGAAGCCAGGGCAGTCTCCACAGCTCCTGATCTATTTGGGTTCTAATCGGGCCTCCGGGGTCCCTGACAGGTTCAGTGGCAGTGGGTCAGGCACAGATTTTACACTGAGAATCAGCAGAGTGGAGGCTGAGGATGTTGGGATTTATTACTGCATGCAACCTCTACAAACTCCTCACACTTTTGGCCAGGGGACCAAGCTGGAGATCAAAC	0	0	7	7	MQPLQTPHT	9
1	33	CZ132_HC_142	IGHV1-69*01	IGHD3-10*01	IGHJ4*02	GTGCAGCTGGTGCAGTCTGGGGCTGAGGTGAAGAAGCCTGGGTCCTCGGTGAAGGTCTCCTGCAAGGTTTCTGGAGGCAACTTCAACAATTATGATATTAGTTGGGTGCGACAGGCCCCTGGACAAGGGCTTGAGTGGATGGGAGGGATCATCCCTATCTTCGGTACAGCAAACTACGCACAGAAGTTCCAGGCCAGACTCACGATCTCCGCGGACGAATCCACGAGCACAGCCTACATGGAGCTGAGCAGCCTAAGGTGTGAAGACACGGCCGTGTATTACTGTGCGAGAGATGATGGTTTGGGGAGTCATGGTTACTGGGGCCAGGGAACCCTGGTCACCGTCTCCTCAG	CAGGTGCAGCTGGTGCAGTCTGGGGCTGAGGTGAAGAAGCCTGGGTCCTCGGTGAAGGTCTCCTGCAAGGTTTCTGGAGGCAACTTCAACAATTATGATATTAGTTGGGTGCGACAGGCCCCTGGACAAGGGCTTGAGTGGATGGGAGGGATCATCCCTATCTTCGGTACAGCAAACTACGCACAGAAGTTCCAGGCCAGACTCACGATCTCCGCGGACGAATCCACGAGCACAGCCTACATGGAGCTGAGCAGCCTAAGGTGTGAAGACACGGCCGTGTATTACTGTGCGAGAGATGATGGTTTGGGGAGTCATGGTTACTGGGGCCAGGGAACCCTGGTCACCGTCTCCTCAG	0	0	17	9	ARDDGLGSHGY	11	CZ132_KC_118	IGKV2-28*01		IGKJ2*01	CCTGCCCGTCACCCCTGGAGAGCCGGCCTCCATCTCCTGCAGGTCTACTCAGAGCCTCCTGCATAGAACTGGATTCAACTATTTGGATTGGTACCTGCAGAAGCCAGGGCAGTCTCCACAACTCCTGATCTATTTGGGTTCTAATCGGGCCTCCGGGGTCCCTGACAGGTTCAGTGGCAGTGGATCAGGCACATATTTTACACTGAAAATCAGCAGAGTGGAGGCTGAGGATGTTGGGGTTTATTACTGCATGCAAGCTCTACAAACTCCTCGAACTTTTGGCCAGGGGACCAAGCTGGAGATCAAAC	GATATTGTGATGACTCAGTCTCCACTCTCCCTGCCCGTCACCCCTGGAGAGCCGGCCTCCATCTCCTGCAGGTCTACTCAGAGCCTCCTGCATAGAACTGGATTCAACTATTTGGATTGGTACCTGCAGAAGCCAGGGCAGTCTCCACAACTCCTGATCTATTTGGGTTCTAATCGGGCCTCCGGGGTCCCTGACAGGTTCAGTGGCAGTGGATCAGGCACATATTTTACACTGAAAATCAGCAGAGTGGAGGCTGAGGATGTTGGGGTTTATTACTGCATGCAAGCTCTACAAACTCCTCGAACTTTTGGCCAGGGGACCAAGCTGGAGATCAAAC	0	0	6	5	MQALQTPRT	9
1	33	CZV11_HC_4	IGHV1-69*01	IGHD2-21*01	IGHJ4*02	CAGCTGGTGCAGTCTGGGGCTGAGGTGAAGAAGCCTGGGTCCTCGGTGAGGGTCTCCTGCAAGGCTTCTGGAGGCACCTTCAGCAACTATGCTATCGACTGGGTGCGACAGGCCCCTGGACAAGGGCTTGAGTGGGTGGGAGGGATCATCCCTCTCTTTGCTACGGCAAACTACGCACAGAAGTTCCAGGGCAGAGTCACAATTACCGCGGACGCATCCACGAGCACAGCCTACATGGAGTTTAAGAGCCTGAGATCTGAGGACACGGCCATGTATTACTGTGCGAGAGATGATTCCATTACACCCTTAGGGTACTGGGGCCTGGGAACCCTGGTCACCGTCTCCTCAG	CAGGTGCAGCTGGTGCAGTCTGGGGCTGAGGTGAAGAAGCCTGGGTCCTCGGTGAGGGTCTCCTGCAAGGCTTCTGGAGGCACCTTCAGCAACTATGCTATCGACTGGGTGCGACAGGCCCCTGGACAAGGGCTTGAGTGGGTGGGAGGGATCATCCCTCTCTTTGCTACGGCAAACTACGCACAGAAGTTCCAGGGCAGAGTCACAATTACCGCGGACGCATCCACGAGCACAGCCTACATGGAGTTTAAGAGCCTGAGATCTGAGGACACGGCCATGTATTACTGTGCGAGAGATGATTCCATTACACCCTTAGGGTACTGGGGCCTGGGAACCCTGGTCACCGTCTCCTCAG	0	0	15	10	ARDDSITPLGY	11	CZV11_KC_4	IGKV2-28*01		IGKJ2*01	CCTGCCCGTCACCCCTGGAGAGCCGGCCTCCATCTCCTGCAGGTCTAGTCAGAGCCTCCTGCATAGTAATGGATACAACTATTTGGATTGGTACCTGCAGAAGCCAGGGCAGTCTCCACAGCTCCTGATCTATTTGGGTTCTCATCGGGCCTCCGGGGTCCCTGACAGGTTCAGTGGCAGTGGATCAGGCACAGATTTTACACTGAAAATCAGCAGAGTGGAGGCTGAGGATGTTGGGGTTTATTACTGCATGCAAGCTCGACAAAGTCCGTACACTTTTGGCCAGGGGACCAAGCTGGAGATCAAAC	GATATTGTGATGACTCAGTCTCCACTCTCCCTGCCCGTCACCCCTGGAGAGCCGGCCTCCATCTCCTGCAGGTCTAGTCAGAGCCTCCTGCATAGTAATGGATACAACTATTTGGATTGGTACCTGCAGAAGCCAGGGCAGTCTCCACAGCTCCTGATCTATTTGGGTTCTCATCGGGCCTCCGGGGTCCCTGACAGGTTCAGTGGCAGTGGATCAGGCACAGATTTTACACTGAAAATCAGCAGAGTGGAGGCTGAGGATGTTGGGGTTTATTACTGCATGCAAGCTCGACAAAGTCCGTACACTTTTGGCCAGGGGACCAAGCTGGAGATCAAAC	0	0	1	3	MQARQSPYT	9
1	33	CZV12_HC_13	IGHV1-69*01	IGHD3-10*01	IGHJ4*02	GGGGCTGAGGTGAAGAAGCCTGGGTCCTCGGTGAAGGTCTCCTGCAAGGCCTCTGGAGGCACCTTCAGCCACTATGCTATCTGCTGGGTGCGACAGGCCCCTGGACAAGGCCTTGAGTGGATGGGAGCGATCATCCCTGCCTTTGGGACAGCCACGTATGCACAGAAGTTCAAGGGCAGAGTCACCATTACCGCGGACGAATCCACGAGCACAGCCTACATGGAGGTGACCAGCCTGAGATTTGACGACACGGCCGTCTTTTTCTGTGCGCGAGAGGACGGGGTCGGATCCTATGACTCCTGGGGCCAGGGAACCCTGGTCACCGTCTCCTCAG	CAGGTGCAGCTGGTGCAGTCTGGGGCTGAGGTGAAGAAGCCTGGGTCCTCGGTGAAGGTCTCCTGCAAGGCCTCTGGAGGCACCTTCAGCCACTATGCTATCTGCTGGGTGCGACAGGCCCCTGGACAAGGCCTTGAGTGGATGGGAGCGATCATCCCTGCCTTTGGGACAGCCACGTATGCACAGAAGTTCAAGGGCAGAGTCACCATTACCGCGGACGAATCCACGAGCACAGCCTACATGGAGGTGACCAGCCTGAGATTTGACGACACGGCCGTCTTTTTCTGTGCGCGAGAGGACGGGGTCGGATCCTATGACTCCTGGGGCCAGGGAACCCTGGTCACCGTCTCCTCAG	0	0	22	12	AREDGVGSYDS	11	CZV12_KC_9	IGKV2-28*01		IGKJ2*01	CCTGCCCCGTCGCCCCTGGAGAGCCGGCCTCCATCTCCTGCAGGTCTAGTCAGAGCCTCCTGCATAGAGATGGAAACAACTATTTGGATTGGTACCTGCAGAAGCCAGGGCAGTCTCCACAACTCCTGATCTATTTGGGTTCTAATCGGGCCTCCGGGGTCCCTGACAGGTTCAGTGGCAGTGGATCAGGCACATATTTTACACTGAAAATCAGCAGAGTGGAGGCTGAGGATGTTGGGGTTTATTACTGCATGCAAGCTCTACAAACTCCCCGTGTTTTTGGCCAGGGGACCAGGCTGGAGATCAAAC	GATATTGTGATGACTCAGTCTCCACTCTCCCTGCCCGTCGCCCCTGGAGAGCCGGCCTCCATCTCCTGCAGGTCTAGTCAGAGCCTCCTGCATAGAGATGGAAACAACTATTTGGATTGGTACCTGCAGAAGCCAGGGCAGTCTCCACAACTCCTGATCTATTTGGGTTCTAATCGGGCCTCCGGGGTCCCTGACAGGTTCAGTGGCAGTGGATCAGGCACATATTTTACACTGAAAATCAGCAGAGTGGAGGCTGAGGATGTTGGGGTTTATTACTGCATGCAAGCTCTACAAACTCCCCGTGTTTTTGGCCAGGGGACCAGGCTGGAGATCAAAC	0	0	6	5	MQALQTPRV	9
2	20	CZ111_Plate1_HC_15	IGHV1-69*01	IGHD1-14*01	IGHJ4*02	GTGCAGTCTGGGGCTGAGGTGAAGAAGCCTGGGTCCTCGGTGAAAGTCTCCTGCAAGGCTTCTGGAGGCACCTTCAGCAACTATGCTATCAGCTGGGTGCGACAGGCCCCTGGACAAGGGCTTGAGTGGATGGGAGGGATCATCCCTATCTTTGGTACACCAAACTACGCACAGAAGTACCAGGGTAAAGTCACGATTACCGCGGACGAATCCACGAGCACAGCCTACATGGAACTGAGCAGCCTGAGATCTGAGGACACGGCCGTGTATTACTGTGCGAGAGATTCCGGAACAGGAGACTTTGCCTACTGGGGCCAGGGAACCCTGGTCACCGTCTCCTCAG	CAGGTGCAGCTGGTGCAGTCTGGGGCTGAGGTGAAGAAGCCTGGGTCCTCGGTGAAAGTCTCCTGCAAGGCTTCTGGAGGCACCTTCAGCAACTATGCTATCAGCTGGGTGCGACAGGCCCCTGGACAAGGGCTTGAGTGGATGGGAGGGATCATCCCTATCTTTGGTACACCAAACTACGCACAGAAGTACCAGGGTAAAGTCACGATTACCGCGGACGAATCCACGAGCACAGCCTACATGGAACTGAGCAGCCTGAGATCTGAGGACACGGCCGTGTATTACTGTGCGAGAGATTCCGGAACAGGAGACTTTGCCTACTGGGGCCAGGGAACCCTGGTCACCGTCTCCTCAG	0	0	7	4	ARDSGTGDFAY	11	CZ111_Plate1_KC_13	IGKV2-28*01		IGKJ1*01	CCTGCCCCGTCNCCCCTGGAGAGCCGGCCTCCATCTCCTGCAGGTCTAGTCACAGCCTCCTGCATAGGAGTGGATACAACTATTTGGATTGGTACCTGCAGAAGCCAGGGCAGTCTCCACAGCTCCTGATCTATTTGGGTTCTAATCGGGCCTCCGGGGTCCCTGACAGGTTCAGTGGCAGTGGATCAGGCACAGATTTTACACTGAAAATCAGCAGAGTGGAGGCTGAGGATGTTGGGGTTTATTACTGCATGCAAGCTCTACAAACTCCGTGGACGTTCGGCCAAGGGACCAAGGTGGAAATCAAAC	GATATTGTGATGACTCAGTCTCCACTCTCCCTGCCCGTCNCCCCTGGAGAGCCGGCCTCCATCTCCTGCAGGTCTAGTCACAGCCTCCTGCATAGGAGTGGATACAACTATTTGGATTGGTACCTGCAGAAGCCAGGGCAGTCTCCACAGCTCCTGATCTATTTGGGTTCTAATCGGGCCTCCGGGGTCCCTGACAGGTTCAGTGGCAGTGGATCAGGCACAGATTTTACACTGAAAATCAGCAGAGTGGAGGCTGAGGATGTTGGGGTTTATTACTGCATGCAAGCTCTACAAACTCCGTGGACGTTCGGCCAAGGGACCAAGGTGGAAATCAAAC	0	0	4	4	MQALQTPWT	9
2	20	CZ111_Plate2_HC_21	IGHV1-69*01	IGHD3-10*01	IGHJ4*02	GTGCAGCTGGTGCAGTCTGGGCCTGAGGTGAAGAAGCCTGGGTCCTCGGTGAAGGTCTCCTGCAAGGTTTCTGGAGGCAACTTCAACAACTATGCCATCAGCTGGGTGCGACAGGCCCCTGGACAAGGGCTTGAGTTGATGGGAGGGATCATCCCTGTCTTTGGTACACCTAACTACGCACAGAGATTCCAGGGCAAAGTCACGATTACCGCGCACGCATCAACGAACACAGCTTACATGGAGCTGAATAACCTGAGATNTGAGGACACGGCCATCTATTACTGTGCGAGAGATGATGGTTTGGGGAGTTTTGGTTACTGGGGCCAGGGAACCCTGGTCACCGTCTCCTC	CAGGTGCAGCTGGTGCAGTCTGGGCCTGAGGTGAAGAAGCCTGGGTCCTCGGTGAAGGTCTCCTGCAAGGTTTCTGGAGGCAACTTCAACAACTATGCCATCAGCTGGGTGCGACAGGCCCCTGGACAAGGGCTTGAGTTGATGGGAGGGATCATCCCTGTCTTTGGTACACCTAACTACGCACAGAGATTCCAGGGCAAAGTCACGATTACCGCGCACGCATCAACGAACACAGCTTACATGGAGCTGAATAACCTGAGATNTGAGGACACGGCCATCTATTACTGTGCGAGAGATGATGGTTTGGGGAGTTTTGGTTACTGGGGCCAGGGAACCCTGGTCACCGTCTCCTC	0	0	24	17	ARDDGLGSFGY	11	CZ111_Plate2_KC_21	IGKV2-28*01		IGKJ1*01	ATGACTCAGTCTNCANTCTCCCTGCCCGTCACCCCTGGAGAGCCGGCCTCCATCTCCTGCAGGTCTAGTCAGAGCCTCCTGCATAGGAATGGAGACAACTATTTGGATTGGTACCTGCAGAAGCCAGGGCAGTCTCCACAGCTCCTAATCTTTTTGGGTTCTAATCGGGCCCCCGGGGTCCCTGACAGGTTCAGTGGCAGTGGATCAGGCACAGATTTTACACTGAAAATCAGCAGAGTGGAGGCTGAGGATGTTGGGGTTTATTACTGCATGCAAGCTCTACAAACTCCTCAGACGTTCGGCCAAGGGACCAAGGTGGAAATCAAAC	GATATTGTGATGACTCAGTCTNCANTCTCCCTGCCCGTCACCCCTGGAGAGCCGGCCTCCATCTCCTGCAGGTCTAGTCAGAGCCTCCTGCATAGGAATGGAGACAACTATTTGGATTGGTACCTGCAGAAGCCAGGGCAGTCTCCACAGCTCCTAATCTTTTTGGGTTCTAATCGGGCCCCCGGGGTCCCTGACAGGTTCAGTGGCAGTGGATCAGGCACAGATTTTACACTGAAAATCAGCAGAGTGGAGGCTGAGGATGTTGGGGTTTATTACTGCATGCAAGCTCTACAAACTCCTCAGACGTTCGGCCAAGGGACCAAGGTGGAAATCAAAC	0	0	7	6	MQALQTPQT	9
2	20	CZ111_Plate2_HC_25	IGHV1-69*01	IGHD2-8*02	IGHJ4*02	TGCAGCTGGTGCAGTCTGGGGCTGAGGTGAAGAAGCCTGGGTCCTCGGTGAAGGTCTCCTGCAAGGTTTCTGGAGGCACCTTCAACACCTTTACTATCAGTTGGGTGCGACAGGCCCCTGGACAGGGGCTTGAGTACATGGGAGGAATCATCCCTGTCTTTGGTACACCAAACTACGCACGGAAGTACCAGGGCAGAGTCACAATTACCGCGGACGGGTCCACGAGTACGGCCTACATGGAGCTGACCAGCCTGAGGTCTGAGGACACGGCCTTCTATTACTGTGCGAGAGACGGGGGTACTGGGAGTGCTGACTACTGGGGCCAGGGAACCCTGGTCACCGTCTCCTCAG	CAGGTGCAGCTGGTGCAGTCTGGGGCTGAGGTGAAGAAGCCTGGGTCCTCGGTGAAGGTCTCCTGCAAGGTTTCTGGAGGCACCTTCAACACCTTTACTATCAGTTGGGTGCGACAGGCCCCTGGACAGGGGCTTGAGTACATGGGAGGAATCATCCCTGTCTTTGGTACACCAAACTACGCACGGAAGTACCAGGGCAGAGTCACAATTACCGCGGACGGGTCCACGAGTACGGCCTACATGGAGCTGACCAGCCTGAGGTCTGAGGACACGGCCTTCTATTACTGTGCGAGAGACGGGGGTACTGGGAGTGCTGACTACTGGGGCCAGGGAACCCTGGTCACCGTCTCCTCAG	0	0	23	13	ARDGGTGSADY	11	CZ111_Plate2_KC_26	IGKV2-28*01		IGKJ1*01	GATGACTCAGTCTCCAGTCTCCCTGCCCGTCACCCCTGGAGAGCCGGCCTCCATCTCCTGCAGGTCTAGTCAGAGTCTCCTGCATAGGGATGGAAACAACTATTTGGATTGGTACCTGCAGAAGCCAGGGCAGTCTCCACAGCTCCTGATCTATTGGGGTTCTCATCGGGCCTCCGGGGTCCCTGACAGGTTCAGTGGCAGTGGATCAGGCACAGATTTTACACTGAAGATTACCAGAGTGGAGGCTGAGGATGTTGGGGTTTATTACTGCATGCAAGCTCTACAAACTCCGTGGACGTTCGGCCAAGGGACCAAGGTGGAAATCAAAC	GATATTGTGATGACTCAGTCTCCAGTCTCCCTGCCCGTCACCCCTGGAGAGCCGGCCTCCATCTCCTGCAGGTCTAGTCAGAGTCTCCTGCATAGGGATGGAAACAACTATTTGGATTGGTACCTGCAGAAGCCAGGGCAGTCTCCACAGCTCCTGATCTATTGGGGTTCTCATCGGGCCTCCGGGGTCCCTGACAGGTTCAGTGGCAGTGGATCAGGCACAGATTTTACACTGAAGATTACCAGAGTGGAGGCTGAGGATGTTGGGGTTTATTACTGCATGCAAGCTCTACAAACTCCGTGGACGTTCGGCCAAGGGACCAAGGTGGAAATCAAAC	0	0	10	7	MQALQTPWT	9
2	20	CZ111_Plate3_HC_1	IGHV1-69*01	IGHD3-10*01	IGHJ4*02	TCTGGGGCTGAGGTGAAGAAGCCTGGGTCCTCGGTGAAGGTGTCATGCAAGGCTTCTGGAGGCAACTTCAGGAACCATGCTGTCACCTGGGTGCGACAGGCCCCTGGACAGAGGCTCGAGTGGATGGGAGACATCATCCCTGCCTTTGGTACAGCAAGATATGCACAGAAGTTTCAGGGCAGGGTCACGATTAGCGCGGACGAATCCACGAGCACAGCCTATTTGCAACTGAACAGTCTGAGATCTGAGGACACGGCCATGTTTTATTGTGCGAGAGAGGACGGTTTGGGGAGTTATGACTCCTGGGGCCAGGGTACCCTGGTCATCGTCTCCTCAG	CAGGTGCAGCTGGTGCAGTCTGGGGCTGAGGTGAAGAAGCCTGGGTCCTCGGTGAAGGTGTCATGCAAGGCTTCTGGAGGCAACTTCAGGAACCATGCTGTCACCTGGGTGCGACAGGCCCCTGGACAGAGGCTCGAGTGGATGGGAGACATCATCCCTGCCTTTGGTACAGCAAGATATGCACAGAAGTTTCAGGGCAGGGTCACGATTAGCGCGGACGAATCCACGAGCACAGCCTATTTGCAACTGAACAGTCTGAGATCTGAGGACACGGCCATGTTTTATTGTGCGAGAGAGGACGGTTTGGGGAGTTATGACTCCTGGGGCCAGGGTACCCTGGTCATCGTCTCCTCAG	0	0	30	16	AREDGLGSYDS	11	CZ111_Plate3_KC_1	IGKV2-28*01		IGKJ1*01	TGATGACTCAGTCTCCAGTCTCCCTGACCGTCACCCCTGGAGAGCCGGCCTCCATCTCCTGCAGGTCTAGTCAGAGCCTCCTCCATAGAAGCGGAGACACCTATTTGGATTGGTACCTGCAGAAGCCAGGGCAGTCTCCACAACTCCTGATCTATTTGACTTCTAATCGGGCCTCCGGGGTCCCTGACAGGTTCAGTGGCGGTGGATCAGGCACAGACTTTACACTGAAAATCAGCAGAGTGGAGGCTGGGGATGTTGGAGTTTACTACTGCATGCAAGCTCTACAGACTCCTCGCACGTTCGGCCAAGGGACCAGGTTGGAAATCAAAC	GATATTGTGATGACTCAGTCTCCAGTCTCCCTGACCGTCACCCCTGGAGAGCCGGCCTCCATCTCCTGCAGGTCTAGTCAGAGCCTCCTCCATAGAAGCGGAGACACCTATTTGGATTGGTACCTGCAGAAGCCAGGGCAGTCTCCACAACTCCTGATCTATTTGACTTCTAATCGGGCCTCCGGGGTCCCTGACAGGTTCAGTGGCGGTGGATCAGGCACAGACTTTACACTGAAAATCAGCAGAGTGGAGGCTGGGGATGTTGGAGTTTACTACTGCATGCAAGCTCTACAGACTCCTCGCACGTTCGGCCAAGGGACCAGGTTGGAAATCAAAC	0	0	16	9	MQALQTPRT	9
2	20	CZ113_HC_81	IGHV1-69*01	IGHD5-18*01	IGHJ4*02	GTGCAGCTGGTGCAGTCTGGGGCTGAGGTGAAGGAGCCTGGGTCCTCGGTGAAGGTCTCCTGCAAGGCTTCTGGAGGCACCTTCAGCAACTATGATATCAGCTGGGTGCGACAGGCCCCTGGACAAGGGCTTGAGTACATGGGAGGGATCATCCCTATCTTTGGTACAGCAAACTACGCACAGAAGTTCCAGGGCAGAGTCACGATTACCGCGGACGAATCCACGAGCACAGCCTACATGGAGCTGAGCAGCCTGAGATCTGAGGACTCGGCCGTGTATTACTGTGCGAGAGATTCGGGTGGGACAGCTAGCTTTGACTACTGGGGCCAGGGAACCCTGGTCACCGTCTCCTCAG	CAGGTGCAGCTGGTGCAGTCTGGGGCTGAGGTGAAGGAGCCTGGGTCCTCGGTGAAGGTCTCCTGCAAGGCTTCTGGAGGCACCTTCAGCAACTATGATATCAGCTGGGTGCGACAGGCCCCTGGACAAGGGCTTGAGTACATGGGAGGGATCATCCCTATCTTTGGTACAGCAAACTACGCACAGAAGTTCCAGGGCAGAGTCACGATTACCGCGGACGAATCCACGAGCACAGCCTACATGGAGCTGAGCAGCCTGAGATCTGAGGACTCGGCCGTGTATTACTGTGCGAGAGATTCGGGTGGGACAGCTAGCTTTGACTACTGGGGCCAGGGAACCCTGGTCACCGTCTCCTCAG	0	0	6	5	ARDSGGTASFDY	12	CZ113_KC_72	IGKV2-28*01		IGKJ1*01	CCTGCCCCGTCACCCCTGGAGAGCCGGCCTCCATCTCCTGCAGGTCTAGTCAGAGCCTCCTGCATAGAAATGGATACAACTATTTGGATTGGTACCTGCAGAAGCCAGGGCAGTCTCCACAGCTCCTGATCTATTTGGGTTCTAATCGGGCCTCCGGGGTCCCTGACAGGTTCAGTGGCAGTGGATCAGGCACAGATTTTACACTGAAAATCAGCAGAGTGGAGGCTGAGGATGTTGGGGTTTATTACTGCATGCAAGCTCTACAAACTCCGTGGACGTTCGGCCAAGGGACCAAGGTGGAAATCAAAC	GATATTGTGATGACTCAGTCTCCACTCTCCCTGCCCGTCACCCCTGGAGAGCCGGCCTCCATCTCCTGCAGGTCTAGTCAGAGCCTCCTGCATAGAAATGGATACAACTATTTGGATTGGTACCTGCAGAAGCCAGGGCAGTCTCCACAGCTCCTGATCTATTTGGGTTCTAATCGGGCCTCCGGGGTCCCTGACAGGTTCAGTGGCAGTGGATCAGGCACAGATTTTACACTGAAAATCAGCAGAGTGGAGGCTGAGGATGTTGGGGTTTATTACTGCATGCAAGCTCTACAAACTCCGTGGACGTTCGGCCAAGGGACCAAGGTGGAAATCAAAC	0	0	1	1	MQALQTPWT	9
2	20	CZ113_HC_92	IGHV1-69*01	IGHD3-10*01	IGHJ4*02	GTGCAGCTGGTGCAGTCTGGGGCCGAGGTGAAGAAGCCTGGGTCCTCGGTGAAGGTCTCCTGTAAGGCTTCTGGAGGCACCTTCAGCAACTTCGCTATACACTGGGTGCGACAGGCCCCTGGACAGGGCCTTGAGTGGATGGGAAGCCTCATCCCTTTCTTTGGGACAGCAAAATACGCACAAAAGTTTCAGGGCAGAGTCACGATTACCGCGGACGAATCCACGAGCACAGCCTACATGGACTTGCGCAGCCTGACATCTGCGGACACGGCCGTGTATTTCTGTGCGAGACAAGATGGCTATGGTTCTCTCGACGACTGGGGCCAGGGAACCCTGCTCAGCGTCTCCTCAG	CAGGTGCAGCTGGTGCAGTCTGGGGCCGAGGTGAAGAAGCCTGGGTCCTCGGTGAAGGTCTCCTGTAAGGCTTCTGGAGGCACCTTCAGCAACTTCGCTATACACTGGGTGCGACAGGCCCCTGGACAGGGCCTTGAGTGGATGGGAAGCCTCATCCCTTTCTTTGGGACAGCAAAATACGCACAAAAGTTTCAGGGCAGAGTCACGATTACCGCGGACGAATCCACGAGCACAGCCTACATGGACTTGCGCAGCCTGACATCTGCGGACACGGCCGTGTATTTCTGTGCGAGACAAGATGGCTATGGTTCTCTCGACGACTGGGGCCAGGGAACCCTGCTCAGCGTCTCCTCAG	0	0	24	12	ARQDGYGSLDD	11	CZ113_KC_82	IGKV2-28*01		IGKJ1*01	TGCCCGTCACCCCTGGAGAGCCGGCCTCCATCTCCTGCAGGTCTAGTCAGAGCCTCCTGCATAGTAGTGGATACAACTATTTGGATTGGTACCTGCAGAAGCCAGGGCAGTCTCCACAGCTCCTGATCTATTTGGGTTCTAATCGGGCCTCCGGGGTCCCTGACAGGTTCAGTGGCAGTGGATCAGGCACAGATTTTACACTGAAAATCAGTAGAGTGGAGGCTGAGGATGTTGGGATTTATTACTGCATGCAAACTCTACAGACTCCGTTGACGTTCGGCCAAGGGACCAAGGTGGAAATCAAAC	GATATTGTGATGACTCAGTCTCCACTCTCCCTGCCCGTCACCCCTGGAGAGCCGGCCTCCATCTCCTGCAGGTCTAGTCAGAGCCTCCTGCATAGTAGTGGATACAACTATTTGGATTGGTACCTGCAGAAGCCAGGGCAGTCTCCACAGCTCCTGATCTATTTGGGTTCTAATCGGGCCTCCGGGGTCCCTGACAGGTTCAGTGGCAGTGGATCAGGCACAGATTTTACACTGAAAATCAGTAGAGTGGAGGCTGAGGATGTTGGGATTTATTACTGCATGCAAACTCTACAGACTCCGTTGACGTTCGGCCAAGGGACCAAGGTGGAAATCAAAC	0	0	3	3	MQTLQTPLT	9
2	20	CZ124_HC_87	IGHV1-69*01	IGHD1-26*01	IGHJ4*02	TGGTGCAGTCTGGGGCTGAGGTGAAGAAGCCTGGGTCCTCGGTGAAGGTCTCCTGCAAGGCTTCTGGAGGCACCTTTAGTACCTTTGAAATCAGCTGGGTGCGACAGGCCCCTGGACTAGGACTTGAGTGGATGGGAGGGATCATCCCTGTCTTTGGCTCACCAACCTACGCACAGCAGTTCCACGGCAGAGTCACAATTACCGCGGACGAATCCACGACCACAGCCTACATGGAGTTGAGGAGTCTGAGATCTGAAGACACGGCCGTCTATTACTGTGCGAGAGTGGACGGTTTAGGGAGCCATGACAACTGGGGCCAGGGAACCCTGGTCATCGTCTCCGCAG	CAGGTGCAGCTGGTGCAGTCTGGGGCTGAGGTGAAGAAGCCTGGGTCCTCGGTGAAGGTCTCCTGCAAGGCTTCTGGAGGCACCTTTAGTACCTTTGAAATCAGCTGGGTGCGACAGGCCCCTGGACTAGGACTTGAGTGGATGGGAGGGATCATCCCTGTCTTTGGCTCACCAACCTACGCACAGCAGTTCCACGGCAGAGTCACAATTACCGCGGACGAATCCACGACCACAGCCTACATGGAGTTGAGGAGTCTGAGATCTGAAGACACGGCCGTCTATTACTGTGCGAGAGTGGACGGTTTAGGGAGCCATGACAACTGGGGCCAGGGAACCCTGGTCATCGTCTCCGCAG	0	0	22	12	ARVDGLGSHDN	11	CZ124_KC_68	IGKV2-28*01		IGKJ1*01	CCTGCCCGTCACCCCTGGAGAGCCGGCCTCCATCTCCTGCAGGTCTAGTCAGAGCCTCCTGCATCGTGATGGATCCCACTATTTGGATTGGTACCTGCAGAAGCCAGGGCAGTCTCCACAGCTCCTGATCTATTTGGGTTCTAATCGGGCCTCCGGGGTCCCTGACAGGTTCAGTGGCAGTGGATCAGGCACAGATTTTACACTGAAAATCAGCAGAGTGGAGGCTGAGGATGTTGGGGTTTATTACTGCATGCAAACTCTACAAACTCCTCGGACGTTCGGCCAAGGGACCAAGGTGGAAATCAAAC	GATATTGTGATGACTCAGTCTCCACTCTCCCTGCCCGTCACCCCTGGAGAGCCGGCCTCCATCTCCTGCAGGTCTAGTCAGAGCCTCCTGCATCGTGATGGATCCCACTATTTGGATTGGTACCTGCAGAAGCCAGGGCAGTCTCCACAGCTCCTGATCTATTTGGGTTCTAATCGGGCCTCCGGGGTCCCTGACAGGTTCAGTGGCAGTGGATCAGGCACAGATTTTACACTGAAAATCAGCAGAGTGGAGGCTGAGGATGTTGGGGTTTATTACTGCATGCAAACTCTACAAACTCCTCGGACGTTCGGCCAAGGGACCAAGGTGGAAATCAAAC	0	0	4	5	MQTLQTPRT	9
2	20	CZ124_HC_101	IGHV1-69*01	IGHD4-17*01	IGHJ4*02	GTGCAGCTGGTGCAGTCTGGGGCTGCGGTGAAGAAGCCTGGGTCCTCGGTGAAGGTCTCCTGCAAGGCTTCTGGGGGCACCTTCAGCAACTTTGCTATCAACTGGGTGCGGCAGGCACAGGGACAAGGGCTTGAGTGGATGGGAAACATCATCCCTTTCTTTGGTACAGCAAACTACGCACAGACGTTGCAGGGCAGAGTCACGATTACCGCGGACGTATCCGCGAGTACAGCCTACATGGAGTTGAACAGCCTGAGATCTGAGGACACGGCCATATATTACTGTGCGAGAGATGGGGGCCACGGTGACCTAGACTACTGGGGCCAGGGATCCCTGGTCACCGTCTCCTCAG	CAGGTGCAGCTGGTGCAGTCTGGGGCTGCGGTGAAGAAGCCTGGGTCCTCGGTGAAGGTCTCCTGCAAGGCTTCTGGGGGCACCTTCAGCAACTTTGCTATCAACTGGGTGCGGCAGGCACAGGGACAAGGGCTTGAGTGGATGGGAAACATCATCCCTTTCTTTGGTACAGCAAACTACGCACAGACGTTGCAGGGCAGAGTCACGATTACCGCGGACGTATCCGCGAGTACAGCCTACATGGAGTTGAACAGCCTGAGATCTGAGGACACGGCCATATATTACTGTGCGAGAGATGGGGGCCACGGTGACCTAGACTACTGGGGCCAGGGATCCCTGGTCACCGTCTCCTCAG	0	0	22	13	ARDGGHGDLDY	11	CZ124_KC_78	IGKV2-28*01		IGKJ1*01	CCTGCCCGTCACCCCTGGAGAGCCGGCCTCCATCTCCTGCAGGTCTAGTCAGAGCCTCCTGCATAGAACTGGATACAACTATTTGAGTTGGTATGTGCAGAAGCCAGGGCAGTCTCCACAGGTCCTGATCTATTTGGGTTCTAGTCGGGCCTCCGGGGTCCCTGACAGGTTCAGTGGCAGTGGATCAGGCACAGATTTTACACTGAAAATCAGCAGAGTGGAGGCTGAGGATGTTGGGGTTTATTACTGCATGCAAGCTCTACAAACTCCGTGGACGTTCGGCCAAGGGACCAAGGTGGAAATCAAAC	GATATTGTGATGACTCAGTCTCCACTCTCCCTGCCCGTCACCCCTGGAGAGCCGGCCTCCATCTCCTGCAGGTCTAGTCAGAGCCTCCTGCATAGAACTGGATACAACTATTTGAGTTGGTATGTGCAGAAGCCAGGGCAGTCTCCACAGGTCCTGATCTATTTGGGTTCTAGTCGGGCCTCCGGGGTCCCTGACAGGTTCAGTGGCAGTGGATCAGGCACAGATTTTACACTGAAAATCAGCAGAGTGGAGGCTGAGGATGTTGGGGTTTATTACTGCATGCAAGCTCTACAAACTCCGTGGACGTTCGGCCAAGGGACCAAGGTGGAAATCAAAC	0	0	8	6	MQALQTPWT	9
2	20	CZ124_HC_103	IGHV1-69*01	IGHD3-10*01	IGHJ4*02	GTGCAGCTGGTGCAGTCTGGGGCTGAGGTGAAGAAGCCTGGGTCCTCGGTGAAGGTCTCTTGCAAGTCTTTTGGAGGCACCTTCGACAACTATGCTATCACCTGGGTGCGACAGGCCCCTGGACAAGGGCTTGAGTGGATGGGAAGGATCATCCCTTTCTTTCGTACGCCAAACTACGCACAGAGATTGCAGGGCAGATTGACGATTACCGCGGACGAATCTACGAGCACAGTCTTTATGGAGTTGAGCAGGCTGAGATCTGAGGACACGGCCATGTATTACTGTACGAGAGATGGCGGTTTAGGGAGTTTTGACTACTGGGGCCAGGGAACCCTGGTCACCGTCTCCTCAG	CAGGTGCAGCTGGTGCAGTCTGGGGCTGAGGTGAAGAAGCCTGGGTCCTCGGTGAAGGTCTCTTGCAAGTCTTTTGGAGGCACCTTCGACAACTATGCTATCACCTGGGTGCGACAGGCCCCTGGACAAGGGCTTGAGTGGATGGGAAGGATCATCCCTTTCTTTCGTACGCCAAACTACGCACAGAGATTGCAGGGCAGATTGACGATTACCGCGGACGAATCTACGAGCACAGTCTTTATGGAGTTGAGCAGGCTGAGATCTGAGGACACGGCCATGTATTACTGTACGAGAGATGGCGGTTTAGGGAGTTTTGACTACTGGGGCCAGGGAACCCTGGTCACCGTCTCCTCAG	0	0	24	17	TRDGGLGSFDY	11	CZ124_KC_80	IGKV2-28*01		IGKJ1*01	CCTGCCCGTCACCCCTGGAGAGCCGGCCTCCATCTCCTGCAGGTCTAGCCAGAGCCTCGTGCATCGGACTGGATACAACTATTTGGATTGGTATCTGCAGAAGCCAGGGCAGCCTCCACATCTCCTGATCTATATGGGTTCTAATCGGGCCTCCGGAGTCCCTGACAGGTTCAGTGGCAGTGGATCAGGCACAGAATTCACATTGAAGATCAGCAGAGTGGAGGCCGAGGACGTTGGCATTTATTACTGCATGCAAGCTCTACAAACTCCTCCGACGTTCGGCCAAGGGACCAAGGTGGAGATCAAAC	GATATTGTGATGACTCAGTCTCCACTCTCCCTGCCCGTCACCCCTGGAGAGCCGGCCTCCATCTCCTGCAGGTCTAGCCAGAGCCTCGTGCATCGGACTGGATACAACTATTTGGATTGGTATCTGCAGAAGCCAGGGCAGCCTCCACATCTCCTGATCTATATGGGTTCTAATCGGGCCTCCGGAGTCCCTGACAGGTTCAGTGGCAGTGGATCAGGCACAGAATTCACATTGAAGATCAGCAGAGTGGAGGCCGAGGACGTTGGCATTTATTACTGCATGCAAGCTCTACAAACTCCTCCGACGTTCGGCCAAGGGACCAAGGTGGAGATCAAAC	0	0	18	8	MQALQTPPT	9
2	20	CZ124_HC_150	IGHV1-69*01	IGHD3-16*01	IGHJ4*02	GTGCAGCTGGTGCAGTCTGGGGCTGAGGTGAAGAAGCCTGGGTCCTCGGTGAAGGTCTCCTGCAAGGCTTCTGGAGGCACGTTCAGCAATTATGCTATGACTTGGTTGCGACAGGCCCCTGGACAAGGGCTTGAATGGATGGGAGAGATCATCCCTTTCTTTCGTACACCAAAATACGCACAGAAGCTGCAGGGCAGACTCACGATTACAGCGGACGAATCCACGAGCACTGTCTACATGGACCTTAATAGCCTGAGATCTGAGGACACGGCCGTCTATTACTGTGCGAGAGATGGGGGGGCTTCAGCGAGTTTTGACTACTGGGGCCAGGGAACCCTGGTCACCGTCTCCTCAG	CAGGTGCAGCTGGTGCAGTCTGGGGCTGAGGTGAAGAAGCCTGGGTCCTCGGTGAAGGTCTCCTGCAAGGCTTCTGGAGGCACGTTCAGCAATTATGCTATGACTTGGTTGCGACAGGCCCCTGGACAAGGGCTTGAATGGATGGGAGAGATCATCCCTTTCTTTCGTACACCAAAATACGCACAGAAGCTGCAGGGCAGACTCACGATTACAGCGGACGAATCCACGAGCACTGTCTACATGGACCTTAATAGCCTGAGATCTGAGGACACGGCCGTCTATTACTGTGCGAGAGATGGGGGGGCTTCAGCGAGTTTTGACTACTGGGGCCAGGGAACCCTGGTCACCGTCTCCTCAG	0	0	24	14	ARDGGASASFDY	12	CZ124_KC_119	IGKV2-28*01		IGKJ1*01	CCTGCCCGTCACCCCTGGAGAGCCGGCCTCCATCTCCTGCAGGTCTAGTCAGAGCCTCCTGCATAGGAGTGGATACAACTATTTGGATTGGTACCTGCAGAAGCCAGGGCAGTCTCCACAGCTCCTGATCTATTTGGGTTCTAATCGGGCCTCCGGGGTCCCTGACAGGTTCAGTGGCAGTGGATCAGGCACAGATTTTACACTGAAAATCAGCAAAGTGGAGGCTGAGGATGTTGGGGTTTATTACTGCATGCAAGCTCTACAAACTCCTCGGACGTTCGGCCAAGGGACCAAGGTGGAAATCAAAC	GATATTGTGATGACTCAGTCTCCACTCTCCCTGCCCGTCACCCCTGGAGAGCCGGCCTCCATCTCCTGCAGGTCTAGTCAGAGCCTCCTGCATAGGAGTGGATACAACTATTTGGATTGGTACCTGCAGAAGCCAGGGCAGTCTCCACAGCTCCTGATCTATTTGGGTTCTAATCGGGCCTCCGGGGTCCCTGACAGGTTCAGTGGCAGTGGATCAGGCACAGATTTTACACTGAAAATCAGCAAAGTGGAGGCTGAGGATGTTGGGGTTTATTACTGCATGCAAGCTCTACAAACTCCTCGGACGTTCGGCCAAGGGACCAAGGTGGAAATCAAAC	0	0	3	3	MQALQTPRT	9
2	20	CZ124_HC_152	IGHV1-69*01	IGHD6-19*01	IGHJ4*02	CAAGGAGTCTGTTCCGAGGTGCAGCNCTAANGNGTCNCNGTNNCAGGTGCAGCTGGTGCAGTCTGGGGCTGAGATGAAGAAGCCTGGGTCCTCGGTGAAGGTCTCCTGCAAGGCTTCTGGAGGCACCTTCAACACCTTTGCTATCAGCTGGGTGCGGCAGGCCCCTGGACAGGGGCTTGAGTGGATGGGAAGCATCATCCCTATCTTTCGTACAACAAACTACGCACAGCAATTCCAGGGCAGAGTCACGATAACCGCGGACGAATCCACGAGCTCAGCCTACATGGAGTTGAGCAGCCTCAGATCTGAAGACACGGCCGTATATTATTGTGCGAGGGGGCAATGGCTGGGTTCACTTGACTACTGGGGCCAGGGAACCCTGGTCACCGTCTCCTCAG	CAGGTGCAGCTGGTGCAGTCTGGGGCTGAGATGAAGAAGCCTGGGTCCTCGGTGAAGGTCTCCTGCAAGGCTTCTGGAGGCACCTTCAACACCTTTGCTATCAGCTGGGTGCGGCAGGCCCCTGGACAGGGGCTTGAGTGGATGGGAAGCATCATCCCTATCTTTCGTACAACAAACTACGCACAGCAATTCCAGGGCAGAGTCACGATAACCGCGGACGAATCCACGAGCTCAGCCTACATGGAGTTGAGCAGCCTCAGATCTGAAGACACGGCCGTATATTATTGTGCGAGGGGGCAATGGCTGGGTTCACTTGACTACTGGGGCCAGGGAACCCTGGTCACCGTCTCCTCAG	0	0	19	9	ARGQWLGSLDY	11	CZ124_KC_121	IGKV2-28*01		IGKJ1*01	ATGACTCAGTCTCCANTCTCCCTGCCCGTCACCCCTGGAGAGCCGGCCTCCATCTCCTGCAGGTCTAGTCAGAGTCTCCTGCATAGGAGTGGAGACAACTATTTGGATTGGTACCTGCAGAAGCCAGGGCAGTCTCCACAACTCCTGATCTATTTGACTTCTAATCGGGCCTCCGGGGTCCCTGACAGGTTCAGTGGCAGTGGATCAGGCACAGATTTTACACTGAAAATCAGCAGAGTGGAGGCTGAGGATGTTGGGGTTTATTACTGCATGCAAGCTCTACAAACTCCTCGGACGTTCGGCCAAGGGACCAAGGTGGAAATCAAAC	GATATTGTGATGACTCAGTCTCCANTCTCCCTGCCCGTCACCCCTGGAGAGCCGGCCTCCATCTCCTGCAGGTCTAGTCAGAGTCTCCTGCATAGGAGTGGAGACAACTATTTGGATTGGTACCTGCAGAAGCCAGGGCAGTCTCCACAACTCCTGATCTATTTGACTTCTAATCGGGCCTCCGGGGTCCCTGACAGGTTCAGTGGCAGTGGATCAGGCACAGATTTTACACTGAAAATCAGCAGAGTGGAGGCTGAGGATGTTGGGGTTTATTACTGCATGCAAGCTCTACAAACTCCTCGGACGTTCGGCCAAGGGACCAAGGTGGAAATCAAAC	0	0	8	5	MQALQTPRT	9
2	20	CZ124_HC_159	IGHV1-69*01	IGHD3-3*01	IGHJ4*02	TGCAGCTGGTGCAGTCTGGGGCTGAGGTGAAGAAGCCTGGGTCCTCGGTGAGGGTCTCCTGTAAGGTTTCTGGAGGCACCTTCAGCACGTACGCTATCAGCTGGGTGCGACAGGCCCCTGGACAAGGGATTGAGTGGATGGGACGGATCATCCCTATATTTGGTACAGCAAACTACGCACAGAAATTCCAGGGCAGAGTCACGATTACCGCGGACGGATCCACGAGTACAGCCTACATGGAACTGAGCAGCCTGAGATCTGACGACACGGCCGTGTATTACTGTGCGAGAGACAGTGTTACGATGCTAGAGGACTGGGGCCAGGGAACCCTGGTCACCGTCTCCTCAG	CAGGTGCAGCTGGTGCAGTCTGGGGCTGAGGTGAAGAAGCCTGGGTCCTCGGTGAGGGTCTCCTGTAAGGTTTCTGGAGGCACCTTCAGCACGTACGCTATCAGCTGGGTGCGACAGGCCCCTGGACAAGGGATTGAGTGGATGGGACGGATCATCCCTATATTTGGTACAGCAAACTACGCACAGAAATTCCAGGGCAGAGTCACGATTACCGCGGACGGATCCACGAGTACAGCCTACATGGAACTGAGCAGCCTGAGATCTGACGACACGGCCGTGTATTACTGTGCGAGAGACAGTGTTACGATGCTAGAGGACTGGGGCCAGGGAACCCTGGTCACCGTCTCCTCAG	0	0	14	7	ARDSVTMLED	10	CZ124_KC_127	IGKV2-28*01		IGKJ1*01	CCTGCCCCGTCACCCCTGGAGAGCCGGCCTCCATCTCCTGCAGGTCTAGTCAGAGCCTCCTGAGTAGTAATGGATATAACTATGTGGATTGGTACCTGCAGAAGCCAGGGCAGGCTCCACAGCTCGTGATCTATTTGGCTTCTAATCGGGCCTCCGGGGTCCCTGACAGGTTCAGTGGCAGTGGATCAGGCACAGATTTTGCACTGAAAATCAGCAGAGTGGAGGCTGAGGATGTTGGGGTTTATTATTGCATGCAAGCTCTACAAACTCCTCCGACGTTCGGCCAAGGGACCAGGGTGGAAATCAAAC	GATATTGTGATGACTCAGTCTCCACTCTCCCTGCCCGTCACCCCTGGAGAGCCGGCCTCCATCTCCTGCAGGTCTAGTCAGAGCCTCCTGAGTAGTAATGGATATAACTATGTGGATTGGTACCTGCAGAAGCCAGGGCAGGCTCCACAGCTCGTGATCTATTTGGCTTCTAATCGGGCCTCCGGGGTCCCTGACAGGTTCAGTGGCAGTGGATCAGGCACAGATTTTGCACTGAAAATCAGCAGAGTGGAGGCTGAGGATGTTGGGGTTTATTATTGCATGCAAGCTCTACAAACTCCTCCGACGTTCGGCCAAGGGACCAGGGTGGAAATCAAAC	0	0	9	6	MQALQTPPT	9
2	20	CZ128_HC_68	IGHV1-69*01	IGHD3-16*01	IGHJ4*02	GTGCAGCTGGTGCAGTCTGGGGCTGCGGTGAAGAAGCCTGGGTCCTCGGTGAAGGTCGCCTGCAAGGCTTCTGGAGGCAACTTCAGGAATTATGCTATCGCCTGGGTGCGACAGGCCCCTGGACAAGGGCTGGAGTGGATGGGAGAGATCATCCCTGTCTTTGGTACACCAAAGTACGCACAGAAGTTCCAGGACAGAGTCACGATTATCGCGGACGAATCCACGAGCACTGGCTACATGGAGCTGAACAGCCTGCGATCTGAGGACACGGCCGTATATTACTGTGCGAGAGATGGGGGACAGGCCTCATTTGACTACTGGGGCCAGGGAACCCTGGTCACCGTCTCCTCAG	CAGGTGCAGCTGGTGCAGTCTGGGGCTGCGGTGAAGAAGCCTGGGTCCTCGGTGAAGGTCGCCTGCAAGGCTTCTGGAGGCAACTTCAGGAATTATGCTATCGCCTGGGTGCGACAGGCCCCTGGACAAGGGCTGGAGTGGATGGGAGAGATCATCCCTGTCTTTGGTACACCAAAGTACGCACAGAAGTTCCAGGACAGAGTCACGATTATCGCGGACGAATCCACGAGCACTGGCTACATGGAGCTGAACAGCCTGCGATCTGAGGACACGGCCGTATATTACTGTGCGAGAGATGGGGGACAGGCCTCATTTGACTACTGGGGCCAGGGAACCCTGGTCACCGTCTCCTCAG	0	0	20	14	ARDGGQASFDY	11	CZ128_KC_55	IGKV2-28*01		IGKJ1*01	TGCCCGTCANCCCTGGAGAGCCGGCCTCCATCTCCTGCAGATCTAGTCAGAGCCTCCTACATAGAATTGGATACAACTATTTGGATTGGTACCTGCAGAAGCCAGGGCAGTCTCCACAACTCCTGATCTATTTGGGTTCTAATCGGGCCTCCGGGGTCCCTGACAGGTTCAGTGGCAGTGGGTCAGGCACAGATTTTACACTGAAAATCAGCAGAGTGGAGGCTGAGGATGTTGGGGTTTATTACTGCATGCAAGCTCTACAAACTCCTCGGACGTTCGGCCAAGGGACCAAGGTGGAAATCAAAC	GATATTGTGATGACTCAGTCTCCACTCTCCCTGCCCGTCANCCCTGGAGAGCCGGCCTCCATCTCCTGCAGATCTAGTCAGAGCCTCCTACATAGAATTGGATACAACTATTTGGATTGGTACCTGCAGAAGCCAGGGCAGTCTCCACAACTCCTGATCTATTTGGGTTCTAATCGGGCCTCCGGGGTCCCTGACAGGTTCAGTGGCAGTGGGTCAGGCACAGATTTTACACTGAAAATCAGCAGAGTGGAGGCTGAGGATGTTGGGGTTTATTACTGCATGCAAGCTCTACAAACTCCTCGGACGTTCGGCCAAGGGACCAAGGTGGAAATCAAAC	0	0	7	3	MQALQTPRT	9
2	20	CZ128_HC_133	IGHV1-69*01	IGHD6-19*01	IGHJ4*02	TGCAGCTGGTGCAGTCTGGGGCTGAGGTGAAGAAGCCTGGGTCCTCGGTGAAGGTCTCCTGCAAGGCTTCTGGAGGCCCCTTCAGCAACTATGCTATCAGCTGGGTGCGACAGGCCCCTGGACAAGGCTTTGAGTGGATGGGAGGGATCATCCCTGCCTTTGGCACTGCAAATTATGCACGGAGGTTCCAGGGCAGAGTCACGATTACCGCGGACGAATCCACGAGCACAGCCTACATGGAGTTGAGAAGCCTGAGATCTGAGGACACGGCCGTGTATTATTGTGCGAGAGATGCAGGGGTATCAGTGGCTGACTACTGGGGCCAGGGAACCCTGGTCACCGTCTCCTCAG	CAGGTGCAGCTGGTGCAGTCTGGGGCTGAGGTGAAGAAGCCTGGGTCCTCGGTGAAGGTCTCCTGCAAGGCTTCTGGAGGCCCCTTCAGCAACTATGCTATCAGCTGGGTGCGACAGGCCCCTGGACAAGGCTTTGAGTGGATGGGAGGGATCATCCCTGCCTTTGGCACTGCAAATTATGCACGGAGGTTCCAGGGCAGAGTCACGATTACCGCGGACGAATCCACGAGCACAGCCTACATGGAGTTGAGAAGCCTGAGATCTGAGGACACGGCCGTGTATTATTGTGCGAGAGATGCAGGGGTATCAGTGGCTGACTACTGGGGCCAGGGAACCCTGGTCACCGTCTCCTCAG	0	0	15	7	ARDAGVSVADY	11	CZ128_KC_105	IGKV2-28*01		IGKJ1*01	CCTGCCCGTCACCCCTGGAGAGCCGGCCTCCATCTCCTGCAGGTCTAGTCAGAGCCTCCTACATAGAAGTGGATACACCTATTTGAATTGGTACCTGCAGAAGCCAGGGCAGTCTCCACAGCTCCTGATCTATTTGGGATCTAATCGGGCCTCCGGGGTCCCTGACAGGTTCAGTGGCAGTGGATCAGGCACAGATTTTACACTGAAAATCAGCGGAGTGGAGGCTGAGGATGTTGGGGTTTATTACTGCATGCAAGCTCTACAAACTCCGTGGACGTTCGGCCAAGGGACCAAGGTGGAAATCAAAC	GATATTGTGATGACTCAGTCTCCACTCTCCCTGCCCGTCACCCCTGGAGAGCCGGCCTCCATCTCCTGCAGGTCTAGTCAGAGCCTCCTACATAGAAGTGGATACACCTATTTGAATTGGTACCTGCAGAAGCCAGGGCAGTCTCCACAGCTCCTGATCTATTTGGGATCTAATCGGGCCTCCGGGGTCCCTGACAGGTTCAGTGGCAGTGGATCAGGCACAGATTTTACACTGAAAATCAGCGGAGTGGAGGCTGAGGATGTTGGGGTTTATTACTGCATGCAAGCTCTACAAACTCCGTGGACGTTCGGCCAAGGGACCAAGGTGGAAATCAAAC	0	0	7	5	MQALQTPWT	9
2	20	CZ128_HC_162	IGHV1-69*01	IGHD3-16*01	IGHJ4*02	GGGGCTGAGGTGAAGAAGCCTGGGTCCTCCGTGAAGGTCTCCTGCAAGTCTTCTGGAGGCACCTTCAGCAACTTTCCTCTGAGCTGGGTGCGACAGGCCCCTGGACAAGGGCTTGAGTGGATGGGAGAGATCATCCCTGCCTTTGGCACACCAACGTACGCACAGAAGTTCCAGGGCAGAGTCACGATTATCGCGGACGCATCTACGAGTACATCCTACATGGACCTGAGAAGCCTGAGATCTGAGGACACGGCCGTGTATTTCTGTGCGAGAGTCGACGGTTTGGGGTCTCTGGCCAACTGGGGCCAGGGAACCCTGGTCACCGTCTCCTCAG	CAGGTGCAGCTGGTGCAGTCTGGGGCTGAGGTGAAGAAGCCTGGGTCCTCCGTGAAGGTCTCCTGCAAGTCTTCTGGAGGCACCTTCAGCAACTTTCCTCTGAGCTGGGTGCGACAGGCCCCTGGACAAGGGCTTGAGTGGATGGGAGAGATCATCCCTGCCTTTGGCACACCAACGTACGCACAGAAGTTCCAGGGCAGAGTCACGATTATCGCGGACGCATCTACGAGTACATCCTACATGGACCTGAGAAGCCTGAGATCTGAGGACACGGCCGTGTATTTCTGTGCGAGAGTCGACGGTTTGGGGTCTCTGGCCAACTGGGGCCAGGGAACCCTGGTCACCGTCTCCTCAG	0	0	22	15	ARVDGLGSLAN	11	CZ128_KC_125	IGKV2-28*01		IGKJ1*01	GATGACTCAGTCTCCAGTCTCCCTGCCCGTCACCCCTGGAGAGCCGGCCTCCATCTCCTGCAGGTCTAGTCAGAGCCTCCTGCATCGTGATGGAAACAACTATTTGGATTGGTACCTGCAGAAGCCAGGGCAGTCTCCACAGCTCCTGATCTACTTGGCTTCTAATCGGGCCTCCGGGGTCCCTGACAGGTTCAGTGGCAGTGGATCAGGCACAGATTTTACACTGAAAATAAGCAGAGTGGAGGCTGAGGATGTTGGGGTTTATTACTGCATGCAAACTCGACAAACTCCTCGGACGTTCGGCCAAGGGACCAAGGTGGAAATCAAAC	GATATTGTGATGACTCAGTCTCCAGTCTCCCTGCCCGTCACCCCTGGAGAGCCGGCCTCCATCTCCTGCAGGTCTAGTCAGAGCCTCCTGCATCGTGATGGAAACAACTATTTGGATTGGTACCTGCAGAAGCCAGGGCAGTCTCCACAGCTCCTGATCTACTTGGCTTCTAATCGGGCCTCCGGGGTCCCTGACAGGTTCAGTGGCAGTGGATCAGGCACAGATTTTACACTGAAAATAAGCAGAGTGGAGGCTGAGGATGTTGGGGTTTATTACTGCATGCAAACTCGACAAACTCCTCGGACGTTCGGCCAAGGGACCAAGGTGGAAATCAAAC	0	0	7	7	MQTRQTPRT	9
2	20	CZ132_HC_2	IGHV1-69*01	IGHD6-25*01	IGHJ4*02	GTGCAGCTGGTGCAGTCTGGGGCAGAGGTGAAGAAGCCTGGGTCCTCGGTGAAGGTCTCCTGCAAGTCTTCTGGAGGCATCTTCAGCAACTATGATATCAGCTGGGTGCGACAGGCCCCTGGACAAGGGCTTGAGTGGATGGGAGGGATCATCCCTCTCTTTGGGACAGCAAACTACGCACAGAAGTTCCAGGGCAGACTCACAATTACCGCGGACGAATCCACGAGCACAGCCTACATGGAGTTGAGTGGCCTGAGAGTGGACGACACGGCCGTATATTACTGTGCGAGAGATGGGGGGGCAGCGGCCTCCTTTGACTACTGGGGCCAGGGAACCCTGGTCACCGTCTCGTCAG	CAGGTGCAGCTGGTGCAGTCTGGGGCAGAGGTGAAGAAGCCTGGGTCCTCGGTGAAGGTCTCCTGCAAGTCTTCTGGAGGCATCTTCAGCAACTATGATATCAGCTGGGTGCGACAGGCCCCTGGACAAGGGCTTGAGTGGATGGGAGGGATCATCCCTCTCTTTGGGACAGCAAACTACGCACAGAAGTTCCAGGGCAGACTCACAATTACCGCGGACGAATCCACGAGCACAGCCTACATGGAGTTGAGTGGCCTGAGAGTGGACGACACGGCCGTATATTACTGTGCGAGAGATGGGGGGGCAGCGGCCTCCTTTGACTACTGGGGCCAGGGAACCCTGGTCACCGTCTCGTCAG	0	0	17	9	ARDGGAAASFDY	12	CZ132_KC_2	IGKV2-28*01		IGKJ1*01	CCTGCCCGTCACCCCTGGAGAGCCGGCCTCCATCTCCTGCAGGTCGAGTCAGAGCCTCCTGCATAGAAGTGGATACACCTATTTGGCTTGGTATCTGCAGAAGCCAGGGCAGTCTCCACAGCTCCTGATCTATTTGGCCTCTAATCGGGCCTCCGGGGTCCCTGACAGGTTCAGTGGCAGTGGATCAGGCACAGATTTTACACTGAAAATCAGCAGAGTGGAGGCTGAGGATGTTGGGGTTTATTACTGCATGCAAGCTCTACAAACTCCTCGGACGTTCGGCCAAGGGACCAAGGTGGAAATCAAAC	GATATTGTGATGACTCAGTCTCCACTCTCCCTGCCCGTCACCCCTGGAGAGCCGGCCTCCATCTCCTGCAGGTCGAGTCAGAGCCTCCTGCATAGAAGTGGATACACCTATTTGGCTTGGTATCTGCAGAAGCCAGGGCAGTCTCCACAGCTCCTGATCTATTTGGCCTCTAATCGGGCCTCCGGGGTCCCTGACAGGTTCAGTGGCAGTGGATCAGGCACAGATTTTACACTGAAAATCAGCAGAGTGGAGGCTGAGGATGTTGGGGTTTATTACTGCATGCAAGCTCTACAAACTCCTCGGACGTTCGGCCAAGGGACCAAGGTGGAAATCAAAC	0	0	8	5	MQALQTPRT	9
2	20	CZ132_HC_8	IGHV1-69*01	IGHD1-26*01	IGHJ4*02	TGCAGCTGGTGCAGTCTGGGGCTGAGGTGAAGAAGCCTGGGTCCTCGGTGAAGGTCTCCTGCAAGTCTTCTGGAGGCACCTTCAGCAACTTTGCTATCAATTGGGTGCGACAGGCCCCTGGACAGGGGCTTGAGTGGATGGGAGGGATCATCCCTTTTTTTGGTTCAGCAAAATACGCACAGAAATTCGAGGGCAGAGTCAGGATTACCGCGGACGAATCCACCAGCACAGCCTACATGGAGCTGAAGAGCCTGAGAAATGACGACACAGCCGTGTATTACTGTGCGCGAGAGGGGGGTGGGAGCCCCTCTTTTGAATACTGGGGCCAGGGAACCCGGGTCACCGTCTCGTCAG	CAGGTGCAGCTGGTGCAGTCTGGGGCTGAGGTGAAGAAGCCTGGGTCCTCGGTGAAGGTCTCCTGCAAGTCTTCTGGAGGCACCTTCAGCAACTTTGCTATCAATTGGGTGCGACAGGCCCCTGGACAGGGGCTTGAGTGGATGGGAGGGATCATCCCTTTTTTTGGTTCAGCAAAATACGCACAGAAATTCGAGGGCAGAGTCAGGATTACCGCGGACGAATCCACCAGCACAGCCTACATGGAGCTGAAGAGCCTGAGAAATGACGACACAGCCGTGTATTACTGTGCGCGAGAGGGGGGTGGGAGCCCCTCTTTTGAATACTGGGGCCAGGGAACCCGGGTCACCGTCTCGTCAG	0	0	20	12	AREGGGSPSFEY	12	CZ132_KC_7	IGKV2-28*01		IGKJ1*01	CCTGTCCGTCACCCCTGGAGAGCCGGCCTCCATCTCCTGCAGGTCTAGTCAGAGCCTCCTGCATAGGAGTGGATACATCTATTTGGATTGGTACTTGCAGAAGCCAGGGCAGTCTCCACAGCTCCTGATCTACATGGGTTCTAATCGGGCCTCCGGGGTCCCTGACAGGTTCAGTGGCAGTGGATCAGGCACAGAGTTTACACTGAAAATCAGCAGAGTGGAGGCTGAGGATGTTGGGGTTTATTACTGCATGCAAGCTACACACACTCCTCGGACGTTCGGCCAAGGGACCAAGGTGGAAATCAAAC	GATATTGTGATGACTCAGTCTCCACTCTCCCTGTCCGTCACCCCTGGAGAGCCGGCCTCCATCTCCTGCAGGTCTAGTCAGAGCCTCCTGCATAGGAGTGGATACATCTATTTGGATTGGTACTTGCAGAAGCCAGGGCAGTCTCCACAGCTCCTGATCTACATGGGTTCTAATCGGGCCTCCGGGGTCCCTGACAGGTTCAGTGGCAGTGGATCAGGCACAGAGTTTACACTGAAAATCAGCAGAGTGGAGGCTGAGGATGTTGGGGTTTATTACTGCATGCAAGCTACACACACTCCTCGGACGTTCGGCCAAGGGACCAAGGTGGAAATCAAAC	0	0	8	8	MQATHTPRT	9
2	20	CZ132_HC_87	IGHV1-69*01	IGHD1-26*01	IGHJ4*02	GTGCAGCTGGTGCAGTCTGGGGCTGAGGTGAAGAAGCCTGGGTCCTCGGTGAAGGTCTCCTGCAAGGCTTCTGGAGGCACCTTCAGCACCTTTGCTATCAACTGGGTGCGACAGGCCCCTGGACAAGGGCTTGAGTGGATGGGGGGGCTCATCCCTGTCTTTGGTACTCCAAACCTCGCACAGAAATTCCAGGGCAGAGTCACGATGACCGCAGACGAATCTACGACCACAGCCTACATGGAACTGAACAGCCTGAGATCTGAGGACACGGCCTTTTACTACTGTGCGAGAGAGGGGGGTGGGAGCCCCTCATTTGACTACTGGGGCCAGGGAACCCTGGTCACCGTCTCCTCAG	CAGGTGCAGCTGGTGCAGTCTGGGGCTGAGGTGAAGAAGCCTGGGTCCTCGGTGAAGGTCTCCTGCAAGGCTTCTGGAGGCACCTTCAGCACCTTTGCTATCAACTGGGTGCGACAGGCCCCTGGACAAGGGCTTGAGTGGATGGGGGGGCTCATCCCTGTCTTTGGTACTCCAAACCTCGCACAGAAATTCCAGGGCAGAGTCACGATGACCGCAGACGAATCTACGACCACAGCCTACATGGAACTGAACAGCCTGAGATCTGAGGACACGGCCTTTTACTACTGTGCGAGAGAGGGGGGTGGGAGCCCCTCATTTGACTACTGGGGCCAGGGAACCCTGGTCACCGTCTCCTCAG	0	0	20	11	AREGGGSPSFDY	12	CZ132_KC_67	IGKV2-28*01		IGKJ1*01	CTGCCCGTCACCCCTGGAGAGCCGGCCTCCATCTCCTGCAGGTCTAGCCAGAGCCTCCTGCATAGTAGTGGCTACATCTATTTGGATTGGTACCTGCAGAAGCCAGGGCAGTCTCCACAGCTCCTGATTTATATGGGCTCTAATCGGGCCTCCGGGGTCCCTGACAGGTTCAGTGGCAGTGGATCAGGCACAGATTTTACACTGAAAATCAGCAGAGTGGAGGCTGAGGATGTTGGGGTTTATTACTGCATGCAAGCTGTACAAACTCCTCGGACGTTCGGCCAAGGGACCAAGGTGGAAATCAAAC	GATATTGTGATGACTCAGTCTCCACTCTCCCTGCCCGTCACCCCTGGAGAGCCGGCCTCCATCTCCTGCAGGTCTAGCCAGAGCCTCCTGCATAGTAGTGGCTACATCTATTTGGATTGGTACCTGCAGAAGCCAGGGCAGTCTCCACAGCTCCTGATTTATATGGGCTCTAATCGGGCCTCCGGGGTCCCTGACAGGTTCAGTGGCAGTGGATCAGGCACAGATTTTACACTGAAAATCAGCAGAGTGGAGGCTGAGGATGTTGGGGTTTATTACTGCATGCAAGCTGTACAAACTCCTCGGACGTTCGGCCAAGGGACCAAGGTGGAAATCAAAC	0	0	7	4	MQAVQTPRT	9
2	20	CZ132_HC_92	IGHV1-69*01	IGHD3-3*02	IGHJ4*02	GTGCAGCTGGTGCAGTCTGGGGCTGAGGTGAAGAAGCCTGGGTCATCGGTGAGGGTCTCCTGCAGGGCCTCTGGAGGCACCTTCAGTCACTATACTATCTCCTGGGTGCGACAGGCCCCTGGACAGGGGCTTGAGTGGATGGGAGGCCTCCTCCCGATCTTTGGTACAACAAACTACGCAAAGAGATTCCAGGGCAGACTCACGATTACCGCGGACGAATCCACGAGCACAGCCTACATGGAGCTGAGAAGCCTGAGATTTGATGACACAGCCGTTTATTACTGTACGAGAGATACATTTCACGTGGCTGACTACTGGGGCCAGGGAACCCTGGTCACCGTCTCCTC	CAGGTGCAGCTGGTGCAGTCTGGGGCTGAGGTGAAGAAGCCTGGGTCATCGGTGAGGGTCTCCTGCAGGGCCTCTGGAGGCACCTTCAGTCACTATACTATCTCCTGGGTGCGACAGGCCCCTGGACAGGGGCTTGAGTGGATGGGAGGCCTCCTCCCGATCTTTGGTACAACAAACTACGCAAAGAGATTCCAGGGCAGACTCACGATTACCGCGGACGAATCCACGAGCACAGCCTACATGGAGCTGAGAAGCCTGAGATTTGATGACACAGCCGTTTATTACTGTACGAGAGATACATTTCACGTGGCTGACTACTGGGGCCAGGGAACCCTGGTCACCGTCTCCTC	0	0	25	14	TRDTFHVADY	10	CZ132_KC_72	IGKV2-28*01		IGKJ1*01	CCCTGCCCGTCACCCCTGGAGAGCCGGCCTCCATCTCCTGCAGGTCTAATCAGAGCCTCCTGCATGGTGATGGATACAACTATTTGGATTGGTACCTGCAGAAGCCAGGGCAGTCTCCACAACTCGTGATCTATTTGGGTTCTAATCGGGCCTCCGGGGTCTCCGACAGGTTCAGTGGCAGTGGATCAGGCACAGATTTTACACTGAAAATCAGCAGAGTGGAGGCTGAGGATGTTGGGGTTTATTTTTGCATGCAAGCTCTACAAACTCCGTGGACGTTCGGCCAAGGGACCAAGGTGGACATCAAAC	GATATTGTGATGACTCAGTCTCCACTCTCCCTGCCCGTCACCCCTGGAGAGCCGGCCTCCATCTCCTGCAGGTCTAATCAGAGCCTCCTGCATGGTGATGGATACAACTATTTGGATTGGTACCTGCAGAAGCCAGGGCAGTCTCCACAACTCGTGATCTATTTGGGTTCTAATCGGGCCTCCGGGGTCTCCGACAGGTTCAGTGGCAGTGGATCAGGCACAGATTTTACACTGAAAATCAGCAGAGTGGAGGCTGAGGATGTTGGGGTTTATTTTTGCATGCAAGCTCTACAAACTCCGTGGACGTTCGGCCAAGGGACCAAGGTGGACATCAAAC	0	0	9	6	MQALQTPWT	9
2	20	CZ132_HC_149	IGHV1-69*01	IGHD6-13*01	IGHJ4*02	TGCAGCTGGTGCAGTCTGGGGCTGAGGTGAAGAAGCCTGGGTCCTCGGTGAGGGTCTCCTGCAAGGCTTCTGGAGGCACCTTCAGTAACTTTGCTATCAGCTGGGTGCGACAGGCCCCTGGACAAGGGCTTGAGTGGATGGGAGGGGTCATCCCTCTCTTTGGTACACCAAACTACGCACAGAAGTTCCAGGGCAGAGTCACCATTACCGCGGACGAATCCACGAGCACAGCCCACATGGAGCTGAGCAGCCTGAGAAGTGAGGACACGGCCGTGTATTACTGTGCGAGAGAGGGGGGAGCAGCAGCCGAATTTGACTACTGGGGCCAGGGAACCCTGGTCACCGTCTCCTCAG	CAGGTGCAGCTGGTGCAGTCTGGGGCTGAGGTGAAGAAGCCTGGGTCCTCGGTGAGGGTCTCCTGCAAGGCTTCTGGAGGCACCTTCAGTAACTTTGCTATCAGCTGGGTGCGACAGGCCCCTGGACAAGGGCTTGAGTGGATGGGAGGGGTCATCCCTCTCTTTGGTACACCAAACTACGCACAGAAGTTCCAGGGCAGAGTCACCATTACCGCGGACGAATCCACGAGCACAGCCCACATGGAGCTGAGCAGCCTGAGAAGTGAGGACACGGCCGTGTATTACTGTGCGAGAGAGGGGGGAGCAGCAGCCGAATTTGACTACTGGGGCCAGGGAACCCTGGTCACCGTCTCCTCAG	0	0	11	7	AREGGAAAEFDY	12	CZ132_KC_125	IGKV2-28*01		IGKJ1*01	CCTGCCCGTCACCCCTGGAGAGCCGGCCTCCATCTCCTGCAGGTCTAGTCAGAGCCTCCTGCATAGAGATGGATACTACTATTTGGATTGGTACCTGCAGAAGCCAGGGCAGTCTCCACAGCTCCTGATCTATTTGGGTTCTAATCGGGCCTCCGGGGTCCCTGACAGGTTCAGTGGCAGTGGATCAGGCACAGATTTTACACTGAAAATCAGCAGAGTGGAGGCTGAAGATGTTGGGGTTTATTACTGCATGCAAGCTCTACAAACTCTCCGGACGTTCGGCCAAGGGACCAAGGTGGAAATCAA	GATATTGTGATGACTCAGTCTCCACTCTCCCTGCCCGTCACCCCTGGAGAGCCGGCCTCCATCTCCTGCAGGTCTAGTCAGAGCCTCCTGCATAGAGATGGATACTACTATTTGGATTGGTACCTGCAGAAGCCAGGGCAGTCTCCACAGCTCCTGATCTATTTGGGTTCTAATCGGGCCTCCGGGGTCCCTGACAGGTTCAGTGGCAGTGGATCAGGCACAGATTTTACACTGAAAATCAGCAGAGTGGAGGCTGAAGATGTTGGGGTTTATTACTGCATGCAAGCTCTACAAACTCTCCGGACGTTCGGCCAAGGGACCAAGGTGGAAATCAA	0	0	4	3	MQALQTLRT	9
3	19	CZ111_Plate1_HC_63	IGHV1-69*01	IGHD4-17*01	IGHJ4*02	CAGTCTGGGGCTGAGATGAAGAAGCCTGGGTCCTCGTTGAAGGTCTCCTGCAAGGCTTCTGGAGGCGGCTTCAATAACTATCCTGTCATCTGGGTGCGACAGGCCCCTGGACAAGGGCTTGAGTGGATGGGGGGGATCATCCCTGTCTTTGGTACACCCAACTACGCACAGAAGTTCAAGGGCAGAGTCACGATTACCGCGGACGTATCTTCAAATACAGCCTATGTGCACCTGCGCAGCCTGACGACTGACGACACGGCCGTGTATTACTGTGCGAGAGGTGGAGCCTACGGTGACTACCTATATTGGGGCCAGGGAACCCTGGTCGCCGTCTCCTCAG	CAGGTGCAGCTGGTGCAGTCTGGGGCTGAGATGAAGAAGCCTGGGTCCTCGTTGAAGGTCTCCTGCAAGGCTTCTGGAGGCGGCTTCAATAACTATCCTGTCATCTGGGTGCGACAGGCCCCTGGACAAGGGCTTGAGTGGATGGGGGGGATCATCCCTGTCTTTGGTACACCCAACTACGCACAGAAGTTCAAGGGCAGAGTCACGATTACCGCGGACGTATCTTCAAATACAGCCTATGTGCACCTGCGCAGCCTGACGACTGACGACACGGCCGTGTATTACTGTGCGAGAGGTGGAGCCTACGGTGACTACCTATATTGGGGCCAGGGAACCCTGGTCGCCGTCTCCTCAG	0	0	30	20	ARGGAYGDYLY	11	CZ111_Plate1_KC_57	IGKV1-33*01		IGKJ4*01	CCTGTCTGCATCTGTAGGAGACAGAGTCACCATCACTTGCCAGGCGAGTCAGGACATTAGCAACTATTTAAATTGGTATCAGCAGGAACCAGGAAAAGCCCCTAAGCTCCTGATCTACGATGCATCCAATTTGGAAACAGGGGTCCCATCAAGGTTCAGTGGAGGTGGGTCTGGGACAGAGTTTACTTTCACCATCAGCAGTCTACAGCCTGAAGATATTGCAACATATTACTGTCAACATTATGATTCTCTGCCCTCGGTCACTTTCGGCGGAGGGACCAAGGTGGAGATCAAAC	GACATCCAGATGACCCAGTCTCCATCCTCCCTGTCTGCATCTGTAGGAGACAGAGTCACCATCACTTGCCAGGCGAGTCAGGACATTAGCAACTATTTAAATTGGTATCAGCAGGAACCAGGAAAAGCCCCTAAGCTCCTGATCTACGATGCATCCAATTTGGAAACAGGGGTCCCATCAAGGTTCAGTGGAGGTGGGTCTGGGACAGAGTTTACTTTCACCATCAGCAGTCTACAGCCTGAAGATATTGCAACATATTACTGTCAACATTATGATTCTCTGCCCTCGGTCACTTTCGGCGGAGGGACCAAGGTGGAGATCAAAC	0	0	7	5	QHYDSLPSVT	10
3	19	CZ111_Plate3_HC_12	IGHV1-69*01	IGHD6-19*01	IGHJ4*02	CCTNTNNANAGGGGGTTCNCNTNNNNANCAGGTGCAGCTGGTGCAGTCTGGGGCTGAGGTGAAGAAGCCTGGGTCCTCGGTGAAGGTCTCCTGCAAGGCTTCTGGAGGCACCTTAAGTACTTATACTGTCAGTTGGGTGCGACAGGCCCCTGGACGAGGGCTTGAATGGATGGGAGGGATCATCCCTGTCTTTGGAACAGCGAACTACGCACAGAGGTTCCAGGGCAGAGTCACGATTAGTGCGGACGAATCCACGAGCACCGTCTACATGGAACTGAGGAGCCTGAAATCTGAGGACACGGCCGTGTATTATTGTGCGAGAGATGGTGGAGCAGTGGCTGGTTACGCCTACTGGGGCCAGGGAACCCTGGTCACCGTCTCCTC	CAGGTGCAGCTGGTGCAGTCTGGGGCTGAGGTGAAGAAGCCTGGGTCCTCGGTGAAGGTCTCCTGCAAGGCTTCTGGAGGCACCTTAAGTACTTATACTGTCAGTTGGGTGCGACAGGCCCCTGGACGAGGGCTTGAATGGATGGGAGGGATCATCCCTGTCTTTGGAACAGCGAACTACGCACAGAGGTTCCAGGGCAGAGTCACGATTAGTGCGGACGAATCCACGAGCACCGTCTACATGGAACTGAGGAGCCTGAAATCTGAGGACACGGCCGTGTATTATTGTGCGAGAGATGGTGGAGCAGTGGCTGGTTACGCCTACTGGGGCCAGGGAACCCTGGTCACCGTCTCCTC	0	0	21	11	ARDGGAVAGYAY	12	CZ111_Plate3_KC_13	IGKV1-33*01		IGKJ4*01	CCTGTCTGCATCTGTAGGAGACAGAGTCACCATCACTTGCCAGGCGAGTCAGGACATTAATAACTATGTAAATTGGTATCAGCAGAAACCAGGAAAAGCCCCTAATCTCCTGATCTACGATGCATCCAATTTGGAAACAGGGGTCCCATCAAGGTTCAGTGGCAGTGGGTCTGGGACATATTTTACTTTCACCATCAGCAGCCTACAGCCTGAAGATGTTGCAACATATTACTGTCAACAGTATGCTAATCTCCATGCGCTCACTTTCGGCGGAGGGACCAGGGTGGAGATCAAAC	GACATCCAGATGACCCAGTCTCCATCCTCCCTGTCTGCATCTGTAGGAGACAGAGTCACCATCACTTGCCAGGCGAGTCAGGACATTAATAACTATGTAAATTGGTATCAGCAGAAACCAGGAAAAGCCCCTAATCTCCTGATCTACGATGCATCCAATTTGGAAACAGGGGTCCCATCAAGGTTCAGTGGCAGTGGGTCTGGGACATATTTTACTTTCACCATCAGCAGCCTACAGCCTGAAGATGTTGCAACATATTACTGTCAACAGTATGCTAATCTCCATGCGCTCACTTTCGGCGGAGGGACCAGGGTGGAGATCAAAC	0	0	10	6	QQYANLHALT	10
3	19	CZ112_HC_171-	IGHV1-69*01	IGHD5-18*01	IGHJ4*02	GTGCAGCTGGTGCAGTCTGGGGCTGAGGTGAAGAAGCCTGGGTCCTCGGTGAAGGTCTCCTGCAAGGTCTCTGGAGGCACCTTCGGTCACTTTGCTATCAGTTGGGTGCGACAGGCCCCTGGACAAGGGCTTGAGTGGATGGGAGGGATCATCCCTGTCTTTGGATCAACACATTACATACAGAAGTTCCAGGGCAGAATCTCGATTACCGCGGACCAATCCACGCGCACCGCCTATCTGGAGCTGAGTAGCCTAAGCTCTGAGGACACGGCCATCTATTACTGTGCGACAGGCTACAGCTATGGTGACTACTGGGGCCAGGGAACCCTGGTCACCGTCTCCTCAG	CAGGTGCAGCTGGTGCAGTCTGGGGCTGAGGTGAAGAAGCCTGGGTCCTCGGTGAAGGTCTCCTGCAAGGTCTCTGGAGGCACCTTCGGTCACTTTGCTATCAGTTGGGTGCGACAGGCCCCTGGACAAGGGCTTGAGTGGATGGGAGGGATCATCCCTGTCTTTGGATCAACACATTACATACAGAAGTTCCAGGGCAGAATCTCGATTACCGCGGACCAATCCACGCGCACCGCCTATCTGGAGCTGAGTAGCCTAAGCTCTGAGGACACGGCCATCTATTACTGTGCGACAGGCTACAGCTATGGTGACTACTGGGGCCAGGGAACCCTGGTCACCGTCTCCTCAG	0	0	28	17	ATGYSYGDY	9	CZ112_KC_130-	IGKV1-33*01		IGKJ4*01	CCTGTCTGCATCTGTGGGAGACAGAGTCACCATCACCTGCCAGGCGAGTCAGGACATTAGGAATAATTTAAATTGGTATCAACAGAAACCAGGGAAAGCCCCTAAACTCCTGATCTACGATGCATCCAATTTGGAAACAGGGGTCTCATCAAGGTTCAGTGGAAGTGGATCTGGGACAGATTTCATTTTCACCATCACCAGCCTGCAGCCTGAAGATATTGCAACATATTACTGTCAACACTATAATAATCTCCCCCTCGGGACTTTCGGCGGAGGGACCAAGGTGGAGTTCAAAC	GACATCCAGATGACCCAGTCTCCATCCTCCCTGTCTGCATCTGTGGGAGACAGAGTCACCATCACCTGCCAGGCGAGTCAGGACATTAGGAATAATTTAAATTGGTATCAACAGAAACCAGGGAAAGCCCCTAAACTCCTGATCTACGATGCATCCAATTTGGAAACAGGGGTCTCATCAAGGTTCAGTGGAAGTGGATCTGGGACAGATTTCATTTTCACCATCACCAGCCTGCAGCCTGAAGATATTGCAACATATTACTGTCAACACTATAATAATCTCCCCCTCGGGACTTTCGGCGGAGGGACCAAGGTGGAGTTCAAAC	0	0	11	7	QHYNNLPLGT	10
3	19	CZ113_HC_91	IGHV1-69*01	IGHD5-12*01	IGHJ4*02	TGCAGCTGGTGCAGTCTGGGGCTGAGGTGAAGAAGCCTGGGTCCTCGGTGAGGGTCGCCTGCAAGGCTTCGGGAGGCACCTTCAGAAGCAATGCTGTCAACTGGGTGCGACAGGCCCCTGGACAAGGGTTTGAGTGGATGGGAGGCATCATCCCTGTATCTGGAACACCAACCTACGCACAGAAGTTCCAGGGGAGGGTCACGATAAAGGCGGACGAATCCACGAGCACAGTCTACATGGAGATGAGCAGCCTAAGATCTGAGGACACGGCCATATATTATTGTGCGAGAGGCATCCAGAGGTGGGCTAGTGGCTACGAATTCGTAACTCTTGACTACTGGGGCCAGGGAACCCTGGTCACCGTCTCCTCAG	CAGGTGCAGCTGGTGCAGTCTGGGGCTGAGGTGAAGAAGCCTGGGTCCTCGGTGAGGGTCGCCTGCAAGGCTTCGGGAGGCACCTTCAGAAGCAATGCTGTCAACTGGGTGCGACAGGCCCCTGGACAAGGGTTTGAGTGGATGGGAGGCATCATCCCTGTATCTGGAACACCAACCTACGCACAGAAGTTCCAGGGGAGGGTCACGATAAAGGCGGACGAATCCACGAGCACAGTCTACATGGAGATGAGCAGCCTAAGATCTGAGGACACGGCCATATATTATTGTGCGAGAGGCATCCAGAGGTGGGCTAGTGGCTACGAATTCGTAACTCTTGACTACTGGGGCCAGGGAACCCTGGTCACCGTCTCCTCAG	0	0	26	15	ARGIQRWASGYEFVTLDY	18	CZ113_KC_81	IGKV1-33*01		IGKJ4*01	CCTGTCTGCCTCTGTAGGAGACAGAGTCACCATCACTTGCCAAGCGAGTCAGTACATTAGCATCTATTTAAATTGGTATCAACAGAAGGCAGGGAAAGCCCCTAAACTGCTGATATTCGATGCATCCAATTTGCAAGCAGGGGTCCCATCAAGGTTCAGTGGAAGTGCATCTGGGACAGAGTTTACCTTGACCATCGGCAGCCTGCAGCCTGAAGATATCGCAACATATTACTGTCAACAGTATGATAATCTCCCGCTCACTTTCGGCGGAGGGACCAAGGTGGAGATCAAAC	GACATCCAGATGACCCAGTCTCCATCCTCCCTGTCTGCCTCTGTAGGAGACAGAGTCACCATCACTTGCCAAGCGAGTCAGTACATTAGCATCTATTTAAATTGGTATCAACAGAAGGCAGGGAAAGCCCCTAAACTGCTGATATTCGATGCATCCAATTTGCAAGCAGGGGTCCCATCAAGGTTCAGTGGAAGTGCATCTGGGACAGAGTTTACCTTGACCATCGGCAGCCTGCAGCCTGAAGATATCGCAACATATTACTGTCAACAGTATGATAATCTCCCGCTCACTTTCGGCGGAGGGACCAAGGTGGAGATCAAAC	0	0	19	10	QQYDNLPLT	9
3	19	CZ124_HC_16	IGHV1-69*01	IGHD6-19*01	IGHJ4*02	GGGGCTGAGGTGAGGAGGCCTGGGTCCTCGGTGAAGGTTTCCTGCAAGGCGTTTGGAGGCATTTTCGGCCACCATGCTATCAACTGGGTGCGACAGGCCCCTGGACAAGGGCTTGAGTGGATGGGAGGGCTCATCCCTGTCTTTGGTACACCACACTACGCACAGAAATTCCAGGGCAGAGTCACGATTACCGCGGACGAGTCCACGAGCACAGCCTACATGGAACTGAGCAGCCTGAAATCCGATGACACGGCCGTTTATTACTGTGCGAGAGGGGGGGGGGCAGTGGCTGGTTTGTGTTACTGGGGCCAGGGAACCCTGGTCACCGTCTCCTCAG	CAGGTGCAGCTGGTGCAGTCTGGGGCTGAGGTGAGGAGGCCTGGGTCCTCGGTGAAGGTTTCCTGCAAGGCGTTTGGAGGCATTTTCGGCCACCATGCTATCAACTGGGTGCGACAGGCCCCTGGACAAGGGCTTGAGTGGATGGGAGGGCTCATCCCTGTCTTTGGTACACCACACTACGCACAGAAATTCCAGGGCAGAGTCACGATTACCGCGGACGAGTCCACGAGCACAGCCTACATGGAACTGAGCAGCCTGAAATCCGATGACACGGCCGTTTATTACTGTGCGAGAGGGGGGGGGGCAGTGGCTGGTTTGTGTTACTGGGGCCAGGGAACCCTGGTCACCGTCTCCTCAG	0	0	23	14	ARGGGAVAGLCY	12	CZ124_KC_14	IGKV1-33*01		IGKJ4*01	CATCTGTAGGAGACAGAGTCACCATCACTTGCCAGGCGAGTCAGGACATAAGAAATTATTTAAATTGGTATCAGCAGAAACCAGGGAAAGCCCCTAAGCTCCTGATTTACGATGCATCCAATTTGGAAACAGGGGTCCCATCAAGGTTCAGTGGAAGTGGATCTGGGACAGATTTTACTTTCACCATCAGCAGCCTGCAGCCTGAAGATATTGCAACATATTACTGTCAACAGTATGATAGTTTTCTTGCCACTTTCGGCGGAGGGACCAGGGTGGAGATCAAAC	GACATCCAGATGACCCAGTCTCCATCCTCCCTGTCTGCATCTGTAGGAGACAGAGTCACCATCACTTGCCAGGCGAGTCAGGACATAAGAAATTATTTAAATTGGTATCAGCAGAAACCAGGGAAAGCCCCTAAGCTCCTGATTTACGATGCATCCAATTTGGAAACAGGGGTCCCATCAAGGTTCAGTGGAAGTGGATCTGGGACAGATTTTACTTTCACCATCAGCAGCCTGCAGCCTGAAGATATTGCAACATATTACTGTCAACAGTATGATAGTTTTCTTGCCACTTTCGGCGGAGGGACCAGGGTGGAGATCAAAC	0	0	4	1	QQYDSFLAT	9
3	19	CZ124_HC_78	IGHV1-69*01	IGHD5-18*01	IGHJ4*02	GTGCAGCTGGTGCAGTCTGGGGCTGAGGTGAAGAAGCCTGAGTCCTCGGTGAAGGTCTCCTGCAAGGCTTCTGGAGGCACCTTCAGTCACTTTCCTATTAGCTGGGTGCGACAGGCCCCTGGACAAGGGCTTGAGTGGTTGGGAGGGATCATCCCCATCTTCAGAACAACAAACTACGCACAGAAGTTCCAGGGCAGAGTCACGATTACCGCGGACGAATCCACGAGTACAGCCTACATGGAGCTGAGCAGCCTGACATCTGAGGACACGGCCGTGTATTACTGTGCGACAGGATACAGCTATGGAGACTATTGGGGCCAGGGAACCCTGGTCACCGTCTCCTCAG	CAGGTGCAGCTGGTGCAGTCTGGGGCTGAGGTGAAGAAGCCTGAGTCCTCGGTGAAGGTCTCCTGCAAGGCTTCTGGAGGCACCTTCAGTCACTTTCCTATTAGCTGGGTGCGACAGGCCCCTGGACAAGGGCTTGAGTGGTTGGGAGGGATCATCCCCATCTTCAGAACAACAAACTACGCACAGAAGTTCCAGGGCAGAGTCACGATTACCGCGGACGAATCCACGAGTACAGCCTACATGGAGCTGAGCAGCCTGACATCTGAGGACACGGCCGTGTATTACTGTGCGACAGGATACAGCTATGGAGACTATTGGGGCCAGGGAACCCTGGTCACCGTCTCCTCAG	0	0	15	9	ATGYSYGDY	9	CZ124_KC_62	IGKV1-33*01		IGKJ4*01	CCTGTCTGCATCTGTAGGAGACAGAGTCACCATCACTTGTCAGGCGAGTCAGGACATTACCAAGTACTTAAGTTGGTATCAGCAGAAACCAGGGAAAGCCCCTAAGCTCCTGATCTACGATGCATCCAATTTGGAAACAGGGGTCCCATCAAGGTTCAGTGGAAGTGGATCTGGGACACATTTTACCTTCACCATCAGCAGCCTGCAGCCTGAAGATATTGCGACCTATTACTGTCAACACTATGATAATCTACCCTCGCTCACTTTCGGCGGAGGGACCAAGGTGGAGCTCA	GACATCCAGATGACCCAGTCTCCATCCTCCCTGTCTGCATCTGTAGGAGACAGAGTCACCATCACTTGTCAGGCGAGTCAGGACATTACCAAGTACTTAAGTTGGTATCAGCAGAAACCAGGGAAAGCCCCTAAGCTCCTGATCTACGATGCATCCAATTTGGAAACAGGGGTCCCATCAAGGTTCAGTGGAAGTGGATCTGGGACACATTTTACCTTCACCATCAGCAGCCTGCAGCCTGAAGATATTGCGACCTATTACTGTCAACACTATGATAATCTACCCTCGCTCACTTTCGGCGGAGGGACCAAGGTGGAGCTCA	0	0	9	5	QHYDNLPSLT	10
3	19	CZ128_HC_6	IGHV1-69*01	IGHD2-2*02	IGHJ4*02	GTGCAGCTGGTGCAGTCTGGGGCTGAGGTGAAGAAGCCTGGGTCCTCGGTGAAAGTCTCCTGCAAGGCTTCTGGAGGCACCTTCAGCAACTATGCTTTCAACTGGGTGCGACAGGCCCCCGGACAAGGGCTTGAGTGGCTGGGAGGGATCATCCCTGCCTTTGGAACACCAAACTACGCACAGAAGTTCCAGGGCAGAGTCACACTTACCGCGGACGCGTCGACGAGCACAGTCTATATGGACCTGAGCAGCCTGAGATCTGAGGACACGGCCCTTTATTACTGTGCGACAGGGGGCTATACTTTGTGTAACTACTGGGGCCAGGGAACCCTGGTCACCGTCTCCTCA	CAGGTGCAGCTGGTGCAGTCTGGGGCTGAGGTGAAGAAGCCTGGGTCCTCGGTGAAAGTCTCCTGCAAGGCTTCTGGAGGCACCTTCAGCAACTATGCTTTCAACTGGGTGCGACAGGCCCCCGGACAAGGGCTTGAGTGGCTGGGAGGGATCATCCCTGCCTTTGGAACACCAAACTACGCACAGAAGTTCCAGGGCAGAGTCACACTTACCGCGGACGCGTCGACGAGCACAGTCTATATGGACCTGAGCAGCCTGAGATCTGAGGACACGGCCCTTTATTACTGTGCGACAGGGGGCTATACTTTGTGTAACTACTGGGGCCAGGGAACCCTGGTCACCGTCTCCTCA	0	0	20	12	ATGGYTLCNY	10	CZ128_KC_5	IGKV1-33*01		IGKJ4*01	CCTGTCTGCATCTGTAGGAGACAGAGTCACCATCACTTGCCAGGCGAGTCAGGACATTACCAACTATTTAAATTGGTATCAGCACAAACCAGGGGAAGCCCCTAAACTCCTGATCTACGATGCTTCCAATTTGGAAACAGGGGTCCCATCAAGGTTCAGTGGAAGTGGATCTGGGACACATTTTACTTTCACCATCAGCAGCCTGCAGCCTGAAGACATTGCAACATATTACTGTCAGCACTATGATAGTCTCCCGTCGCTCGCTTTCGGCGGAGGGACCAAGGTGGAGATCAAAC	GACATCCAGATGACCCAGTCTCCATCCTCCCTGTCTGCATCTGTAGGAGACAGAGTCACCATCACTTGCCAGGCGAGTCAGGACATTACCAACTATTTAAATTGGTATCAGCACAAACCAGGGGAAGCCCCTAAACTCCTGATCTACGATGCTTCCAATTTGGAAACAGGGGTCCCATCAAGGTTCAGTGGAAGTGGATCTGGGACACATTTTACTTTCACCATCAGCAGCCTGCAGCCTGAAGACATTGCAACATATTACTGTCAGCACTATGATAGTCTCCCGTCGCTCGCTTTCGGCGGAGGGACCAAGGTGGAGATCAAAC	0	0	7	6	QHYDSLPSLA	10
3	19	CZ128_HC_39	IGHV1-69*01	IGHD5-18*01	IGHJ4*02	CAGCTGGTGCAGTCTGGGGCTGAGGTGAAGAAGCCTGGGTCCTCGGTGAAGGTCTCCTGCAAGGCCTCTGGAGGCACCTTCACCTTCAGCAACTTTCCTATCAGCTGGGTGCGACAGGTCCCTGGACAAGGGCTTGAGTGGGTGGGAGGGATTCTCCCTGTCTTTGGTACAACAACCTACGCACAGAAGTTTCAGGGCAGAGTCACGATTACCGCGGACGAATCCACGAGCACAGCCTACATGGAGCTGACCAGCCTCAGATCTGACGACACGGCCTACTATTACTGTGCGACTGGATACAGCTATGGTGACTATTGGGGCCAGGGAACCCTGGTCATCGTCTCCTCAG	CAGGTGCAGCTGGTGCAGTCTGGGGCTGAGGTGAAGAAGCCTGGGTCCTCGGTGAAGGTCTCCTGCAAGGCCTCTGGAGGCACCTTCACCTTCAGCAACTTTCCTATCAGCTGGGTGCGACAGGTCCCTGGACAAGGGCTTGAGTGGGTGGGAGGGATTCTCCCTGTCTTTGGTACAACAACCTACGCACAGAAGTTTCAGGGCAGAGTCACGATTACCGCGGACGAATCCACGAGCACAGCCTACATGGAGCTGACCAGCCTCAGATCTGACGACACGGCCTACTATTACTGTGCGACTGGATACAGCTATGGTGACTATTGGGGCCAGGGAACCCTGGTCATCGTCTCCTCAG	6	0	18	63	ATGYSYGDY	9	CZ128_KC_31	IGKV1-33*01		IGKJ4*01	TGTCTGCATCTGTAGGAGACAGAGTCACCATCACTTGCCAGGCGAGTCAGGACATTAGCAACTATTTAAATTGGTTTCAGCAGAAACCAGGGAAAGCCCCTAAGCTCCTGATCTACGATGCATCCAATTTGGAAACAGGGGTCCCATCAAGGTTCAGTGGAAGTGGATCTGGGACAGATTTTACTTTCACCATCAGCAGCCTGCAGCCTGAAGATATTGCAACATATTACTGTCAACATTATGATAATCTCCCTCGGCTCACTTTCGGCGGAGGGACCAAGGTGGAGATCAAAC	GACATCCAGATGACCCAGTCTCCATCCTCCCTGTCTGCATCTGTAGGAGACAGAGTCACCATCACTTGCCAGGCGAGTCAGGACATTAGCAACTATTTAAATTGGTTTCAGCAGAAACCAGGGAAAGCCCCTAAGCTCCTGATCTACGATGCATCCAATTTGGAAACAGGGGTCCCATCAAGGTTCAGTGGAAGTGGATCTGGGACAGATTTTACTTTCACCATCAGCAGCCTGCAGCCTGAAGATATTGCAACATATTACTGTCAACATTATGATAATCTCCCTCGGCTCACTTTCGGCGGAGGGACCAAGGTGGAGATCAAAC	0	0	1	2	QHYDNLPRLT	10
3	19	CZ128_HC_48	IGHV1-69*01	IGHD4-23*01	IGHJ4*02	GTGCAGCTGGTGCAGTCTGGGGCTGAGGTGAAGAAGCCTGGGTCCTCGGTGAAGGTCTCCTGCAAGGCTTCTGGAGGCACCTTCAGCCACTATGCCTACAACTGGGTGCGACAGGCCCCTGGACAAGGGCTTGAGTGGATGGGAGGGATCATCCCTGTCTTTGACACAATAACGTACGCACAGAAGTTCCAGGGCAGAGTCACGATTACCGCGGACGAGTCTACGGCCACAGCCCACATGGAGCTGAGCAGCCTCAGATCTGAGGACACGGCCGTGTATTACTGTGAGAGAAGCGGTGGTTCTAGCGGATCTGACTACTGGGGCCAGGGAACCCAGGTCACCGTCTCCTCAG	CAGGTGCAGCTGGTGCAGTCTGGGGCTGAGGTGAAGAAGCCTGGGTCCTCGGTGAAGGTCTCCTGCAAGGCTTCTGGAGGCACCTTCAGCCACTATGCCTACAACTGGGTGCGACAGGCCCCTGGACAAGGGCTTGAGTGGATGGGAGGGATCATCCCTGTCTTTGACACAATAACGTACGCACAGAAGTTCCAGGGCAGAGTCACGATTACCGCGGACGAGTCTACGGCCACAGCCCACATGGAGCTGAGCAGCCTCAGATCTGAGGACACGGCCGTGTATTACTGTGAGAGAAGCGGTGGTTCTAGCGGATCTGACTACTGGGGCCAGGGAACCCAGGTCACCGTCTCCTCAG	0	0	19	10	ERSGGSSGSDY	11	CZ128_KC_37	IGKV1-33*01		IGKJ4*01	CCTGTCTGCATCTGTGGGAGACAGAGTCACCATCACTTGCCAGGCGAGCCAGGACATCAATAACTATTTAAATTGGTATCAGAAGAAACCAGGGAAAGCCCCTAAGCTCCTGATCTACGATGCATCCAATTTGGAAACAGGGGTCCCATCAAGGTTCAGTGGAAGTAGATCTGGGACAGATTTTACTTTCACCATCAGCAGCCTGCAGCCTGAAGATATTGCAACATATTACTGTCAACAGTATGATAATCTCCCTCGGCTCACTTTCGGCGGAGGGACCAAGGTGGAGATCAAAC	GACATCCAGATGACCCAGTCTCCATCCTCCCTGTCTGCATCTGTGGGAGACAGAGTCACCATCACTTGCCAGGCGAGCCAGGACATCAATAACTATTTAAATTGGTATCAGAAGAAACCAGGGAAAGCCCCTAAGCTCCTGATCTACGATGCATCCAATTTGGAAACAGGGGTCCCATCAAGGTTCAGTGGAAGTAGATCTGGGACAGATTTTACTTTCACCATCAGCAGCCTGCAGCCTGAAGATATTGCAACATATTACTGTCAACAGTATGATAATCTCCCTCGGCTCACTTTCGGCGGAGGGACCAAGGTGGAGATCAAAC	0	0	7	3	QQYDNLPRLT	10
3	19	CZ128_HC_67	IGHV1-69*01	IGHD1-26*01	IGHJ4*02	TGCAGCTGGTGCAGTCTGGGGCTGAGGTGAAGAAGCCTGGGTCGTCGGTGAAGGTCTCCTGCAAGGCTTCTGGAGGCACCTTCAGCCACTATGCTTTCAACTGGGTGCGACAGGCCCCTGGACAAGGACTTGAGTGGATGGGAGGCATCATCCCTGTCTTTAGAACAATAAACTACGCACAGAGGTTCCAGGGCAGAGTCACCATTACCGCGGACGAATCCACGAGCACAGCCTACATGGAGTTGAGCAGTCTGCGATCTGAGGACACGGCCGTGTATTACTGTGCGAGAGCAATGGGATCTACTGGGGGGGACTACTGGGGCCAGGGAACCCTGGTCACCGTCTCCTCAG	CAGGTGCAGCTGGTGCAGTCTGGGGCTGAGGTGAAGAAGCCTGGGTCGTCGGTGAAGGTCTCCTGCAAGGCTTCTGGAGGCACCTTCAGCCACTATGCTTTCAACTGGGTGCGACAGGCCCCTGGACAAGGACTTGAGTGGATGGGAGGCATCATCCCTGTCTTTAGAACAATAAACTACGCACAGAGGTTCCAGGGCAGAGTCACCATTACCGCGGACGAATCCACGAGCACAGCCTACATGGAGTTGAGCAGTCTGCGATCTGAGGACACGGCCGTGTATTACTGTGCGAGAGCAATGGGATCTACTGGGGGGGACTACTGGGGCCAGGGAACCCTGGTCACCGTCTCCTCAG	0	0	17	7	ARAMGSTGGDY	11	CZ128_KC_54	IGKV1-33*01		IGKJ4*01	CCTGTCTGCATCTATAGGAGACAGAGTCACCATCACTTGCCAGGCGAGTCAGGACATTCGCAACTATTTAAATTGGTATCACCTGAAATCAGGGAAGGCCCCTCAGCTCCTGATCTACGATGCATCCAATTTGGAAACAGGTGTCCCATCAAGGTTCAGTGGAAGTGGATCTGGGACACATTTTACTTTCACCATCAGCAGCCTGCAGCCTGAAGATATTGGAACATATTACTGTCAAAACTATAATAATCGCCCTGAGCTCACCTTCGGCGGAGGGACCAAGGTGGAGATCAA	GACATCCAGATGACCCAGTCTCCATCCTCCCTGTCTGCATCTATAGGAGACAGAGTCACCATCACTTGCCAGGCGAGTCAGGACATTCGCAACTATTTAAATTGGTATCACCTGAAATCAGGGAAGGCCCCTCAGCTCCTGATCTACGATGCATCCAATTTGGAAACAGGTGTCCCATCAAGGTTCAGTGGAAGTGGATCTGGGACACATTTTACTTTCACCATCAGCAGCCTGCAGCCTGAAGATATTGGAACATATTACTGTCAAAACTATAATAATCGCCCTGAGCTCACCTTCGGCGGAGGGACCAAGGTGGAGATCAA	0	0	10	11	QNYNNRPELT	10
3	19	CZ128_HC_163	IGHV1-69*01	IGHD5-18*01	IGHJ4*02	GTGCAGCTGGTGCAGTCTGGGGCTGAGGTGAAGAAGCCTGGGTCCTCGGTGAGGGTCTCCTGCAAGGCTTCTGGAATCACCTTCAGCCACTTTCCTATCAGCTGGGTGCGACAGGCCCCTGGACAAGGGCTTGAGTGGATGGGAGGCATCATCCCTGTCTTTGGTACAAAAAACTACGCACAGAAGTTCCAGGGCAGACTCACGATCACCGCGGACGAATCCACGAGTACAGCCTACATGGAGTTGAGGAGCCTGAGATCTGACGACACGGCCATTTATTTCTGTGCGACTGGATACAGTTATGGGGACTACTGGGGCCAGGGAACCCTGGTCACCGTCTCCTCAG	CAGGTGCAGCTGGTGCAGTCTGGGGCTGAGGTGAAGAAGCCTGGGTCCTCGGTGAGGGTCTCCTGCAAGGCTTCTGGAATCACCTTCAGCCACTTTCCTATCAGCTGGGTGCGACAGGCCCCTGGACAAGGGCTTGAGTGGATGGGAGGCATCATCCCTGTCTTTGGTACAAAAAACTACGCACAGAAGTTCCAGGGCAGACTCACGATCACCGCGGACGAATCCACGAGTACAGCCTACATGGAGTTGAGGAGCCTGAGATCTGACGACACGGCCATTTATTTCTGTGCGACTGGATACAGTTATGGGGACTACTGGGGCCAGGGAACCCTGGTCACCGTCTCCTCAG	0	0	20	12	ATGYSYGDY	9	CZ128_KC_126	IGKV1-33*01		IGKJ4*01	CCTGTCTGCATCTGTAGGGGACAGAGTCACCATCACTTGCCAGGCGAGTCAGGACATTAACAACTATTTAAGTTGGTATCAGCAGAAACCAGGGAAAGCCCCTAAGCTCCTGATCTACGATGCATCCAATTTGGAAACAGGGGTCCCATCGAGGTTCAGTGGGAGTGGATCTGGGACACATTTTACTTTCACCATCAGCAGCCTGCAGCCTGAAGATATTGCAACATATTACTGTCAACACTATAATAATCTCCCCCTCCTCACTTTCGGCGGAGGGACCAAGGTGGAGATCAAAC	GACATCCAGATGACCCAGTCTCCATCCTCCCTGTCTGCATCTGTAGGGGACAGAGTCACCATCACTTGCCAGGCGAGTCAGGACATTAACAACTATTTAAGTTGGTATCAGCAGAAACCAGGGAAAGCCCCTAAGCTCCTGATCTACGATGCATCCAATTTGGAAACAGGGGTCCCATCGAGGTTCAGTGGGAGTGGATCTGGGACACATTTTACTTTCACCATCAGCAGCCTGCAGCCTGAAGATATTGCAACATATTACTGTCAACACTATAATAATCTCCCCCTCCTCACTTTCGGCGGAGGGACCAAGGTGGAGATCAAAC	0	0	6	5	QHYNNLPLLT	10
3	19	CZ132_HC_9	IGHV1-69*01	IGHD5-12*01	IGHJ4*02	GCAGCTGGTGCAGTCTGGGGCTGAGGTGAAGAAGCCTGGGTCCTCGGTGAAGGTCTCCTGCAAGGCTTCTGGAGGCAGCTTCAGCAACTACGCTATGACCTGGGTGCGACAGGCCCCTGGACAAGGGCTTGAGTGGATGGGAGTGATCATACCTACTTTTGGTACACCAAACTACGCACAGAAGTTCCAGGGCAGAGTCACGATTACCGCGGACGAGTCCACGAAAACTGCCTACATAGAACTGAGCAGTCTGAGGTCTGAAGACACGGCCGTATATTACTGTGTGACAGGAGGATATAGTGCTTACGATTATTGGGGCCAGGGAACCCTGGTCACCGTCTCCTCAG	CAGGTGCAGCTGGTGCAGTCTGGGGCTGAGGTGAAGAAGCCTGGGTCCTCGGTGAAGGTCTCCTGCAAGGCTTCTGGAGGCAGCTTCAGCAACTACGCTATGACCTGGGTGCGACAGGCCCCTGGACAAGGGCTTGAGTGGATGGGAGTGATCATACCTACTTTTGGTACACCAAACTACGCACAGAAGTTCCAGGGCAGAGTCACGATTACCGCGGACGAGTCCACGAAAACTGCCTACATAGAACTGAGCAGTCTGAGGTCTGAAGACACGGCCGTATATTACTGTGTGACAGGAGGATATAGTGCTTACGATTATTGGGGCCAGGGAACCCTGGTCACCGTCTCCTCAG	0	0	20	11	VTGGYSAYDY	10	CZ132_KC_8	IGKV1-33*01		IGKJ4*01	CCTGTCTGCATCTGTAGGAGACAGAGTCACCATCACTTGCCAGGCGAGTCAGGACGTTAGGCACTATGTAAATTGGTTTCAGCAGAAACCAGGGAAAGCCCCTAAGCTCCTGATCTACGATGGAACCAATTTAGATACAGGGGTCCCATCAAGGTTCAGTGGAAGTGGATCTGGGACACATTTTACTTTCACCATCAGCAGCCTGCAGCCTGAAGATATTGCAACATATTACTGTCAACGGTATGATAGACTCCCCCCCACTTTCGGCGGTGGGACCAAGGTGGAGATCAAAC	GACATCCAGATGACCCAGTCTCCATCCTCCCTGTCTGCATCTGTAGGAGACAGAGTCACCATCACTTGCCAGGCGAGTCAGGACGTTAGGCACTATGTAAATTGGTTTCAGCAGAAACCAGGGAAAGCCCCTAAGCTCCTGATCTACGATGGAACCAATTTAGATACAGGGGTCCCATCAAGGTTCAGTGGAAGTGGATCTGGGACACATTTTACTTTCACCATCAGCAGCCTGCAGCCTGAAGATATTGCAACATATTACTGTCAACGGTATGATAGACTCCCCCCCACTTTCGGCGGTGGGACCAAGGTGGAGATCAAAC	0	0	10	11	QRYDRLPPT	9
3	19	CZ132_HC_16	IGHV1-69*01	IGHD1-14*01	IGHJ4*02	GGGGCTGAGGTGAAGAAGCCTGGGTCCTCGGTGAAGGTCTCCTGCAAGGCTTCTGGAGGCATCTTCAGCAATTATGCTATCAACTGGGTGCGACAGGCCCCTGGACAAGGGCTTGAGTGGATGGGAGGGATCATCCCTTTCTTTGGTTCACCAAATTATGCACAGAAGTTTCGGGGCAGAGTCACGATTACCGCGGACGCCTCAATGAGCACAGCCTACATGGAACTGAGCAGCCTGAAATCTGACGACACGGCCGTCTATTATTGTGCGAGAGCATATGGGGTCACCGGGGGGGACTACTGGGGCCAGGGAACCCTGGTCACCGTCTCCTCAG	CAGGTGCAGCTGGTGCAGTCTGGGGCTGAGGTGAAGAAGCCTGGGTCCTCGGTGAAGGTCTCCTGCAAGGCTTCTGGAGGCATCTTCAGCAATTATGCTATCAACTGGGTGCGACAGGCCCCTGGACAAGGGCTTGAGTGGATGGGAGGGATCATCCCTTTCTTTGGTTCACCAAATTATGCACAGAAGTTTCGGGGCAGAGTCACGATTACCGCGGACGCCTCAATGAGCACAGCCTACATGGAACTGAGCAGCCTGAAATCTGACGACACGGCCGTCTATTATTGTGCGAGAGCATATGGGGTCACCGGGGGGGACTACTGGGGCCAGGGAACCCTGGTCACCGTCTCCTCAG	0	0	20	11	ARAYGVTGGDY	11	CZ132_KC_14	IGKV1-33*01		IGKJ4*01	CCTGTCTGCATCTGTAGGAGACAGAGTCACCATCACTTGCCAGGCGAGTCAGGACATTACCAACTATTTAAATTGGTATCAGCAGAAACCAGGGAAAGCCCCTAAGGTCCTGATCTACGATGCATCCAATTTGGAAACAGGGGTCCCATCAAGATTCAGTGGAAGTGGATCTGGGACACTTTTTACTTTCACCATCAATAGCCTGCAGCCTGAAGATGCTGCAACATATTACTGTCAACAGTACAATAGTCTCCCTTCGCTCACTTTCGGCGGAGGGACCAAGGTGGAGATCAAAC	GACATCCAGATGACCCAGTCTCCATCCTCCCTGTCTGCATCTGTAGGAGACAGAGTCACCATCACTTGCCAGGCGAGTCAGGACATTACCAACTATTTAAATTGGTATCAGCAGAAACCAGGGAAAGCCCCTAAGGTCCTGATCTACGATGCATCCAATTTGGAAACAGGGGTCCCATCAAGATTCAGTGGAAGTGGATCTGGGACACTTTTTACTTTCACCATCAATAGCCTGCAGCCTGAAGATGCTGCAACATATTACTGTCAACAGTACAATAGTCTCCCTTCGCTCACTTTCGGCGGAGGGACCAAGGTGGAGATCAAAC	0	0	9	7	QQYNSLPSLT	10
3	19	CZ132_HC_18	IGHV1-69*01	IGHD2-8*02	IGHJ4*02	GTGCAGCTGGTGCAGTCTGGGGCTGAGGTGAGGAAGCCTGGGTCCTCGGTGAAGGTCTCCTGCAAGGCTTCTGGAGGCACCTTCAGTCACTATGGTATCAGCTGGGTGCGACAGGCCCCTGGACAAGGGCTTGAGTGGATGGGAGGGATCATCCCTATCTTTGGTACAAGAAACTACGCACAGAAGTTCCAGGGCAGAGTCACGATTACCGCGGACGAATCCACGAGCACAGCCTACATGGACCTGAACAGCCTGAGATCTGAAGACACGGCCGTGTATTACTGTGCGAGAGAGTTTGGGAGTACTGGTGGTCAGTACTGGGGCCAGGGAACCCTGGTCACCGTCTCCTCAG	CAGGTGCAGCTGGTGCAGTCTGGGGCTGAGGTGAGGAAGCCTGGGTCCTCGGTGAAGGTCTCCTGCAAGGCTTCTGGAGGCACCTTCAGTCACTATGGTATCAGCTGGGTGCGACAGGCCCCTGGACAAGGGCTTGAGTGGATGGGAGGGATCATCCCTATCTTTGGTACAAGAAACTACGCACAGAAGTTCCAGGGCAGAGTCACGATTACCGCGGACGAATCCACGAGCACAGCCTACATGGACCTGAACAGCCTGAGATCTGAAGACACGGCCGTGTATTACTGTGCGAGAGAGTTTGGGAGTACTGGTGGTCAGTACTGGGGCCAGGGAACCCTGGTCACCGTCTCCTCAG	0	0	10	6	AREFGSTGGQY	11	CZ132_KC_16	IGKV1-33*01		IGKJ4*01	CCTGTCTGCATCTGTTGGAGACAGAGTCACCATCACTTGCCAGGCGAGTCAGGACATTAGCAACTATTTAAATTGGTATCAGCAAAAACCAGGGAAAGCCCCTAAGCTCCTGATCTACGATGCATCCAATTTGGAAACAGGGGTCCCATCAAGATTCAGTGGAAGTGGATCTGGGACAGATTTTTCTTTCACCATCAGCAGCCTGCAGCCTGACGATATTGCAACATATTACTGTCAACATTATAATAGTCTCCCCTCGCTCACTTTCGGCGGAGGGACCAAGGTGGAGATCAAAC	GACATCCAGATGACCCAGTCTCCATCCTCCCTGTCTGCATCTGTTGGAGACAGAGTCACCATCACTTGCCAGGCGAGTCAGGACATTAGCAACTATTTAAATTGGTATCAGCAAAAACCAGGGAAAGCCCCTAAGCTCCTGATCTACGATGCATCCAATTTGGAAACAGGGGTCCCATCAAGATTCAGTGGAAGTGGATCTGGGACAGATTTTTCTTTCACCATCAGCAGCCTGCAGCCTGACGATATTGCAACATATTACTGTCAACATTATAATAGTCTCCCCTCGCTCACTTTCGGCGGAGGGACCAAGGTGGAGATCAAAC	0	0	5	5	QHYNSLPSLT	10
3	19	CZ132_HC_20	IGHV1-69*01	IGHD3-9*01	IGHJ4*02	GTGCAGCTGGTGCAGTCTGGGGCTGAGGTGAAGAAGCCTGGGTCCTCGGTGAAGGTCTCCTGCAAGGCTTCTGGAGGCACCTTCAGCAACTATGCTATCAGCTGGGTGCGACAGGCCCCTGGACAAGGGCTTGAGTGGATTGGAGGGATCATCCCTGCCTTTGGAACACCAAAGTACGCACATAAGTTCCAGGGCAGAGTCACAATTAGTGCGGACGAATCCACGAGCACAGGTTACATGGAACTGAGCCGCCTGAGATCCGACGACACGGCCGTTTATTACTGTGCGAGAGATTCTGGTTACATTAGAGGAGACTACTGGGGCCAGGGAACCCTGGTCACCGTCTCCTCAG	CAGGTGCAGCTGGTGCAGTCTGGGGCTGAGGTGAAGAAGCCTGGGTCCTCGGTGAAGGTCTCCTGCAAGGCTTCTGGAGGCACCTTCAGCAACTATGCTATCAGCTGGGTGCGACAGGCCCCTGGACAAGGGCTTGAGTGGATTGGAGGGATCATCCCTGCCTTTGGAACACCAAAGTACGCACATAAGTTCCAGGGCAGAGTCACAATTAGTGCGGACGAATCCACGAGCACAGGTTACATGGAACTGAGCCGCCTGAGATCCGACGACACGGCCGTTTATTACTGTGCGAGAGATTCTGGTTACATTAGAGGAGACTACTGGGGCCAGGGAACCCTGGTCACCGTCTCCTCAG	0	0	18	10	ARDSGYIRGDY	11	CZ132_KC_18	IGKV1-33*01		IGKJ4*01	CCTGTCTGCATCTGTAGGAGACAGAGTCACCATCACTTGCCAGGCGAGTCAGGGGATTAACACCTATTTAAATTGGTATCAGCAGAAACCAGGGAAAGCCCNTAAGCTCCTGATCTACGATGCATCCAATTTGGATACAGGGGTCCCTTCTAGGTTCAGTGGAAGTGGGTCTGGGACAGATTTTACTTTCACCATCAGCAGCCTGCAGCCTGAAGATATTGCAACATATTACTGTCAACACTATGATAGTCTGTCACTCACTTTCGGCGGAGGGACCAAGGTGGAGCTCAAAC	GACATCCAGATGACCCAGTCTCCATCCTCCCTGTCTGCATCTGTAGGAGACAGAGTCACCATCACTTGCCAGGCGAGTCAGGGGATTAACACCTATTTAAATTGGTATCAGCAGAAACCAGGGAAAGCCCNTAAGCTCCTGATCTACGATGCATCCAATTTGGATACAGGGGTCCCTTCTAGGTTCAGTGGAAGTGGGTCTGGGACAGATTTTACTTTCACCATCAGCAGCCTGCAGCCTGAAGATATTGCAACATATTACTGTCAACACTATGATAGTCTGTCACTCACTTTCGGCGGAGGGACCAAGGTGGAGCTCAAAC	0	0	9	7	QHYDSLSLT	9
3	19	CZ132_HC_55	IGHV1-69*01	IGHD3-16*02	IGHJ4*02	GTGCAGCTGGTGCAGTCTGGGACTGAGGTGAAGAAGCCTGGGTCCTCGGTAAAGGTCTCCTGCAAGGCTTCTGGGGGCTCCTTCAGCAACTATGCTATCAGCTGGGTGCGGCAGGCCCCTGGACAAGGGCTTGAGTGGATGGGAGGGATCCTCCCTGTCTTTGGTACAAAAAAGTACGCACAGAAGTTCCAGGACAGAGTCACGATAACCGCGGACGATTCCACGAGCACGGCCTACATGGAGCTGAGGAGCCTGAGATCTGAGGACACGGCCGTGTATTTCTGTGCGAGAGATTCCGGTTATATTAGAGGAGACTACTGGGGCCAGGGAACCCTGGTCACCGTCTCCTCAG	CAGGTGCAGCTGGTGCAGTCTGGGACTGAGGTGAAGAAGCCTGGGTCCTCGGTAAAGGTCTCCTGCAAGGCTTCTGGGGGCTCCTTCAGCAACTATGCTATCAGCTGGGTGCGGCAGGCCCCTGGACAAGGGCTTGAGTGGATGGGAGGGATCCTCCCTGTCTTTGGTACAAAAAAGTACGCACAGAAGTTCCAGGACAGAGTCACGATAACCGCGGACGATTCCACGAGCACGGCCTACATGGAGCTGAGGAGCCTGAGATCTGAGGACACGGCCGTGTATTTCTGTGCGAGAGATTCCGGTTATATTAGAGGAGACTACTGGGGCCAGGGAACCCTGGTCACCGTCTCCTCAG	0	0	17	11	ARDSGYIRGDY	11	CZ132_KC_44	IGKV1-33*01		IGKJ4*01	CCTGTCTGCATCTGTAGGAGACAGAGTCACCATCACTTGCCAGGCGAGTCAGGACAGTAAGAACCATGTAAATTGGTATCAGCAGAAACCAGGGAAAGCCCCTAAGCTCCTGATCTACGAGGCATCTAATTTGGAAGCGGGGGTCCCATCAAGGTTCAGTGGAAGTGGATCTGGGACAGATTTTAGTTTCACCATCAGCAGCCTGCAGCCTGAAGATTTTGCAACATATTACTGTCTACACTATGATTCTCTCGCGCTCACTTTCGGCGGAGGGACCAAGGTGGAGATCAAAC	GACATCCAGATGACCCAGTCTCCATCCTCCCTGTCTGCATCTGTAGGAGACAGAGTCACCATCACTTGCCAGGCGAGTCAGGACAGTAAGAACCATGTAAATTGGTATCAGCAGAAACCAGGGAAAGCCCCTAAGCTCCTGATCTACGAGGCATCTAATTTGGAAGCGGGGGTCCCATCAAGGTTCAGTGGAAGTGGATCTGGGACAGATTTTAGTTTCACCATCAGCAGCCTGCAGCCTGAAGATTTTGCAACATATTACTGTCTACACTATGATTCTCTCGCGCTCACTTTCGGCGGAGGGACCAAGGTGGAGATCAAAC	0	0	11	11	LHYDSLALT	9
3	19	CZ132_HC_147	IGHV1-69*01	IGHD1-26*01	IGHJ4*02	CAGCTGGTGCAGTCTGGGTCTGAGGTGAAGAAGCCTGGGTCCTCGGTGAAGGTCTCCTGCAAGGCTTCTGGAGGCACCTTCAGCACCTATGCTTTCACCTGGTTCCGACAGGCCCCTGGAAAAGGGCTTGAGTGGATGGGAGGAGTAATCCCTGTATTTGGTACACCAAAGTACGCACAGAAGTTCCAGGGCAGAGTCACGATTACCGCGCATGAATCCACGAGAACAGCCTACATGGAGATGAGCAGCCTGAGATCTGAGGACACGGCCGTTTATTACTGTGCGCGGGGGTATGGTGGCAGCTACTATGACTGGGGCCAGGGAACCCTGGTCACCGTCTCCTCAG	CAGGTGCAGCTGGTGCAGTCTGGGTCTGAGGTGAAGAAGCCTGGGTCCTCGGTGAAGGTCTCCTGCAAGGCTTCTGGAGGCACCTTCAGCACCTATGCTTTCACCTGGTTCCGACAGGCCCCTGGAAAAGGGCTTGAGTGGATGGGAGGAGTAATCCCTGTATTTGGTACACCAAAGTACGCACAGAAGTTCCAGGGCAGAGTCACGATTACCGCGCATGAATCCACGAGAACAGCCTACATGGAGATGAGCAGCCTGAGATCTGAGGACACGGCCGTTTATTACTGTGCGCGGGGGTATGGTGGCAGCTACTATGACTGGGGCCAGGGAACCCTGGTCACCGTCTCCTCAG	0	0	19	13	ARGYGGSYYD	10	CZ132_KC_123	IGKV1-33*01		IGKJ4*01	CCTGTCTGCATCTATAGGAGACAGAGTCACCATCACTTGCCAGGCGAGTCAGGACATTAGCAACTATTTAAATTGGTATCAGCAGAAACCAGGTAAAGCCCCTAAGCTCCTGATCTACGATGCTTCCAATTTGGAAACAGGGGTCCCATCCAGGTTCAGTGGAAGTGGATCTGGGACAGATTTTACTTTCAGCATCACCAACCTGCAGCCTGAAGATATTGCAACTTATTACTGTCAACAGTATAGTGATCCCGCGCTCACTTTCGGCGGGGGGACCAAGGTGGAGATCAAAC	GACATCCAGATGACCCAGTCTCCATCCTCCCTGTCTGCATCTATAGGAGACAGAGTCACCATCACTTGCCAGGCGAGTCAGGACATTAGCAACTATTTAAATTGGTATCAGCAGAAACCAGGTAAAGCCCCTAAGCTCCTGATCTACGATGCTTCCAATTTGGAAACAGGGGTCCCATCCAGGTTCAGTGGAAGTGGATCTGGGACAGATTTTACTTTCAGCATCACCAACCTGCAGCCTGAAGATATTGCAACTTATTACTGTCAACAGTATAGTGATCCCGCGCTCACTTTCGGCGGGGGGACCAAGGTGGAGATCAAAC	0	0	8	6	QQYSDPALT	9
3	19	CZV12_HC_1	IGHV1-69*01	IGHD3-10*01	IGHJ4*02	CAGGTGCAGCCCAGATGGGTCCTGTCNCAGGTGCAGCTGGTGCAGTCTGGGGCTGAGGTGAAGAAGCCTGGGTCCTCGGTGAAGGTCTCCTGCAAGGCTTCTGGAGGCACCTTCAGCCACTATACAATTAACTGGGTGCGACAGGCCCCTGGACAAGGGCTTGAGTGGATGGGATCGATCATCCCTGTCTTTCGAACGACACAGTACGCACCGAAGTTCCAGGGCAGAGTCACACTTAGCGCGGACGAATCCACGAGTACGGCCTACATGGAGGTGCGCAGCCTGAGATCTGAAGACACGGCCGTCTATTACTGTGCGAGGAACTTTGGTTCCACGGGGGGACAATATTGGGGCCAGGGAACCCTGGTCACCGTCTCCTCAG	CAGGTGCAGCTGGTGCAGTCTGGGGCTGAGGTGAAGAAGCCTGGGTCCTCGGTGAAGGTCTCCTGCAAGGCTTCTGGAGGCACCTTCAGCCACTATACAATTAACTGGGTGCGACAGGCCCCTGGACAAGGGCTTGAGTGGATGGGATCGATCATCCCTGTCTTTCGAACGACACAGTACGCACCGAAGTTCCAGGGCAGAGTCACACTTAGCGCGGACGAATCCACGAGTACGGCCTACATGGAGGTGCGCAGCCTGAGATCTGAAGACACGGCCGTCTATTACTGTGCGAGGAACTTTGGTTCCACGGGGGGACAATATTGGGGCCAGGGAACCCTGGTCACCGTCTCCTCAG	0	0	25	13	ARNFGSTGGQY	11	CZV12_KC_1	IGKV1-33*01		IGKJ4*01	CCTGTCTGCTTCTGTTGGAGACAGAGTCACCATCACTTGCCAGGCGAGTCAGGACATTAGCAACTATTTAAATTGGTATCAGCAGAAACCTGGGAAAGCCCCTAAGCTCCTGATCTACGACGCATCAAATTTGGAGACAGGGGTCCCATCAAGGTTCAGTGGGAGTGGATCTGGGACACATTTTAGTTTCACCATCAGCAGCCTGCAGGCTGAAGATATTGGCACATATTACTGTCAACAGTATGACAATGTCCGGCTCGCTTTCGGCGGGGGGACCAAGGTGGAGATCAAAC	GACATCCAGATGACCCAGTCTCCATCCTCCCTGTCTGCTTCTGTTGGAGACAGAGTCACCATCACTTGCCAGGCGAGTCAGGACATTAGCAACTATTTAAATTGGTATCAGCAGAAACCTGGGAAAGCCCCTAAGCTCCTGATCTACGACGCATCAAATTTGGAGACAGGGGTCCCATCAAGGTTCAGTGGGAGTGGATCTGGGACACATTTTAGTTTCACCATCAGCAGCCTGCAGGCTGAAGATATTGGCACATATTACTGTCAACAGTATGACAATGTCCGGCTCGCTTTCGGCGGGGGGACCAAGGTGGAGATCAAAC	0	0	12	5	QQYDNVRLA	9
3	19	CZV12_HC_48	IGHV1-69*01	IGHD3-10*01	IGHJ4*02	GGGGTCCTGTCCCAGGTGCAGCTGGTGCAGTCTGGGGCTGAGGTGAAGAAGCCTGGGTCCTCGGTGAAGGTCTCCTGCCAGGCTTCTGGAGGCACCTTCAGCAACTATGCTATCAAGTGGGTGCGACAGGCCCCTGGACAAGGGTTTGAGTGGATGGGAGGGATCATCCCTTTCTTTGCCACACCGACCTACGCACAGAAGTTCCAGGGCAGAGTCACGATCAGCGCGGACGAATCCACGAGCACAGCCTACATGGAGCTGAGCAACCTGAGATCTGAGGACACGGCCGTGTATTATTGTGCGAGGAGCTATGGTTCGTCGGGGGGAGACTACTGGGGCCAGGGAACCCGGGTCACCGTCTCCTCAG	CAGGTGCAGCTGGTGCAGTCTGGGGCTGAGGTGAAGAAGCCTGGGTCCTCGGTGAAGGTCTCCTGCCAGGCTTCTGGAGGCACCTTCAGCAACTATGCTATCAAGTGGGTGCGACAGGCCCCTGGACAAGGGTTTGAGTGGATGGGAGGGATCATCCCTTTCTTTGCCACACCGACCTACGCACAGAAGTTCCAGGGCAGAGTCACGATCAGCGCGGACGAATCCACGAGCACAGCCTACATGGAGCTGAGCAACCTGAGATCTGAGGACACGGCCGTGTATTATTGTGCGAGGAGCTATGGTTCGTCGGGGGGAGACTACTGGGGCCAGGGAACCCGGGTCACCGTCTCCTCAG	0	0	15	10	ARSYGSSGGDY	11	CZV12_KC_38	IGKV1-33*01		IGKJ4*01	CCTGTCTGCATCTGTAGGAGACAGAGTCACCATCACTTGCCAGGCGAGTCAGGACATTAGCGACTATTTAAATTGGTATCAGCAAAAACCAGGGAAAGCCCCTAAGCTCTTGATCTACGATGCATCCAATTTGGAAACAGGGGTCCCATCAAGGTTCAGTGGAAGTCGATCTGGGACACATTTTACTTTCACCATCAGCAGCCTGCAGCCTGAAGATTTTGCAACATATTACTGTCAGCAGTATGATGCTCTCCGGCTCACTTTCGGCGGAGGGACCAAGGTGGACATCAAAC	GACATCCAGATGACCCAGTCTCCATCCTCCCTGTCTGCATCTGTAGGAGACAGAGTCACCATCACTTGCCAGGCGAGTCAGGACATTAGCGACTATTTAAATTGGTATCAGCAAAAACCAGGGAAAGCCCCTAAGCTCTTGATCTACGATGCATCCAATTTGGAAACAGGGGTCCCATCAAGGTTCAGTGGAAGTCGATCTGGGACACATTTTACTTTCACCATCAGCAGCCTGCAGCCTGAAGATTTTGCAACATATTACTGTCAGCAGTATGATGCTCTCCGGCTCACTTTCGGCGGAGGGACCAAGGTGGACATCAAAC	0	0	6	5	QQYDALRLT	9
4	11	CZ111_Plate1_HC_45	IGHV3-48*03	IGHD3-10*01	IGHJ4*02	AGTCTGGGGGAGGCTTGGTTCAGCCTGGAGGGTCCCTGAGACTTTCCTGTGCAGCCTCTGGATTCACCTTCAGTAGTTATGAGATGAATTGGGTCCGCCAGGCTCCAGGGAAGGGACTGGAGTGGGTTGCATACATTAGTAGTGGTTCTACTTCCATATACTACGCAGACTCTGTGGGGGGCCGATTCACCATCTCCAGAGACGACGCCAAGAACGTACTATATTTGCAAATGAAGAGCCTGAGAGTCGAGGACACGGCTATTTATTACTGTGCGAGGCCGTTTCTTGGTTGGGGATTTTTTGACTCCTGGGGCCAGGGAACCCTGGTCACCGTCTCCTCAG	GAGGTGCAGCTGGTGGAGTCTGGGGGAGGCTTGGTTCAGCCTGGAGGGTCCCTGAGACTTTCCTGTGCAGCCTCTGGATTCACCTTCAGTAGTTATGAGATGAATTGGGTCCGCCAGGCTCCAGGGAAGGGACTGGAGTGGGTTGCATACATTAGTAGTGGTTCTACTTCCATATACTACGCAGACTCTGTGGGGGGCCGATTCACCATCTCCAGAGACGACGCCAAGAACGTACTATATTTGCAAATGAAGAGCCTGAGAGTCGAGGACACGGCTATTTATTACTGTGCGAGGCCGTTTCTTGGTTGGGGATTTTTTGACTCCTGGGGCCAGGGAACCCTGGTCACCGTCTCCTCAG	0	0	21	11	ARPFLGWGFFDS	12	CZ111_Plate1_KC_41	IGKV1-5*03		IGKJ4*01	CCTGTCTGCATCTGTAGGAGACAGAGTCACCATCACTTGCCGGGCCAGTGAGAGTATTAGTAGGTGGTTGGCCTGGTATCAGCAGAAACCAGGGAAAGCCCCCAAGCTCCTGATCTATAAGGCGTCTAGTTTAGAAAGTGGGGTCCCACCAAGGTTCAGCGGCAGTGGATCTGGGACAGAGTTCACTCTCACCATCAGCGGCCTGCAGCCTGATGATTTTGCAACTTATTACTGCCAACAGTATAATACTTTTTCGGAGATCACTTTCGGCGGGGGGACCAAGGTGGAGATCAAAC	GACATCCAGATGACCCAGTCTCCTTCCACCCTGTCTGCATCTGTAGGAGACAGAGTCACCATCACTTGCCGGGCCAGTGAGAGTATTAGTAGGTGGTTGGCCTGGTATCAGCAGAAACCAGGGAAAGCCCCCAAGCTCCTGATCTATAAGGCGTCTAGTTTAGAAAGTGGGGTCCCACCAAGGTTCAGCGGCAGTGGATCTGGGACAGAGTTCACTCTCACCATCAGCGGCCTGCAGCCTGATGATTTTGCAACTTATTACTGCCAACAGTATAATACTTTTTCGGAGATCACTTTCGGCGGGGGGACCAAGGTGGAGATCAAAC	0	0	6	6	QQYNTFSEIT	10
4	11	CZ113_HC_3	IGHV3-48*03	IGHD1-14*01	IGHJ4*02	TGCAGCTGGTGGAGTCTGGGGGAGGCTTGGTACAGCCTGGAGGGTCCCTGAGACTCTCCTGTGCAGCCTCTGGATTCACCTTCAGTAGTTATGAAATGAACTGGGTCCGCCAGGCTCCAGGGAAGGGGCTGGAGTGGGTCTCATACATTAGTGACAGTGGCAGTAGTCTGTACTACAAAGACTCTCTGGAGGGCCGATTCACCATCTCCAGAGACAACGCCAAGAACTCACTGTTTCTGCAGATGAACAGCCTGAGAGCCGAGGACACGGCTGTTTATTACTGTGCGAGAGCCGGGAACCACTACAACTACTTTGACTTCTGGGGCCAGGGAACCCTGGTCACCGTCTCCTC	GAGGTGCAGCTGGTGGAGTCTGGGGGAGGCTTGGTACAGCCTGGAGGGTCCCTGAGACTCTCCTGTGCAGCCTCTGGATTCACCTTCAGTAGTTATGAAATGAACTGGGTCCGCCAGGCTCCAGGGAAGGGGCTGGAGTGGGTCTCATACATTAGTGACAGTGGCAGTAGTCTGTACTACAAAGACTCTCTGGAGGGCCGATTCACCATCTCCAGAGACAACGCCAAGAACTCACTGTTTCTGCAGATGAACAGCCTGAGAGCCGAGGACACGGCTGTTTATTACTGTGCGAGAGCCGGGAACCACTACAACTACTTTGACTTCTGGGGCCAGGGAACCCTGGTCACCGTCTCCTC	0	0	15	7	ARAGNHYNYFDF	12	CZ113_KC_3	IGKV1-5*03		IGKJ4*01	CCTGTCTGCATCTGTCGGAGACAGAGTCACCATCACTTGCCGGGCCAGTCAGAGTATTGGTAGGTGGTTGGCCTGGTATCACCAGAAACCAGGAAAAGCCCCTAAGCTCCTGATCTATAAGGCGTCTAACTTAGAAAGTGGGGTCCCATCAAGGTTCAGCGGCAGTGGATCCGGGACAGAATTCACTCTCATCATCAGCAGCCTGCAGCCTGATGATTTTGCAACTTATTACTGCCAACAGTATAATACTTTCTCTGCTGTCACTTTCGGCGGAGGGACCAAGGTGCAGATCAAAC	GACATCCAGATGACCCAGTCTCCTTCCACCCTGTCTGCATCTGTCGGAGACAGAGTCACCATCACTTGCCGGGCCAGTCAGAGTATTGGTAGGTGGTTGGCCTGGTATCACCAGAAACCAGGAAAAGCCCCTAAGCTCCTGATCTATAAGGCGTCTAACTTAGAAAGTGGGGTCCCATCAAGGTTCAGCGGCAGTGGATCCGGGACAGAATTCACTCTCATCATCAGCAGCCTGCAGCCTGATGATTTTGCAACTTATTACTGCCAACAGTATAATACTTTCTCTGCTGTCACTTTCGGCGGAGGGACCAAGGTGCAGATCAAAC	0	0	9	7	QQYNTFSAVT	10
4	11	CZ113_HC_29	IGHV3-48*03	IGHD1-20*01	IGHJ4*02	AGTCTGGGGGAGGCTTGGTACAGCCTGGAGGGTCCCTAAGACTCTCCTGTGCAGCCTCTGGATTCACCTTCAGTAGTTATGAAATGAACTGGGTCCGCCAGGCTCCAGGGAAGGGGCTGGAGTGGCTTTCATACATTAGTGACAGTGGTAGTTCCATATACTACGCAGACTCTGTGAAGGGCCGATTCACCATTTCCAGAGACAACGCCAAGAACTCACTGTATCTGCAAATGAACAGCCTGAGAGCCGAGGACACGGCTGTTTATTATTGTACGAGAAATCAGGATAACTGGAGCTACTTCTACTACTGGGGCCAGGGAACCCTGGTCACCGTCTCCTCAG	GAGGTGCAGCTGGTGGAGTCTGGGGGAGGCTTGGTACAGCCTGGAGGGTCCCTAAGACTCTCCTGTGCAGCCTCTGGATTCACCTTCAGTAGTTATGAAATGAACTGGGTCCGCCAGGCTCCAGGGAAGGGGCTGGAGTGGCTTTCATACATTAGTGACAGTGGTAGTTCCATATACTACGCAGACTCTGTGAAGGGCCGATTCACCATTTCCAGAGACAACGCCAAGAACTCACTGTATCTGCAAATGAACAGCCTGAGAGCCGAGGACACGGCTGTTTATTATTGTACGAGAAATCAGGATAACTGGAGCTACTTCTACTACTGGGGCCAGGGAACCCTGGTCACCGTCTCCTCAG	0	0	8	4	TRNQDNWSYFYY	12	CZ113_KC_30	IGKV1-5*03		IGKJ4*01	CCTGTCTGCATCTGTAGGAGACAGAGTCACCATCACTTGCCGGACCAGTCAGAGTATTAGCAGCTGGTTGGCCTGGTATCAGCAGAAACCAGGGAAAGCCCCTAAGCTCCTGATCTATAAGGCGTCTAGTTTAGCAAGTGGGGTCCCATCAAGGTTCAGCGGCAGTGGATCTGGGACAGAATTCACTCTCACCATCAGCAGCCTGCAGCCTGATGATTTTGCATCTTATTACTGCCAACAATATAATACTTATTCCGCGCTCACTTTCGGCGGAGGGACCAAGGTGGAGATCAAAC	GACATCCAGATGACCCAGTCTCCTTCCACCCTGTCTGCATCTGTAGGAGACAGAGTCACCATCACTTGCCGGACCAGTCAGAGTATTAGCAGCTGGTTGGCCTGGTATCAGCAGAAACCAGGGAAAGCCCCTAAGCTCCTGATCTATAAGGCGTCTAGTTTAGCAAGTGGGGTCCCATCAAGGTTCAGCGGCAGTGGATCTGGGACAGAATTCACTCTCACCATCAGCAGCCTGCAGCCTGATGATTTTGCATCTTATTACTGCCAACAATATAATACTTATTCCGCGCTCACTTTCGGCGGAGGGACCAAGGTGGAGATCAAAC	0	0	4	4	QQYNTYSALT	10
4	11	CZ113_HC_70	IGHV3-48*03	IGHD5-24*01	IGHJ4*02	GAGTCTGGGAGCAAATTGGTTCAGCCTGGAGGGTCCCTAAGACTCTCCTGTGCAGCCTCTGGATTCAGCTTCCCTGATTATGAAATGAACTGGGTCCGCCAGGCTCCCGGGAAGGGGCTGGAGTGGATTGCATACATTAGTAGTGGTGGCAATGACATATACTACGCAGACTCTGTCAAGGGCCGATTCACCATCTCCAGAAACGACACCAACAACTCCCTATTTCTGCAAATGAACAGCCTTAGAGCCGAGGACACGGCTTTTTATTACTGTGCGAGAGGTACAGATCACTACAATTTTTTTCGCCACTGGGGCCAGGGAACCCTGGTCACCGTCTCCTCAG	GAGGTGCAGCTGGTGGAGTCTGGGAGCAAATTGGTTCAGCCTGGAGGGTCCCTAAGACTCTCCTGTGCAGCCTCTGGATTCAGCTTCCCTGATTATGAAATGAACTGGGTCCGCCAGGCTCCCGGGAAGGGGCTGGAGTGGATTGCATACATTAGTAGTGGTGGCAATGACATATACTACGCAGACTCTGTCAAGGGCCGATTCACCATCTCCAGAAACGACACCAACAACTCCCTATTTCTGCAAATGAACAGCCTTAGAGCCGAGGACACGGCTTTTTATTACTGTGCGAGAGGTACAGATCACTACAATTTTTTTCGCCACTGGGGCCAGGGAACCCTGGTCACCGTCTCCTCAG	0	0	30	16	ARGTDHYNFFRH	12	CZ113_KC_65	IGKV1-5*03		IGKJ4*01	CCTGTCTGCATCTATAGGAGACAGAGTCACCATCACTTGCCGGGCCAGTCAGGGTATTAATAGGTGGTTGGCCTGGTATCAGCAGAAACCAGGGAAAGCCCCTAAACTCCTGATCTATAAGGCGTCTACTTTAGAAAGTGGGGTCCCATCAAGATTCAGTGGCAGTGGATCTGGGACAGAATTCACTCTCACCATCAGCAGCCTGCAGCCTGAGGATTTTGCAACTTATTTCTGCCAACAGTATTTTTCCTTTTCCCGGCTCACTTTCGGCGGAGGGACCAAGGTGGAGATCA	GACATCCAGATGACCCAGTCTCCTTCCACCCTGTCTGCATCTATAGGAGACAGAGTCACCATCACTTGCCGGGCCAGTCAGGGTATTAATAGGTGGTTGGCCTGGTATCAGCAGAAACCAGGGAAAGCCCCTAAACTCCTGATCTATAAGGCGTCTACTTTAGAAAGTGGGGTCCCATCAAGATTCAGTGGCAGTGGATCTGGGACAGAATTCACTCTCACCATCAGCAGCCTGCAGCCTGAGGATTTTGCAACTTATTTCTGCCAACAGTATTTTTCCTTTTCCCGGCTCACTTTCGGCGGAGGGACCAAGGTGGAGATCA	0	0	10	7	QQYFSFSRLT	10
4	11	CZ113_HC_99	IGHV3-48*03	IGHD1-1*01	IGHJ4*02	GGAGTCTGGGGGAGGCTTGGTTCAGCCTGGAGGGTCCCTGAGACTCTCCTGTGTTGCCTCTGGATTCACTTTCGGTCCTTATGAAATGAACTGGGTCCGCCAGGCTCCAGGGAAGGGCCTGGAGTGGATTTCATACATTAGTAGTGGTAGTACTGACATATACTACGCAGACTCTGTGGAGGGCCGATTCACCATCTCCAGAGACGACGCCAAGCAGTCACTGTATTTACAAATGAACAGCCTGAGAGCCGAGGACACGGCTGTTTATTATTGTGTGAGACCGAAGGATCACTACAACTTTTTTGACTACTGGGGCCAGGGAACCCTGGTCACCGTCTCCTCAG	GAGGTGCAGCTGGTGGAGTCTGGGGGAGGCTTGGTTCAGCCTGGAGGGTCCCTGAGACTCTCCTGTGTTGCCTCTGGATTCACTTTCGGTCCTTATGAAATGAACTGGGTCCGCCAGGCTCCAGGGAAGGGCCTGGAGTGGATTTCATACATTAGTAGTGGTAGTACTGACATATACTACGCAGACTCTGTGGAGGGCCGATTCACCATCTCCAGAGACGACGCCAAGCAGTCACTGTATTTACAAATGAACAGCCTGAGAGCCGAGGACACGGCTGTTTATTATTGTGTGAGACCGAAGGATCACTACAACTTTTTTGACTACTGGGGCCAGGGAACCCTGGTCACCGTCTCCTCAG	0	0	21	12	VRPKDHYNFFDY	12	CZ113_KC_87	IGKV1-5*03		IGKJ4*01	TGTCTGCATCTGTAGGAGACAGAGTCACCATCACTTGCCGGGCCAGTCAGACTATTAATAGGTGGTTGGCCTGGTACCAGCAGAGACCAGGGAAAGCCCCTAAACTGCTGATCTATAAGGCTTCTAGTTTACAAACTGGGGTCCCGTCAAGGTTCAGCGGAAGTGGATCTGGGACAGAATTCACTCTCACCATCAGCAGCCTGCAGCCTGACGATATTGCAACTTATTACTGCCAGCAGTATAATACTTTTTCTCGGCTCACTTTCGGCGGAGGGACCAAGCTGGAGATCAAAC	GACATCCAGATGACCCAGTCTCCTTCCACCCTGTCTGCATCTGTAGGAGACAGAGTCACCATCACTTGCCGGGCCAGTCAGACTATTAATAGGTGGTTGGCCTGGTACCAGCAGAGACCAGGGAAAGCCCCTAAACTGCTGATCTATAAGGCTTCTAGTTTACAAACTGGGGTCCCGTCAAGGTTCAGCGGAAGTGGATCTGGGACAGAATTCACTCTCACCATCAGCAGCCTGCAGCCTGACGATATTGCAACTTATTACTGCCAGCAGTATAATACTTTTTCTCGGCTCACTTTCGGCGGAGGGACCAAGCTGGAGATCAAAC	0	0	14	9	QQYNTFSRLT	10
4	11	CZ113_HC_118	IGHV3-48*03	IGHD5-24*01	IGHJ4*02	GAGTCTGGGGGAGGCTTGGTACAGCCTGGAGGGTCCCTGAGACTCTCCTGTGCAGCCTCTGGATTCAACTTCAGAAGTTATGAAATGAATTGGGTCCGCCAGGCTCCAGGGAAGGGGCTGGAGTGGGTTGCATACATTAATAGTGGTGGTACTTCCACGTACTCTGCAGAGTCTCTGAAGGGCCGATTCACCATCTCCAGAGACGACGTCAAGAATTCACTGTTTCTGCAGATGACCAGCCTGACAGCCGAAGACACGGCTGTTTATTACTGTGCGAGAGCCGGGGATGGCTACAATTACTTTGACTTCTGGGGCCAGGGCACCCTGGTCACCGTCTCCTCAG	GAGGTGCAGCTGGTGGAGTCTGGGGGAGGCTTGGTACAGCCTGGAGGGTCCCTGAGACTCTCCTGTGCAGCCTCTGGATTCAACTTCAGAAGTTATGAAATGAATTGGGTCCGCCAGGCTCCAGGGAAGGGGCTGGAGTGGGTTGCATACATTAATAGTGGTGGTACTTCCACGTACTCTGCAGAGTCTCTGAAGGGCCGATTCACCATCTCCAGAGACGACGTCAAGAATTCACTGTTTCTGCAGATGACCAGCCTGACAGCCGAAGACACGGCTGTTTATTACTGTGCGAGAGCCGGGGATGGCTACAATTACTTTGACTTCTGGGGCCAGGGCACCCTGGTCACCGTCTCCTCAG	0	0	22	16	ARAGDGYNYFDF	12	CZ113_KC_108	IGKV1-5*03		IGKJ4*01	TGTCTGCATCTGTGGGAGACAGAGTCACCATCACTTGCCGGGCCAGTGAGAGTATTAGTAGTTGGTTGGCCTGGTATCAGCAGAAACCAGGGAGAGCCCCTAAGCTCCTAATCTATAAGGCGTCTAGTTTAGTAAGTGGGGTCCCATCAAGGTTCAGCGGCAGTGGATCTGGGACAAAATTCACTCTCACCATCAGCAGCCTGCAGCCTGATGATTTTGCAACTTATTACTGCCAACAGTATAATACTTATTCTCGGCTCACTTTCGGCGGAGGGACCAAGGTGGAGATCAAAC	GACATCCAGATGACCCAGTCTCCTTCCACCCTGTCTGCATCTGTGGGAGACAGAGTCACCATCACTTGCCGGGCCAGTGAGAGTATTAGTAGTTGGTTGGCCTGGTATCAGCAGAAACCAGGGAGAGCCCCTAAGCTCCTAATCTATAAGGCGTCTAGTTTAGTAAGTGGGGTCCCATCAAGGTTCAGCGGCAGTGGATCTGGGACAAAATTCACTCTCACCATCAGCAGCCTGCAGCCTGATGATTTTGCAACTTATTACTGCCAACAGTATAATACTTATTCTCGGCTCACTTTCGGCGGAGGGACCAAGGTGGAGATCAAAC	0	0	7	5	QQYNTYSRLT	10
4	11	CZ113_HC_128	IGHV3-48*03	IGHD5-24*01	IGHJ4*02	GGAGTCTGGGGGAGGCTTGGTACAGCCTGGAGGGTCCCTGAGACTCTCCTGTGCAGCCTCTGGATTCAGCTTCAGTACTTATGAAATGAACTGGGTCCGCCAGGCTCCAGGGAAGGGGCTGGAGTGGGTGGCATATATCAGTGACACTGGGAGTAACATATACTACGCAGACTCTGTGGGGGGCCGATTCACCATCTCCAGAGACAACGCCAAGAATTCACTGTATCTGCAAATGAGCCGCCTGAGAGCCGAGGACACGGCTGTTTATTACTGTGCGAGAGCCGGAGGTGGCTACAATTATCTTGACCAGTGGGGCCAGGGAACCCTGGTCACCGTCTCCTCAG	GAGGTGCAGCTGGTGGAGTCTGGGGGAGGCTTGGTACAGCCTGGAGGGTCCCTGAGACTCTCCTGTGCAGCCTCTGGATTCAGCTTCAGTACTTATGAAATGAACTGGGTCCGCCAGGCTCCAGGGAAGGGGCTGGAGTGGGTGGCATATATCAGTGACACTGGGAGTAACATATACTACGCAGACTCTGTGGGGGGCCGATTCACCATCTCCAGAGACAACGCCAAGAATTCACTGTATCTGCAAATGAGCCGCCTGAGAGCCGAGGACACGGCTGTTTATTACTGTGCGAGAGCCGGAGGTGGCTACAATTATCTTGACCAGTGGGGCCAGGGAACCCTGGTCACCGTCTCCTCAG	0	0	17	9	ARAGGGYNYLDQ	12	CZ113_KC_117	IGKV1-5*03		IGKJ4*01	CCTGTCTGCATCTGTAGGAGACAGAGTCACCATCACTTGCCGGGCCAGTCAGAATATTGTTAGGTGGTTGGCCTGGTATCAGCAGAAGCCAGGGAAAGCCCCTAAGCTCCTGATCTATAAGGCGTCTAGTTTAGAAAGTGGGGTCCCATCAAGGTTCAGCGGCAGTGGATCTGGAACAGAATTCACTCTCACCATCAGCAGCCTGCAGCCTGATGATTTTGCAACTTATTACTGCCAACAGTATAATACTTATTCCAGGCTCACTTTCGGCGGTGGGACCAAGGTGGAGATCAAAC	GACATCCAGATGACCCAGTCTCCTTCCACCCTGTCTGCATCTGTAGGAGACAGAGTCACCATCACTTGCCGGGCCAGTCAGAATATTGTTAGGTGGTTGGCCTGGTATCAGCAGAAGCCAGGGAAAGCCCCTAAGCTCCTGATCTATAAGGCGTCTAGTTTAGAAAGTGGGGTCCCATCAAGGTTCAGCGGCAGTGGATCTGGAACAGAATTCACTCTCACCATCAGCAGCCTGCAGCCTGATGATTTTGCAACTTATTACTGCCAACAGTATAATACTTATTCCAGGCTCACTTTCGGCGGTGGGACCAAGGTGGAGATCAAAC	0	0	6	4	QQYNTYSRLT	10
4	11	CZ124_HC_14	IGHV3-48*03	IGHD1-1*01	IGHJ4*02	TGGAGTCTGGGGGAGGCTTGGTACAGCCTGGAGGGTCCCTGAGACTCTCCTGTGTAGCCTCTGGATTCACCTTCAGTAGTTATGAAATGAACTGGGTCCGCCAGGCTCCAGGGAAGGGTCTGGAGTGGGTTTCATACATTAGCAGTGGTGGTAATCTCGTGTACTACGCAGGCTCCGTGGAGGGCCGATTCACCGTCTCCAGAGACGACGCCAACAACACACTGTTTTTGCAAATGAACCGCCTGAGAGACGAGGACACGGCTATTTATTACTGTGCGAGACCTAGAAATCACTACAACCTCTTTGACTACTGGGGCCAGGGAACCCTGGTCACCGTCTCCTCAG	GAGGTGCAGCTGGTGGAGTCTGGGGGAGGCTTGGTACAGCCTGGAGGGTCCCTGAGACTCTCCTGTGTAGCCTCTGGATTCACCTTCAGTAGTTATGAAATGAACTGGGTCCGCCAGGCTCCAGGGAAGGGTCTGGAGTGGGTTTCATACATTAGCAGTGGTGGTAATCTCGTGTACTACGCAGGCTCCGTGGAGGGCCGATTCACCGTCTCCAGAGACGACGCCAACAACACACTGTTTTTGCAAATGAACCGCCTGAGAGACGAGGACACGGCTATTTATTACTGTGCGAGACCTAGAAATCACTACAACCTCTTTGACTACTGGGGCCAGGGAACCCTGGTCACCGTCTCCTCAG	0	0	21	15	ARPRNHYNLFDY	12	CZ124_KC_12	IGKV1-5*03		IGKJ4*01	CCTGTCTGCATCTGTAGGAGACAGAGTCACCATCACTTGCCGGGCCAGTGAGAATATTAGGAGCTGGTTGGCCTGGTATCAGCAGAAACCAGGGAAAGCCCCTAAACTCTTGATCTATAAGGCGTCTTCTTTAGAAAGTGGGGTCCCATCAAGGTTCAGCGGCAGTGGATCTGGGACAGAATTCACTCTCACCATCAGCAGCCTGCGGCCTGATGACTTTGCAACTTACTACTGCCAACAATATAATACTTATTCCGCGCTCACTTTCGGCGGAGGGACCAAGGTGGAGATCAAAC	GACATCCAGATGACCCAGTCTCCTTCCACCCTGTCTGCATCTGTAGGAGACAGAGTCACCATCACTTGCCGGGCCAGTGAGAATATTAGGAGCTGGTTGGCCTGGTATCAGCAGAAACCAGGGAAAGCCCCTAAACTCTTGATCTATAAGGCGTCTTCTTTAGAAAGTGGGGTCCCATCAAGGTTCAGCGGCAGTGGATCTGGGACAGAATTCACTCTCACCATCAGCAGCCTGCGGCCTGATGACTTTGCAACTTACTACTGCCAACAATATAATACTTATTCCGCGCTCACTTTCGGCGGAGGGACCAAGGTGGAGATCAAAC	0	0	10	5	QQYNTYSALT	10
4	11	CZ124_HC_55	IGHV3-48*03	IGHD5-24*01	IGHJ4*02	GCAGCTGGTGGAGTCTGGGGGCGGCTTGGTGCAGCCTGGAGGGTCCCTGAGACTCTCCTGTGCAGCCTCTGGATTCATTTTCAGTAACTATGAGATGAACTGGGTCCGTCAGGCACCAGGGAAGGGACTGGAATGGATTTCATACATCAGTGATAGTAGTAGTAATTTTCATCAGGCAGACTCTGTGAGGGGCCGATTCAGCATCTCCAGAGACAACGCCAAGAATTCACTGTATCTGCAAATGGACAGCCTGAGGGCCGAGGACACGGGTGTTTATTACTGTGCGAGAAGTAGAGATCACTACAATTGTTTTGACTACTGGGGCCAGGGAACCCTGGTCACCGTCTCCTCAG	GAGGTGCAGCTGGTGGAGTCTGGGGGCGGCTTGGTGCAGCCTGGAGGGTCCCTGAGACTCTCCTGTGCAGCCTCTGGATTCATTTTCAGTAACTATGAGATGAACTGGGTCCGTCAGGCACCAGGGAAGGGACTGGAATGGATTTCATACATCAGTGATAGTAGTAGTAATTTTCATCAGGCAGACTCTGTGAGGGGCCGATTCAGCATCTCCAGAGACAACGCCAAGAATTCACTGTATCTGCAAATGGACAGCCTGAGGGCCGAGGACACGGGTGTTTATTACTGTGCGAGAAGTAGAGATCACTACAATTGTTTTGACTACTGGGGCCAGGGAACCCTGGTCACCGTCTCCTCAG	0	0	30	13	ARSRDHYNCFDY	12	CZ124_KC_41	IGKV1-5*03		IGKJ4*01	CCTGTCTGCATCTGTAGGAGACAGAGTCACCATCACTTGCCGGGCCAGTCAGAGTATTAGTAGGTGGTTGGCCTGGTATCAACAGACACCAGGGAAAGCCCCTAAACTCCTGATCTATAGGGCGTCTAGTTTAGAAACTGGGGTCTCATCAAGGTTCAGCGGCAGTGGATCTGGGACAGAATTCACTCTCACCATCAACAGCCTGCAGCCTGAAGATTTTGCAACTTATTACTGCCAACAGTATAATACTTACTCTGCACTCACTTTCGGCGGAGGGACCAAGGTGGAGATCAAAC	GACATCCAGATGACCCAGTCTCCTTCCACCCTGTCTGCATCTGTAGGAGACAGAGTCACCATCACTTGCCGGGCCAGTCAGAGTATTAGTAGGTGGTTGGCCTGGTATCAACAGACACCAGGGAAAGCCCCTAAACTCCTGATCTATAGGGCGTCTAGTTTAGAAACTGGGGTCTCATCAAGGTTCAGCGGCAGTGGATCTGGGACAGAATTCACTCTCACCATCAACAGCCTGCAGCCTGAAGATTTTGCAACTTATTACTGCCAACAGTATAATACTTACTCTGCACTCACTTTCGGCGGAGGGACCAAGGTGGAGATCAAAC	0	0	9	8	QQYNTYSALT	10
4	11	CZ124_HC_58	IGHV3-48*03	IGHD5-24*01	IGHJ4*02	TGCAGCTGGTGGAGTCTGGGGGAGGCTTGGTACAGCCTGGAGGGTCCCTGAGACTCTCCTGTGCAGCCTCTGGATTCACCTTCAGTAGTTATGAAATGAATTGGGTCCGCCAGGCTCCAGGGAAGGGGCTGGAGTGGGTTTCATACATTAGTGATAGTGGTAGTGACATATACTACGCAGACTCTCTAAAGGGCCGATTCACCATCTCCAGAGACAACGCCAAGAACTCACTGTATCTGCAAATGAACAGCCTGAGAGCCGAGGACACGGCCATTTATTACTGTGCGAGAAGTAGACATAACTACAATTGTCTTGACTACTGGGGCCAGGGAACCCTGGTCACCGTCTCCTCAG	GAGGTGCAGCTGGTGGAGTCTGGGGGAGGCTTGGTACAGCCTGGAGGGTCCCTGAGACTCTCCTGTGCAGCCTCTGGATTCACCTTCAGTAGTTATGAAATGAATTGGGTCCGCCAGGCTCCAGGGAAGGGGCTGGAGTGGGTTTCATACATTAGTGATAGTGGTAGTGACATATACTACGCAGACTCTCTAAAGGGCCGATTCACCATCTCCAGAGACAACGCCAAGAACTCACTGTATCTGCAAATGAACAGCCTGAGAGCCGAGGACACGGCCATTTATTACTGTGCGAGAAGTAGACATAACTACAATTGTCTTGACTACTGGGGCCAGGGAACCCTGGTCACCGTCTCCTCAG	0	0	9	4	ARSRHNYNCLDY	12	CZ124_KC_44	IGKV1-5*03		IGKJ4*01	CCCTGTCTGCATCTGTAGGAGACAGAGTCACCATCACTTGCCGGGCCAGTGAGAGTATTAGTAGGTGGTTGGCCTGGTATCAGCAGAAACCAGGGAAAGCCCCTAAGCTCCTGATATATAAGGCGTNTAATTTAGAAAGTGGGGTCCCATCAAGGTTTAGCGGCAGTGGATCTGGGACAGAATTCACTCTCACCATCAGCAGCCTGCAGCNTGATGATTTTGCAACTTATTACTGCCAACAGTATAATACTTTTTCTGAGCTCACTTTTGGCCGAGGGACCAAGGTGGAGATCAAAC	GACATCCAGATGACCCAGTCTCCTTCCACCCTGTCTGCATCTGTAGGAGACAGAGTCACCATCACTTGCCGGGCCAGTGAGAGTATTAGTAGGTGGTTGGCCTGGTATCAGCAGAAACCAGGGAAAGCCCCTAAGCTCCTGATATATAAGGCGTNTAATTTAGAAAGTGGGGTCCCATCAAGGTTTAGCGGCAGTGGATCTGGGACAGAATTCACTCTCACCATCAGCAGCCTGCAGCNTGATGATTTTGCAACTTATTACTGCCAACAGTATAATACTTTTTCTGAGCTCACTTTTGGCCGAGGGACCAAGGTGGAGATCAAAC	0	0	7	7	QQYNTFSELT	10
4	11	CZ124_HC_132	IGHV3-48*03	IGHD1-1*01	IGHJ4*02	GTGCAGCTGGTGGAGTCTGGGGGAGGCTTGGTACAGCCTGGAGGGTCCCTGAGACTCTCCTGTGTAGCCTCTGGATTCAGTTTCAGTGGTTATGAAATGAACTGGGTCCGCCAGGCTCCGGGGAAGGGACTGGAGTGGGTCTCATATATCAGTGATAGTGGCAGTGACACATACTACGCAGTCTCTCTGGGGGGCCGTTTCACCGTCTCCAGAGACAACGCCAAGAACTCAGTGTATCTGCAAATGACCAGCCTGAGAGCCGAGGACACGGCTATTTATTACTGTGCGAGATCGCGAGATAAGTACAATCTCTTTGACCACTGGGGCCAGGGAACCCTGGTCACCGTCTCCTCAG	GAGGTGCAGCTGGTGGAGTCTGGGGGAGGCTTGGTACAGCCTGGAGGGTCCCTGAGACTCTCCTGTGTAGCCTCTGGATTCAGTTTCAGTGGTTATGAAATGAACTGGGTCCGCCAGGCTCCGGGGAAGGGACTGGAGTGGGTCTCATATATCAGTGATAGTGGCAGTGACACATACTACGCAGTCTCTCTGGGGGGCCGTTTCACCGTCTCCAGAGACAACGCCAAGAACTCAGTGTATCTGCAAATGACCAGCCTGAGAGCCGAGGACACGGCTATTTATTACTGTGCGAGATCGCGAGATAAGTACAATCTCTTTGACCACTGGGGCCAGGGAACCCTGGTCACCGTCTCCTCAG	0	0	24	13	ARSRDKYNLFDH	12	CZ124_KC_105	IGKV1-5*03		IGKJ4*01	CTGTCTGCATCTGTAGGAGACAGANTCACCATCACCTGCCGGGCCAGTCAGTATATTAAGACTTGGTTGGCCTGGTATCAGCAGAAACCAGGGAGACCCCCAAAGCTCCTGATCTACAAGGCGTCTAGTTTAGAAACTGGGGTCCCATCAAGATTCAGCGGCAGTGGATCTGGGACACAATTCACTCTCACCATCAGCAGCCTGCAGCCTGATGATTTTGCAACTTACTACTGTCAACAGTATAATACTTTTTCTCAGATCACTTTCGGCGGAGGGACCAAGGTAGAGATCA	GACATCCAGATGACCCAGTCTCCTTCCACCCTGTCTGCATCTGTAGGAGACAGANTCACCATCACCTGCCGGGCCAGTCAGTATATTAAGACTTGGTTGGCCTGGTATCAGCAGAAACCAGGGAGACCCCCAAAGCTCCTGATCTACAAGGCGTCTAGTTTAGAAACTGGGGTCCCATCAAGATTCAGCGGCAGTGGATCTGGGACACAATTCACTCTCACCATCAGCAGCCTGCAGCCTGATGATTTTGCAACTTACTACTGTCAACAGTATAATACTTTTTCTCAGATCACTTTCGGCGGAGGGACCAAGGTAGAGATCA	0	0	17	10	QQYNTFSQIT	10
5	10	CZ111_Plate2_HC_50	IGHV1-69*01	IGHD1-14*01	IGHJ4*02	TCTGGGGCTGAGGTGAAGAAGCCTGGGTCCTCGGTGAAGGTCTCCTGCAAGACTTCTGGAGACAGCTTCAGCACCAATACTATCAGCTGGGTGCGACAGGCCCCTGGACAAGGGCTTGAGTGGATGGGCGGGATCATCCCTGTCTTTGGAACACCAAATTACGCACAGAAATTCCAGGGCAGAGTCAGAATTACCGCGGACGAATCCACGAGCACAGCCTACATGGAGCTGAGCAGCCTGAGATCTGAGGACACGGCCGTATATTTCTGTGCGAGAAAGGGGGGTTGGGCGTATAACTACTGGGGCCAGGGAACCCTGGTCACCGTCTCCTCAG	CAGGTGCAGCTGGTGCAGTCTGGGGCTGAGGTGAAGAAGCCTGGGTCCTCGGTGAAGGTCTCCTGCAAGACTTCTGGAGACAGCTTCAGCACCAATACTATCAGCTGGGTGCGACAGGCCCCTGGACAAGGGCTTGAGTGGATGGGCGGGATCATCCCTGTCTTTGGAACACCAAATTACGCACAGAAATTCCAGGGCAGAGTCAGAATTACCGCGGACGAATCCACGAGCACAGCCTACATGGAGCTGAGCAGCCTGAGATCTGAGGACACGGCCGTATATTTCTGTGCGAGAAAGGGGGGTTGGGCGTATAACTACTGGGGCCAGGGAACCCTGGTCACCGTCTCCTCAG	0	0	16	10	ARKGGWAYNY	10	CZ111_Plate2_KC_47	IGKV1-33*01		IGKJ2*01	GATGACCCAGTCTCCANTCTCCCTGTCTGCATCTGTGGGAGACAGAGTCACCATCACTTGCCAGGCGAGTCAAGACATTAGTAACTATTTAAATTGGTATCAGCAGAAACCAGGGAAAGCCCCTAAGGCCCTGATCTACGATGCATCGAATTTGGAAACAGGGGTCCCATCAAGGTTCAGTGGAAGTGGATCTGGGACAGATTTTACTTTCACCATCAGCAGCCTGCAGCCTGAAGATTTTGCAACATATTACTGTCAGCAGTATGCTAATCTCCCCGACACTTTTGGCCAGGGGACCAAGCTGGAGATCAAAC	GACATCCAGATGACCCAGTCTCCANTCTCCCTGTCTGCATCTGTGGGAGACAGAGTCACCATCACTTGCCAGGCGAGTCAAGACATTAGTAACTATTTAAATTGGTATCAGCAGAAACCAGGGAAAGCCCCTAAGGCCCTGATCTACGATGCATCGAATTTGGAAACAGGGGTCCCATCAAGGTTCAGTGGAAGTGGATCTGGGACAGATTTTACTTTCACCATCAGCAGCCTGCAGCCTGAAGATTTTGCAACATATTACTGTCAGCAGTATGCTAATCTCCCCGACACTTTTGGCCAGGGGACCAAGCTGGAGATCAAAC	0	0	9	4	QQYANLPDT	9
5	10	CZ111_Plate2_HC_57	IGHV1-69*01	IGHD5-12*01	IGHJ4*02	TCTGGGGCTGAAGTGAAGAAGCCTGGGTCCTCGGTGAGGGTCTCCTGCCAGGCTTCTGGAGACACCTTCAGCAATTATGCTATCAGCTGGGTGCGACAGGCCCCTGGACAAGGGCTTGAGTGGATGGGAGGGATCATCCCTATGTTTGATACACCACACTACGCACAGAGGTTCCAGGGCAGAGTCAGCATAACCGCGGACGAATCCACGAGCACAGCCTACATGGAGCTGAGCTGGCTGAGATCTGAGGACACGGCCGTATATTACTGTGTGCGAGATAGTGGCTATATCCGGTTTGACTACTGGGGCCAGGGAACCCTGGTCACCGTCTCCTCAG	CAGGTGCAGCTGGTGCAGTCTGGGGCTGAAGTGAAGAAGCCTGGGTCCTCGGTGAGGGTCTCCTGCCAGGCTTCTGGAGACACCTTCAGCAATTATGCTATCAGCTGGGTGCGACAGGCCCCTGGACAAGGGCTTGAGTGGATGGGAGGGATCATCCCTATGTTTGATACACCACACTACGCACAGAGGTTCCAGGGCAGAGTCAGCATAACCGCGGACGAATCCACGAGCACAGCCTACATGGAGCTGAGCTGGCTGAGATCTGAGGACACGGCCGTATATTACTGTGTGCGAGATAGTGGCTATATCCGGTTTGACTACTGGGGCCAGGGAACCCTGGTCACCGTCTCCTCAG	0	0	17	12	VRDSGYIRFDY	11	CZ111_Plate2_KC_59	IGKV1-33*01		IGKJ2*01	CCCTGTCTGTATCTGTAGGAGACAGAGTCACCATCACTTGCCAGGCGAGTCAGGACATCAGCAACTCTGTAAATTGGTTTCAGCAGAAACCAGGGAAAGCCCCTAAACTCCTGATCTACGATGCATCCAATTTGGAAACAGGGGTCCCATCAAGGTTCAGTGGAAGTGGATCTGGGACAGATTTTACTTTCACCATCATCAGCCTGCAGCCTGAAGATATTGCAACATATTATTGTCAACAGTATGATAAACTCTCGTCCACTTTTGGCCAGGGGACCAAGCTGGAGATGAAAC	GACATCCAGATGACCCAGTCTCCATCCTCCCTGTCTGTATCTGTAGGAGACAGAGTCACCATCACTTGCCAGGCGAGTCAGGACATCAGCAACTCTGTAAATTGGTTTCAGCAGAAACCAGGGAAAGCCCCTAAACTCCTGATCTACGATGCATCCAATTTGGAAACAGGGGTCCCATCAAGGTTCAGTGGAAGTGGATCTGGGACAGATTTTACTTTCACCATCATCAGCCTGCAGCCTGAAGATATTGCAACATATTATTGTCAACAGTATGATAAACTCTCGTCCACTTTTGGCCAGGGGACCAAGCTGGAGATGAAAC	0	0	8	6	QQYDKLSST	9
5	10	CZ112_HC_56-	IGHV1-69*01	IGHD5-18*01	IGHJ4*02	CAGGTGCAGCTGGTGCAGTCTGGGGCTGAGGTGAAGAAGCCTGGGTCCTCGGTGACGGTCTCCTGCAAGACTTCCGGAGGCGCCTTCAGCAACTATGCTATCACCTGGGTGCGACAGGCCCCTGGACAAGGGCTTGAGTGGATGGGAGACATCATCCCTTTCTTTGGTACAGCAAACTACGCACAGAAGTTCAAGGGCAGAGTCACCATTACCGCGGACGCATCCACGAGTACAGCCTACATGCAGCTGAGCAGCCTGAGATCTGAGGACACGGCCGTGTATTACTGTGCGAGAGATGGTGGATACAGTCATGGGGACTACTGGGGCCAGGGAACCCTGGTCACCGTCTCCTCAG	CAGGTGCAGCTGGTGCAGTCTGGGGCTGAGGTGAAGAAGCCTGGGTCCTCGGTGACGGTCTCCTGCAAGACTTCCGGAGGCGCCTTCAGCAACTATGCTATCACCTGGGTGCGACAGGCCCCTGGACAAGGGCTTGAGTGGATGGGAGACATCATCCCTTTCTTTGGTACAGCAAACTACGCACAGAAGTTCAAGGGCAGAGTCACCATTACCGCGGACGCATCCACGAGTACAGCCTACATGCAGCTGAGCAGCCTGAGATCTGAGGACACGGCCGTGTATTACTGTGCGAGAGATGGTGGATACAGTCATGGGGACTACTGGGGCCAGGGAACCCTGGTCACCGTCTCCTCAG	0	0	14	10	ARDGGYSHGDY	11	CZ112_KC_43-	IGKV1-33*01		IGKJ2*01	CCCTGTCTGCATCTGTAGGAGCCAGAGTCACCATCACTTGCCAGGCGAGTCAGGACATCAAGAACTATTTAAATTGGTATCAGCAGAAACCAGGAAAAGCCCCTAACCTCCTGATCTACGAGGCATCCAACTTGCAAACAGGGGTCCCATCAAGGTTCAGTGGAAGTGGATCTGGGACAAATTTTATTTTTACCATCAGCAGCCTGCAGCCTGAAGACATTGCAACATATTACTGTCAACAGTATGATAATCGCCCTCGAACTTTTGGCCAGGGGACCAGGCTGGAGATCAAAC	GACATCCAGATGACCCAGTCTCCATCCTCCCTGTCTGCATCTGTAGGAGCCAGAGTCACCATCACTTGCCAGGCGAGTCAGGACATCAAGAACTATTTAAATTGGTATCAGCAGAAACCAGGAAAAGCCCCTAACCTCCTGATCTACGAGGCATCCAACTTGCAAACAGGGGTCCCATCAAGGTTCAGTGGAAGTGGATCTGGGACAAATTTTATTTTTACCATCAGCAGCCTGCAGCCTGAAGACATTGCAACATATTACTGTCAACAGTATGATAATCGCCCTCGAACTTTTGGCCAGGGGACCAGGCTGGAGATCAAAC	0	0	13	8	QQYDNRPRT	9
5	10	CZ112_HC_132-	IGHV1-69*01	IGHD5-18*01	IGHJ4*02	GCAGCTGGTGCAGTCTGGGGCTGAGGTGAAGAAGCCTGGGTCCTCGGTGAAGGTCTCCTGCAGGGTATCTGGAGGCACCTTCAACACCTATCCTATCAGCTGGGTGCGACAGGCCCCTGGACAAGGGCTTGAGTGGATGGGAGGGATCATCCCTGTCTTTGGTACAGTAAACTACGCACAGAAGTTCAAGGGCAGAGTCACCATTACCGCGGACGAATCCACGAGCACAGCCTACATGGAACTGAGCAGCCTGAGATCTGAAGACACGGCCGTCTATTATTGTGCGAGGGGATACAGTTATGGTGACTACTGGGGCCAGGGAACCCTGATCACCGTCTCCTCAG	CAGGTGCAGCTGGTGCAGTCTGGGGCTGAGGTGAAGAAGCCTGGGTCCTCGGTGAAGGTCTCCTGCAGGGTATCTGGAGGCACCTTCAACACCTATCCTATCAGCTGGGTGCGACAGGCCCCTGGACAAGGGCTTGAGTGGATGGGAGGGATCATCCCTGTCTTTGGTACAGTAAACTACGCACAGAAGTTCAAGGGCAGAGTCACCATTACCGCGGACGAATCCACGAGCACAGCCTACATGGAACTGAGCAGCCTGAGATCTGAAGACACGGCCGTCTATTATTGTGCGAGGGGATACAGTTATGGTGACTACTGGGGCCAGGGAACCCTGATCACCGTCTCCTCAG	0	0	14	8	ARGYSYGDY	9	CZ112_KC_101-	IGKV1-33*01		IGKJ2*01	CCTGTCTGCATCTGTTGGAGACAGAGTCACCATCACTTGCCAGGCGAGTCAGGACATTAGAAACTATGTAAATTGGTATCAGCAGAAACCAGGGAAAGCCCCAAAGCTCCTGATCTACGATGCATCCAATTTGGAAACAGGGGTCCCATCAAGGTTCAGTGCAAGAGGATCTGGGACACATTTTACTTTCACCATCAGCAGCCTGCAGCCTGAAGATGTTGCAACATATTACTGTCAACAGTATGATAATCTCCCCAGTGGGACTTTTGGCCAGGGGACCAAACTGGAGATCAAAC	GACATCCAGATGACCCAGTCTCCATCCTCCCTGTCTGCATCTGTTGGAGACAGAGTCACCATCACTTGCCAGGCGAGTCAGGACATTAGAAACTATGTAAATTGGTATCAGCAGAAACCAGGGAAAGCCCCAAAGCTCCTGATCTACGATGCATCCAATTTGGAAACAGGGGTCCCATCAAGGTTCAGTGCAAGAGGATCTGGGACACATTTTACTTTCACCATCAGCAGCCTGCAGCCTGAAGATGTTGCAACATATTACTGTCAACAGTATGATAATCTCCCCAGTGGGACTTTTGGCCAGGGGACCAAACTGGAGATCAAAC	0	0	8	6	QQYDNLPSGT	10
5	10	CZ112_HC_145-	IGHV1-69*01	IGHD5-18*01	IGHJ4*02	AGTCTGGGGCTGAGGTGAAGAAGCCTGGGTCCTCGGTGAGGGTCTCCTGCAAGAAGACCTCTGGAGGCACCTTCAGCCACTATCCTATCAGCTGGGTGCGACAGGCCCCTGGACAAGGGCTTGAGTGGATGGGAGGGATCATCCCTGTCTTTGGTACAGTAAACTACGCTCAGAAGTTCCAGGGCAGAGCCACGATAACCGCGGACGAATCTTCGAGCACAGCCTACTTGGAATTGAGCAGCCTGAGATCTGAGGACACTGCCGTTTATTACTGTGCGACGGGATTCAGTTATGGTGACTACTGGGGCCAGGGAACCCTGGTCACCNCCNCCTCAG	CAGGTGCAGCTGGTGCAGTCTGGGGCTGAGGTGAAGAAGCCTGGGTCCTCGGTGAGGGTCTCCTGCAAGAAGACCTCTGGAGGCACCTTCAGCCACTATCCTATCAGCTGGGTGCGACAGGCCCCTGGACAAGGGCTTGAGTGGATGGGAGGGATCATCCCTGTCTTTGGTACAGTAAACTACGCTCAGAAGTTCCAGGGCAGAGCCACGATAACCGCGGACGAATCTTCGAGCACAGCCTACTTGGAATTGAGCAGCCTGAGATCTGAGGACACTGCCGTTTATTACTGTGCGACGGGATTCAGTTATGGTGACTACTGGGGCCAGGGAACCCTGGTCACCNCCNCCTCAG	3	0	18	68	ATGFSYGDY	9	CZ112_KC_111-	IGKV1-33*01		IGKJ2*01	CCCTGTCTGCATCTATTGGAGACAGAGTCACCATCAGTTGCCAGGCGAGTCAGGACATTAAGAAGAATTTAAATTGGTATCAACAGAAACCAGGGAAAGCCCCTAAGCTCCTGATCTACGATGCATCCAATTTGGAAACAGGGGTCCCATCGAGGTTCATTGGAAGTGGATCTGGGACAGATTTTACTTTCACCATCAACAGCCTGCAGCCTGAAGATATTGCAACATATTACTGTCAACAGTATGATAATCTCCCCAGTGGCTCTTTTGGCCAGGGGACCAGGCTGGAGATCAAAC	GACATCCAGATGACCCAGTCTCCATCCTCCCTGTCTGCATCTATTGGAGACAGAGTCACCATCAGTTGCCAGGCGAGTCAGGACATTAAGAAGAATTTAAATTGGTATCAACAGAAACCAGGGAAAGCCCCTAAGCTCCTGATCTACGATGCATCCAATTTGGAAACAGGGGTCCCATCGAGGTTCATTGGAAGTGGATCTGGGACAGATTTTACTTTCACCATCAACAGCCTGCAGCCTGAAGATATTGCAACATATTACTGTCAACAGTATGATAATCTCCCCAGTGGCTCTTTTGGCCAGGGGACCAGGCTGGAGATCAAAC	0	0	11	7	QQYDNLPSGS	10
5	10	CZ124_HC_146	IGHV1-69*01	IGHD3-10*01	IGHJ4*02	GTGCAGCTGGTGCAGTCTGGGGCTGAGGTGAAGAAGCCTGGGTCCTCGGTGAAGGTCTCCTGCAAGGCTTCTGGAGGCACCTTCAGCAACTATCCTATCAACTGGGTGCGCCAGGCCCCTGGACAAGGGCTTGAGTGGATGGGAGGAATCATCCCCTTCTTTGGAACCCCAAACTACGCACAGAAGTTCCAGGGCAGAGTCACGATTACCGCGGACGAATCCACGAGCACAGCCTACATGGAGCTGAGCAGCCTGACATCTGATGACACGGCCGTTTATTACTGTACGAGAGGCCACGGGTCCACGGGGGGTGACTACTGGGGCCAGGGAGCCCTGGTCATTGTCTCCTCAG	CAGGTGCAGCTGGTGCAGTCTGGGGCTGAGGTGAAGAAGCCTGGGTCCTCGGTGAAGGTCTCCTGCAAGGCTTCTGGAGGCACCTTCAGCAACTATCCTATCAACTGGGTGCGCCAGGCCCCTGGACAAGGGCTTGAGTGGATGGGAGGAATCATCCCCTTCTTTGGAACCCCAAACTACGCACAGAAGTTCCAGGGCAGAGTCACGATTACCGCGGACGAATCCACGAGCACAGCCTACATGGAGCTGAGCAGCCTGACATCTGATGACACGGCCGTTTATTACTGTACGAGAGGCCACGGGTCCACGGGGGGTGACTACTGGGGCCAGGGAGCCCTGGTCATTGTCTCCTCAG	0	0	13	8	TRGHGSTGGDY	11	CZ124_KC_116	IGKV1-33*01		IGKJ2*01	CCTGTCTGCGTCTGTAGGAGACAGAGTCACCATCACTTGCCGGGCGAGTCAAGACATTAGCAACTATTTAAATTGGTATCAGCATAAACCAGGAGAGGCCCCTAAACTCCTGATCTACGATGCATCCAATTTGGAAACAGGGGTCCCATCAAGGTTCAGTGGAAGTGGATCTGGGACAGATTTTACTTTCACCATCAACAGCCTGCAGCCTGAAGATATTGCAACATATTTCTGTCAACAATATAATACTCTCCGGTACACTTTTGGCCAGGGGACCAAGCTGGAGATCAAAC	GACATCCAGATGACCCAGTCTCCATCCTCCCTGTCTGCGTCTGTAGGAGACAGAGTCACCATCACTTGCCGGGCGAGTCAAGACATTAGCAACTATTTAAATTGGTATCAGCATAAACCAGGAGAGGCCCCTAAACTCCTGATCTACGATGCATCCAATTTGGAAACAGGGGTCCCATCAAGGTTCAGTGGAAGTGGATCTGGGACAGATTTTACTTTCACCATCAACAGCCTGCAGCCTGAAGATATTGCAACATATTTCTGTCAACAATATAATACTCTCCGGTACACTTTTGGCCAGGGGACCAAGCTGGAGATCAAAC	0	0	10	7	QQYNTLRYT	9
5	10	CZ128_HC_90	IGHV1-69*01	IGHD5/OR15-5a*01	IGHJ4*02	TGCAGCTGGTGCAGTCTGGGGCTGAGGTGAAGAAGCCTGGGTCCTCGGTGAAGGTCTCCTGCAAGGCTTCTGGAGGCAGCCTCAGCAACTATGCCATCACCTGGGTGCGACAGGCCCCTGGACAAGGGCTTGAGTGGATGGGAGGGGTCATCCCTGTCTTTGGGACACCAAGATACGCGCAGAGGTTCCAGGGCAGGGTCACGATTACCGCGGACGAAACCACAAATACAGCCTACATGGAACTGAGGAGGCTGACATATGAGGACACGGCCGTCTACTTCTGTGCGAGAGGTGGATATAGCGTCTCCGACTACTGGGGCCAGGGAACCCTGGTCACCGTCTCCTCAG	CAGGTGCAGCTGGTGCAGTCTGGGGCTGAGGTGAAGAAGCCTGGGTCCTCGGTGAAGGTCTCCTGCAAGGCTTCTGGAGGCAGCCTCAGCAACTATGCCATCACCTGGGTGCGACAGGCCCCTGGACAAGGGCTTGAGTGGATGGGAGGGGTCATCCCTGTCTTTGGGACACCAAGATACGCGCAGAGGTTCCAGGGCAGGGTCACGATTACCGCGGACGAAACCACAAATACAGCCTACATGGAACTGAGGAGGCTGACATATGAGGACACGGCCGTCTACTTCTGTGCGAGAGGTGGATATAGCGTCTCCGACTACTGGGGCCAGGGAACCCTGGTCACCGTCTCCTCAG	0	0	26	16	ARGGYSVSDY	10	CZ128_KC_72	IGKV1-33*01		IGKJ2*01	CCTGTCTGCATCTGTAGGAGACAGCGTCACCATCACTTGCCAGGCGAGTCAGGACATTGGCAAGTATTTAAATTGGTATCAGCAGAAACCAGGGAAAGCCCCTAAGCTCCTGATCTACGATGCATCCAATTTGGAAACAGGGATCCCATCAAGGTTCAGTGGAAGTGGATCTGGGACACATTTTACTTTCTCCATCAGCAGCCTGCAGCCTGAAGATATTGCAACATATTACTGTCAACAATTTGATAATCTCCGCTACACTTTTGGCCAGGGGACCAAGTTGCAGATCAAAC	GACATCCAGATGACCCAGTCTCCATCCTCCCTGTCTGCATCTGTAGGAGACAGCGTCACCATCACTTGCCAGGCGAGTCAGGACATTGGCAAGTATTTAAATTGGTATCAGCAGAAACCAGGGAAAGCCCCTAAGCTCCTGATCTACGATGCATCCAATTTGGAAACAGGGATCCCATCAAGGTTCAGTGGAAGTGGATCTGGGACACATTTTACTTTCTCCATCAGCAGCCTGCAGCCTGAAGATATTGCAACATATTACTGTCAACAATTTGATAATCTCCGCTACACTTTTGGCCAGGGGACCAAGTTGCAGATCAAAC	0	0	6	7	QQFDNLRYT	9
5	10	CZ128_HC_101	IGHV1-69*01	IGHD1-14*01	IGHJ4*02	GTGCAGCTGGTGCAGTCTGGGGCTGAGGTGAAGAAGCCTGGGTCCTCGGTGAAGGTCTCCTGCAAGGCTTCTGGAGGCACCTTCAGTAACAATGCTATCAACTGGGTGCGACAGGCCCCTGGACAAGGGCTTGAGTGGATGGGAGGGATCATCCCTGTCTTTGGTACAGCAAACTACGCACAGAAGTTTCAGGGCAGAGTCACCATTACCGCGGACGAGTCCACGACCACATCCTACATGACGCTGAGCAGCCTGAGATCTGACGACACGGCCGTGTTTTATTGTGCTTCGGGCGGCTATAACCCCTTTAACTACTGGGGCCAGGGAACGCCGGTCACCGTCTCCTCAG	CAGGTGCAGCTGGTGCAGTCTGGGGCTGAGGTGAAGAAGCCTGGGTCCTCGGTGAAGGTCTCCTGCAAGGCTTCTGGAGGCACCTTCAGTAACAATGCTATCAACTGGGTGCGACAGGCCCCTGGACAAGGGCTTGAGTGGATGGGAGGGATCATCCCTGTCTTTGGTACAGCAAACTACGCACAGAAGTTTCAGGGCAGAGTCACCATTACCGCGGACGAGTCCACGACCACATCCTACATGACGCTGAGCAGCCTGAGATCTGACGACACGGCCGTGTTTTATTGTGCTTCGGGCGGCTATAACCCCTTTAACTACTGGGGCCAGGGAACGCCGGTCACCGTCTCCTCAG	0	0	15	9	ASGGYNPFNY	10	CZ128_KC_79	IGKV1-33*01		IGKJ2*01	CCCTGTCTGCATCTGTAGGAGACAGAGTCACCATCACTTGCCAGGCGAGTCAGGACATTAGGAATTATTTAAATTGGTATCAGCAGAAACCAGGGAAAGCCCCTAAGGTCCTGATCTATGATGCATCCAATTTGGAAACAGGGGTCCCATCAAGGTTCAGTGGAAGTGCATCTGGGACCGATTTTACTTTCACCATCAGCAGCCTGCAGCCTGAAGATGCTGCAACATATTACTGTCAACAATATAATAATCCCCCGAACACTTTTGGCCAGGGGACCAAGGTGGAGATCAAAC	GACATCCAGATGACCCAGTCTCCATCCTCCCTGTCTGCATCTGTAGGAGACAGAGTCACCATCACTTGCCAGGCGAGTCAGGACATTAGGAATTATTTAAATTGGTATCAGCAGAAACCAGGGAAAGCCCCTAAGGTCCTGATCTATGATGCATCCAATTTGGAAACAGGGGTCCCATCAAGGTTCAGTGGAAGTGCATCTGGGACCGATTTTACTTTCACCATCAGCAGCCTGCAGCCTGAAGATGCTGCAACATATTACTGTCAACAATATAATAATCCCCCGAACACTTTTGGCCAGGGGACCAAGGTGGAGATCAAAC	0	0	8	6	QQYNNPPNT	9
5	10	CZ128_HC_106	IGHV1-69*01	IGHD5-24*01	IGHJ4*02	GTGCAGCTGGTGCAGTCTGGGGCTGAGGTGAAGAAGCCTGGGTCCTCGGTGAGGGTCTCCTGCAAGGCTTCTGGAGGCTCCTTCAGCAACTATGCTATGAACTGGGTGCGACAGGCCCCTGGACAAGGGCTTGAGTGGATGGGACAGATCATCCCTTTCTTTAAAACACCAAACTACGCACAGAAGTTTCAGGGCAGAGTCACGATTACCGCGGACGAATCCACGACCACAGCCTACATGGAACTGAGCAGTCTAAGATCTGACGACACGGCCGTATATTACTGTGCTTCGGGCGGCTACAACCCCTTTGCCTACTGGGGCCAGGGAACCCTGGTCACCGTCTCCTCAG	CAGGTGCAGCTGGTGCAGTCTGGGGCTGAGGTGAAGAAGCCTGGGTCCTCGGTGAGGGTCTCCTGCAAGGCTTCTGGAGGCTCCTTCAGCAACTATGCTATGAACTGGGTGCGACAGGCCCCTGGACAAGGGCTTGAGTGGATGGGACAGATCATCCCTTTCTTTAAAACACCAAACTACGCACAGAAGTTTCAGGGCAGAGTCACGATTACCGCGGACGAATCCACGACCACAGCCTACATGGAACTGAGCAGTCTAAGATCTGACGACACGGCCGTATATTACTGTGCTTCGGGCGGCTACAACCCCTTTGCCTACTGGGGCCAGGGAACCCTGGTCACCGTCTCCTCAG	0	0	19	11	ASGGYNPFAY	10	CZ128_KC_84	IGKV1-33*01		IGKJ2*01	CCTGTCTGCATCTGTAGGAGACAGAGTCACCATCACTTGCCAGGCGAGTCAGGACATTCGCAACTATTTAAATTGGTATCAGCAGAAACCAGGGAAAGCCCCTAAGGTCCTGATCTACGATGCATCCAATTTGGAAACAGGGGTCCCATCAAGGTTCAGTGGAAGTCGATCTGGGGCAGATTTTACTTTCACCATCAGCAACCTGCAGCCTGAAGATATTGCAACATATTACTGTCAACAGTATAATACTCTCCCGAACACCTTTGGCCAGGGGACCAAGCTGGAGATCAAAC	GACATCCAGATGACCCAGTCTCCATCCTCCCTGTCTGCATCTGTAGGAGACAGAGTCACCATCACTTGCCAGGCGAGTCAGGACATTCGCAACTATTTAAATTGGTATCAGCAGAAACCAGGGAAAGCCCCTAAGGTCCTGATCTACGATGCATCCAATTTGGAAACAGGGGTCCCATCAAGGTTCAGTGGAAGTCGATCTGGGGCAGATTTTACTTTCACCATCAGCAACCTGCAGCCTGAAGATATTGCAACATATTACTGTCAACAGTATAATACTCTCCCGAACACCTTTGGCCAGGGGACCAAGCTGGAGATCAAAC	0	0	5	7	QQYNTLPNT	9
5	10	CZ132_HC_5	IGHV1-69*01	IGHD7-27*01	IGHJ4*02	GTGCAGCTGGTGCAGTCTGGGGCCGAGGTTAAGAAGCCTGGGTCCTCGGTGACGGTCTCCTGCAAGGCTTCTGGAGGCACCTTCAGTCACTATGGTATCAACTGGGTGCGACAGGCCCCTGGACAAGGGCTTGAGTGGATGGGAGGGATCATCCCTATATTTGGAACAACAAACTACGCACAGAAGTTCCAGGGCAGAGTCACAATTACCGCGGACGCATTCACGAGCACAGCCTTCATGGAACTGAGCGGCCTGACCTCTCACGACACGGCCGTTTATTACTGTGCCAGAGAAATGGGTTCTACTGGGGGGGCCTACTGGGGCCAGGGAACCCTGGTCACCGTCTCCGCAG	CAGGTGCAGCTGGTGCAGTCTGGGGCCGAGGTTAAGAAGCCTGGGTCCTCGGTGACGGTCTCCTGCAAGGCTTCTGGAGGCACCTTCAGTCACTATGGTATCAACTGGGTGCGACAGGCCCCTGGACAAGGGCTTGAGTGGATGGGAGGGATCATCCCTATATTTGGAACAACAAACTACGCACAGAAGTTCCAGGGCAGAGTCACAATTACCGCGGACGCATTCACGAGCACAGCCTTCATGGAACTGAGCGGCCTGACCTCTCACGACACGGCCGTTTATTACTGTGCCAGAGAAATGGGTTCTACTGGGGGGGCCTACTGGGGCCAGGGAACCCTGGTCACCGTCTCCGCAG	0	0	22	11	AREMGSTGGAY	11	CZ132_KC_5	IGKV1-33*01		IGKJ2*01	CCCTGTCTGCATCTGTAGGAGACAGAGTCACCATCACTTGCCAGGCGAGTCAGGACATTAGAAACTATTTAAATTGGTATCAGCAGAAACCAGGGAAAGCCCCTAAGCTCCTGATCTTCGATGCATCCAATTTGGAAACAGGGGTCCCACGAAGGTTCAGTGGAAGTGGATCTGGGACAGATTTTACTTTCACCATCAGCACCCTGCAGCCTGAAGATATTGCAACATATTACTGTCAACAGTATGGTAATCTCCAGTACACTTTTGGCCAGGGGACCAAGCTGGAGATCAAAC	GACATCCAGATGACCCAGTCTCCATCCTCCCTGTCTGCATCTGTAGGAGACAGAGTCACCATCACTTGCCAGGCGAGTCAGGACATTAGAAACTATTTAAATTGGTATCAGCAGAAACCAGGGAAAGCCCCTAAGCTCCTGATCTTCGATGCATCCAATTTGGAAACAGGGGTCCCACGAAGGTTCAGTGGAAGTGGATCTGGGACAGATTTTACTTTCACCATCAGCACCCTGCAGCCTGAAGATATTGCAACATATTACTGTCAACAGTATGGTAATCTCCAGTACACTTTTGGCCAGGGGACCAAGCTGGAGATCAAAC	0	0	5	5	QQYGNLQYT	9
6	10	CZ111_Plate1_HC_12	IGHV1-69*06	IGHD3-10*01	IGHJ4*02	CAGCTGGTGCAGTCTGGGGCTGAGGTGAAGAAGCCTGGGTCCTCGGTGAAGGTCTCCTGCAAGGCTTCTGGAGGCAGCTTCAGTAACTATGCTATCAACTGGATACGACAGGCCCCTGGACAGGGGCTTGAGTGGATGGGAGGGATCATCCCTCTCTTTGGTGCACCAAACTACGCACAGAAGTTCCAGGGCAGAGTCGCAATTTCCGCGGACAAATCCACGAGCACAGCCTACATGGAGCTGAGTAGTCTGAGATCCGAGGACACGGCCGTGTATTATTGTGCGAGAGTCAGTTACACGTATGACTATTGGGGCCAGGGAACCCTGGTCATCGTCTCCTCAG	CAGGTGCAGCTGGTGCAGTCTGGGGCTGAGGTGAAGAAGCCTGGGTCCTCGGTGAAGGTCTCCTGCAAGGCTTCTGGAGGCAGCTTCAGTAACTATGCTATCAACTGGATACGACAGGCCCCTGGACAGGGGCTTGAGTGGATGGGAGGGATCATCCCTCTCTTTGGTGCACCAAACTACGCACAGAAGTTCCAGGGCAGAGTCGCAATTTCCGCGGACAAATCCACGAGCACAGCCTACATGGAGCTGAGTAGTCTGAGATCCGAGGACACGGCCGTGTATTATTGTGCGAGAGTCAGTTACACGTATGACTATTGGGGCCAGGGAACCCTGGTCATCGTCTCCTCAG	0	0	17	9	ARVSYTYDY	9	CZ111_Plate1_KC_9	IGKV1-33*01		IGKJ4*01	CCTGTCTGCATCTGTAGGAGACAGAGTCACCATCACTTGCCAGGCGAGTCAGGACATTAGCAAGTATTTAAATTGGTATCAGCAGAAACCAGGGAAAGTCCCTAAGCTCCTGATCTACGATGCATCCAATTTGGAGACAGGGGTCCCATCAAGGTTCAGTGGAACTGGATCTGGGACAGATTTCACTTTCACCATCAGCAGCCTGCAGCCTGAGGATATTGCAACATATTACTGTCAACAGCATGGTAGTCTCTCCGGGACTTTCGGCGGAGGGACCAAGGTGGAGATCAA	GACATCCAGATGACCCAGTCTCCATCCTCCCTGTCTGCATCTGTAGGAGACAGAGTCACCATCACTTGCCAGGCGAGTCAGGACATTAGCAAGTATTTAAATTGGTATCAGCAGAAACCAGGGAAAGTCCCTAAGCTCCTGATCTACGATGCATCCAATTTGGAGACAGGGGTCCCATCAAGGTTCAGTGGAACTGGATCTGGGACAGATTTCACTTTCACCATCAGCAGCCTGCAGCCTGAGGATATTGCAACATATTACTGTCAACAGCATGGTAGTCTCTCCGGGACTTTCGGCGGAGGGACCAAGGTGGAGATCAA	0	0	6	6	QQHGSLSGT	9
6	10	CZ112_HC_121-	IGHV1-69*06	IGHD2-2*01	IGHJ4*02	GTGCAGCTGGTGCAGTCTGGGGCTGAGGTGAAGAAGCCTGGGTCCTCGGTGAAGGTCTCCTGCAAGGCTTCTGGAGGCACCTTCAGCAACTATCCTATCAACTGGGTGCGACAGGCCCCTGGACAAGGACTTGAGTGGATGGGAGGGATCATCCCTCTCTTTGGTACACCAAACTACGCACAGAAATTCCAGGGCAGAGTCACGATTACCGCGGACAAATCCACGAACACAGCCTACATGGAACTGAGCAGCCTGAGATCTGAGGACACGGCCGTCTATTTCTGTGCGAGAGATCAACCCTATGCCGTCGTGGTCTGGGGCCAGGGAACCCTGGTCACCGTCTCGTCAG	CAGGTGCAGCTGGTGCAGTCTGGGGCTGAGGTGAAGAAGCCTGGGTCCTCGGTGAAGGTCTCCTGCAAGGCTTCTGGAGGCACCTTCAGCAACTATCCTATCAACTGGGTGCGACAGGCCCCTGGACAAGGACTTGAGTGGATGGGAGGGATCATCCCTCTCTTTGGTACACCAAACTACGCACAGAAATTCCAGGGCAGAGTCACGATTACCGCGGACAAATCCACGAACACAGCCTACATGGAACTGAGCAGCCTGAGATCTGAGGACACGGCCGTCTATTTCTGTGCGAGAGATCAACCCTATGCCGTCGTGGTCTGGGGCCAGGGAACCCTGGTCACCGTCTCGTCAG	0	0	11	7	ARDQPYAVVV	10	CZ112_KC_94-	IGKV1-33*01		IGKJ4*01	CCTGTCTGCCTCTGTAGGAGACAGAGTCACCATCACTTGCCAGGCGAGTCAGGACATTAGCAACTATTTAAATTGGTATCAGCAGAAACCAGGGAAAGCCCCTAAGCTCCTGATCTACGATGCATCCAATTTGGAAACAGGGGTCCCATCAAGGTTCAGTGGAAGTGGATCTGGGACAGATTTTACTTTCACCATCAGCAGCCTGCAGCCTGAAGATATTGCAACATACTACTGTCAACAGTATGATAACGTCGTCAGGACTTTCGGCGGAGGGACCAAGGTGGAGATCAAAC	GACATCCAGATGACCCAGTCTCCATCCTCCCTGTCTGCCTCTGTAGGAGACAGAGTCACCATCACTTGCCAGGCGAGTCAGGACATTAGCAACTATTTAAATTGGTATCAGCAGAAACCAGGGAAAGCCCCTAAGCTCCTGATCTACGATGCATCCAATTTGGAAACAGGGGTCCCATCAAGGTTCAGTGGAAGTGGATCTGGGACAGATTTTACTTTCACCATCAGCAGCCTGCAGCCTGAAGATATTGCAACATACTACTGTCAACAGTATGATAACGTCGTCAGGACTTTCGGCGGAGGGACCAAGGTGGAGATCAAAC	0	0	2	0	QQYDNVVRT	9
6	10	CZ128_HC_44	IGHV1-69*06	IGHD5/OR15-5a*01	IGHJ4*02	TTCAGCAACTATGCTTTCAACTGGGTTCGCCAGGCCCCTGGACAAGGACTTGAGTGGATGGGAGGGATCATCCCTGTTTTTGGTAAACTAAACTACGCACAGAAGTTCCAGGACAGAGTCACGATTATCGCGGACAAATCCACGAGCACAGTCTCCATGGAACTGAACAACCTGAGATCTGACGACACTGCCTTTTATTACTGTGCGAGAGCGATGGGGTCTACCGGGGGGGACTACTGGGGCCAGGGAACCCTGGTCACCGTCTCCTCAG	CAGGTGCAGCTGGTGCAGTCTGGGGCTGAGGTGAAGAAGCCTGGGTCCTCGGTGAAGGTCTCCTGCAAGGCTTCTGGAGGCACCTTCAGCAACTATGCTTTCAACTGGGTTCGCCAGGCCCCTGGACAAGGACTTGAGTGGATGGGAGGGATCATCCCTGTTTTTGGTAAACTAAACTACGCACAGAAGTTCCAGGACAGAGTCACGATTATCGCGGACAAATCCACGAGCACAGTCTCCATGGAACTGAACAACCTGAGATCTGACGACACTGCCTTTTATTACTGTGCGAGAGCGATGGGGTCTACCGGGGGGGACTACTGGGGCCAGGGAACCCTGGTCACCGTCTCCTCAG	0	0	22	14	ARAMGSTGGDY	11	CZ128_KC_35	IGKV1-33*01		IGKJ4*01	TGTCTGCATCTGTAGGAGACAGAGTCACCATCACTTGCCAGGCGAGTCAGGACATTAGCAACTATTTAAATTGGTATCAGAAGAAACCAGGGAAAGCCCCTAAGCTCCTGATCTACGATGCATCCAATTTGGAAACAGGGGTCCCATCAAGGTTCAGTGGAAGTGGATCTGGGACAGATTTTACTTTCACCATCAGCAGCCTGCAGCCTGAAGATATTGCAGCATATTACTGTCAACAGTATGATAATCTCCCTCGGTTCACTTTCGGCGGAGGGACCAACGTGGAGATCAAAC	GACATCCAGATGACCCAGTCTCCATCCTCCCTGTCTGCATCTGTAGGAGACAGAGTCACCATCACTTGCCAGGCGAGTCAGGACATTAGCAACTATTTAAATTGGTATCAGAAGAAACCAGGGAAAGCCCCTAAGCTCCTGATCTACGATGCATCCAATTTGGAAACAGGGGTCCCATCAAGGTTCAGTGGAAGTGGATCTGGGACAGATTTTACTTTCACCATCAGCAGCCTGCAGCCTGAAGATATTGCAGCATATTACTGTCAACAGTATGATAATCTCCCTCGGTTCACTTTCGGCGGAGGGACCAACGTGGAGATCAAAC	0	0	2	2	QQYDNLPRFT	10
6	10	CZ128_HC_61	IGHV1-69*06	IGHD2-15*01	IGHJ4*02	CAGTCTGGGGCTGAGGTGAAGAAGCCTGGGTCCTCGGTGAAGGTCTCCTGCAAGGCTTCTGGAGGCACCTTCAGCAACTATGCTATCAACTGGGTGCGACAGGCCCCTGGACAAGGGCTTGAGTGGATGGGAGGGATCATCCCTATCTTTCATACAACAAATTACGCACAGAAGTTCCAGGGCAGAGTCACGATTACCGCGGACAAATCCACGAGCACAGCCTACATGGAGCTGAACAGCCTGAGATCTGAGGACACGGCCATGTATTACTGTGCGAGAGAGTTTGGTAGCACGGGGGGGGCCTACTGGGGCCAGGGATCCTTGGTCACCGTCTCCTCAG	CAGGTGCAGCTGGTGCAGTCTGGGGCTGAGGTGAAGAAGCCTGGGTCCTCGGTGAAGGTCTCCTGCAAGGCTTCTGGAGGCACCTTCAGCAACTATGCTATCAACTGGGTGCGACAGGCCCCTGGACAAGGGCTTGAGTGGATGGGAGGGATCATCCCTATCTTTCATACAACAAATTACGCACAGAAGTTCCAGGGCAGAGTCACGATTACCGCGGACAAATCCACGAGCACAGCCTACATGGAGCTGAACAGCCTGAGATCTGAGGACACGGCCATGTATTACTGTGCGAGAGAGTTTGGTAGCACGGGGGGGGCCTACTGGGGCCAGGGATCCTTGGTCACCGTCTCCTCAG	0	0	8	6	AREFGSTGGAY	11	CZ128_KC_48	IGKV1-33*01		IGKJ4*01	CCTGTCTGCATCTGTAGGAGACAGAGTCACCATCACTTGCCAGGCGAGTCAGGACATTAGTAACTATTTAAATTGGTATCAGCAGAAACCAGGGAAAGCCCCTAAGCTCCTGATCTACGATGCATTCAATTTGGAAACAGGGGTCCCATCAAGGTTCAGTGGAGGTGGGTCTGGGACAGACTTTACTTTCACCATCAGCAGCCTGCAGCCTGAAGATATTGCAACATATTACTGTCAACAGTATGATAATCTCCCTCGATACACTTTCGGCGGAGGGACCAAGGTGGAGATCAAAC	GACATCCAGATGACCCAGTCTCCATCCTCCCTGTCTGCATCTGTAGGAGACAGAGTCACCATCACTTGCCAGGCGAGTCAGGACATTAGTAACTATTTAAATTGGTATCAGCAGAAACCAGGGAAAGCCCCTAAGCTCCTGATCTACGATGCATTCAATTTGGAAACAGGGGTCCCATCAAGGTTCAGTGGAGGTGGGTCTGGGACAGACTTTACTTTCACCATCAGCAGCCTGCAGCCTGAAGATATTGCAACATATTACTGTCAACAGTATGATAATCTCCCTCGATACACTTTCGGCGGAGGGACCAAGGTGGAGATCAAAC	0	0	5	2	QQYDNLPRYT	10
6	10	CZ128_HC_134	IGHV1-69*06	IGHD5-18*01	IGHJ4*02	GTGCAGCTGGTGCAGTCTGGGGCTGAGGTGAAGAAGCCTGGGTCCTCGGTGAAGGTCTCCTGCAAGGCTTCTGGAGGCACCTTCAGAAATTTTCCTTTCAGTTGGGTGCGACAGGCCCCTGGACAAGGACTTGAGTGGATGGGAGGGCTCATACCTACCTTTGGTACACCAAACTACGCACAGAAGTTCCAGGACAGAGTCACGATTAGCGCGGACATATCCACGAGCACAGTCTACATGGAGCTGAGCAGCCTGAGATCTGACGACACGGCCTTTTATTACTGTGCGACTGGATACAGTTATGGTGACTACTGGGGCCAGGGAACCCTGGTCACCGTCTCCTCAG	CAGGTGCAGCTGGTGCAGTCTGGGGCTGAGGTGAAGAAGCCTGGGTCCTCGGTGAAGGTCTCCTGCAAGGCTTCTGGAGGCACCTTCAGAAATTTTCCTTTCAGTTGGGTGCGACAGGCCCCTGGACAAGGACTTGAGTGGATGGGAGGGCTCATACCTACCTTTGGTACACCAAACTACGCACAGAAGTTCCAGGACAGAGTCACGATTAGCGCGGACATATCCACGAGCACAGTCTACATGGAGCTGAGCAGCCTGAGATCTGACGACACGGCCTTTTATTACTGTGCGACTGGATACAGTTATGGTGACTACTGGGGCCAGGGAACCCTGGTCACCGTCTCCTCAG	0	0	19	14	ATGYSYGDY	9	CZ128_KC_106	IGKV1-33*01		IGKJ4*01	GCATCTGTAGGAGACAGAGTCACCATCACTTGCCAGGCGAGTCAGGACATTAACAAATACTTAAATTGGTATCAGCAAAAACCAGGGAAAGCCCCTAAGCTCCTGATCTACGATGCATCCAATTTGGAAACAGGGGTCCCATCAAGGTTCAGTGGAAGTGGATCTGGGACAGATTTTACTTTCACCATCAGCAGCCTGCAGCCTGAAGATTTTGCAACATATTACTGTCAACAATATGATAATCTTCGTCGGCTCACTTTCGGCGGAGGGACCAAGGTGGAGGTCAAAC	GACATCCAGATGACCCAGTCTCCATCCTCCCTGTCTGCATCTGTAGGAGACAGAGTCACCATCACTTGCCAGGCGAGTCAGGACATTAACAAATACTTAAATTGGTATCAGCAAAAACCAGGGAAAGCCCCTAAGCTCCTGATCTACGATGCATCCAATTTGGAAACAGGGGTCCCATCAAGGTTCAGTGGAAGTGGATCTGGGACAGATTTTACTTTCACCATCAGCAGCCTGCAGCCTGAAGATTTTGCAACATATTACTGTCAACAATATGATAATCTTCGTCGGCTCACTTTCGGCGGAGGGACCAAGGTGGAGGTCAAAC	0	0	5	4	QQYDNLRRLT	10
6	10	CZ128_HC_145	IGHV1-69*06	IGHD2-2*01	IGHJ4*02	GTGCAGCTGGTGCAGTCTGGGGCTGAGGTGAAGAAGCCTGGGTCCTCGGTGAAGGTCTCCTGCAAGGGTTCTGGAGGCACCTTCAGCAACTATGTTATCAACTGGGTGCGAGAGGCCCCTGGACAAGGGCTTGAGTGGATGGGAGGGATCATCCCTATCTTTGGTACAACAAACTACGCACAGAAGTTCCGGGGCAGAGTCACGATTACCGCGGACAAATCCACGAGCACAGCCTACATGGAGTTGAGCAGGCTGAGATCTGAGGACACGGCCGTGTATTACTGTGCGAGAGATTTTGGTAGTACGGGGGGGGCCTACTGGGGCCAGGGAACCCTGGTCACCGTCTCCTCAG	CAGGTGCAGCTGGTGCAGTCTGGGGCTGAGGTGAAGAAGCCTGGGTCCTCGGTGAAGGTCTCCTGCAAGGGTTCTGGAGGCACCTTCAGCAACTATGTTATCAACTGGGTGCGAGAGGCCCCTGGACAAGGGCTTGAGTGGATGGGAGGGATCATCCCTATCTTTGGTACAACAAACTACGCACAGAAGTTCCGGGGCAGAGTCACGATTACCGCGGACAAATCCACGAGCACAGCCTACATGGAGTTGAGCAGGCTGAGATCTGAGGACACGGCCGTGTATTACTGTGCGAGAGATTTTGGTAGTACGGGGGGGGCCTACTGGGGCCAGGGAACCCTGGTCACCGTCTCCTCAG	0	0	9	8	ARDFGSTGGAY	11	CZ128_KC_114	IGKV1-33*01		IGKJ4*01	CCTGTCTGCATCTGTAGGAGACAGAGTCACCATCACTTGCCAGGCGAGTCAGGACATTAGCAACTATTTAAATTGGTATCAGAAGAAACCAGGGAAAGCCCCTAAGCTCCTGATCTACGATTCATCCAATTTGGAAACAGGGGTCCCATCAAGGTTCAGTGGAAGTGGATCTGGGACAGATTTTACTTTCACCATCAGCAGTCTGCAGCCTGAAGATATTGCAACATATTACTGTCAACAGTATGATAATCTCCCTCGACTCACTTTCGGCGGAGGGACCAAGGTGGAGATCAAAC	GACATCCAGATGACCCAGTCTCCATCCTCCCTGTCTGCATCTGTAGGAGACAGAGTCACCATCACTTGCCAGGCGAGTCAGGACATTAGCAACTATTTAAATTGGTATCAGAAGAAACCAGGGAAAGCCCCTAAGCTCCTGATCTACGATTCATCCAATTTGGAAACAGGGGTCCCATCAAGGTTCAGTGGAAGTGGATCTGGGACAGATTTTACTTTCACCATCAGCAGTCTGCAGCCTGAAGATATTGCAACATATTACTGTCAACAGTATGATAATCTCCCTCGACTCACTTTCGGCGGAGGGACCAAGGTGGAGATCAAAC	0	0	3	2	QQYDNLPRLT	10
6	10	CZ128_HC_151	IGHV1-69*06	IGHD1-26*01	IGHJ4*02	GCAGCTGGTGCAGTCTGGAGCTGAGGTGAAGAAGCCTGGGTCCTCGGTGAAAGTCTCCTGCAAGGCTTCTGGAGGCACCTTCAGCAACTATGCTTTCAACTGGGTTCGACAGGCCCCTGGACAAGGACTTGAGTGGATGGGAGGGATCATCCCTGTTTTTGGTAAACTAAACTACGCACAGAAGTTCCAGGGCAGAGTCACGATTACCGCGGACAAATCCACGAGCACAGCCTCCATGGAACTGAACAACCTGAGATCTGAGGACACGGCCGTGTATTACTGTGCGAGAGCGGTGGGATCTACTGGGGGGGACTACTGGGGCCAGGGAACCCTGGTCACCGTCTCCTCAG	CAGGTGCAGCTGGTGCAGTCTGGAGCTGAGGTGAAGAAGCCTGGGTCCTCGGTGAAAGTCTCCTGCAAGGCTTCTGGAGGCACCTTCAGCAACTATGCTTTCAACTGGGTTCGACAGGCCCCTGGACAAGGACTTGAGTGGATGGGAGGGATCATCCCTGTTTTTGGTAAACTAAACTACGCACAGAAGTTCCAGGGCAGAGTCACGATTACCGCGGACAAATCCACGAGCACAGCCTCCATGGAACTGAACAACCTGAGATCTGAGGACACGGCCGTGTATTACTGTGCGAGAGCGGTGGGATCTACTGGGGGGGACTACTGGGGCCAGGGAACCCTGGTCACCGTCTCCTCAG	0	0	16	9	ARAVGSTGGDY	11	CZ128_KC_119	IGKV1-33*01		IGKJ4*01	CCTGTCTGCATCTGTAGGAGACAGAGTCACCATCACTTGCCAGGCGAGTCAGGACATTAGCAACTTTTTAAATTGGTATCAGAAGAAACCAGGGAAAGCCCCTAAGGTCCTGATCTACGATGCATCCAATTTGGAAACAGGGGTCCCATCAAGGTTCAGTGGAAGTGGATCTGGGACAGATTTTACTTTCACCATCAGCAGCCTGCAGCCTGAAGATATTGCAACATATTACTGTCAACAGTATGATAATCTCCCTCGGTTCACTTTCGGCGGAGGGACCAAGGTGGAGATCAAAC	GACATCCAGATGACCCAGTCTCCATCCTCCCTGTCTGCATCTGTAGGAGACAGAGTCACCATCACTTGCCAGGCGAGTCAGGACATTAGCAACTTTTTAAATTGGTATCAGAAGAAACCAGGGAAAGCCCCTAAGGTCCTGATCTACGATGCATCCAATTTGGAAACAGGGGTCCCATCAAGGTTCAGTGGAAGTGGATCTGGGACAGATTTTACTTTCACCATCAGCAGCCTGCAGCCTGAAGATATTGCAACATATTACTGTCAACAGTATGATAATCTCCCTCGGTTCACTTTCGGCGGAGGGACCAAGGTGGAGATCAAAC	0	0	3	3	QQYDNLPRFT	10
6	10	CZ132_HC_11	IGHV1-69*06	IGHD6-19*01	IGHJ4*02	GTGCAGCTGGTGCAGTCTGGGGCTGAGGTGAAGAAGCCTGGGTCCTCGGTGAAGGTCTCCTGCAAGACTTCTGGAGGCACCTTCAGCAACTTTGCTATCAACTGGGTGCGACAGGCCCCTGGACAAGGGCTTGAGTGGATGGGAGGGATCATCCCTTCCTTTGGTACACCAAACTACGCACAGAACTTCCAGGGCAGAGTCACGATTACCGCGGACAAGTCCACGAGCACAGCCTACATGGAGCTGACCAGCCTGCGATCTGACGACACGGCCGTCTATTTCTGTGCGAGGCGGGGTGGCTGGGGATTTGACTACTGGGGCCAGGGAACCCTGGTCACCGTCTCCTCAG	CAGGTGCAGCTGGTGCAGTCTGGGGCTGAGGTGAAGAAGCCTGGGTCCTCGGTGAAGGTCTCCTGCAAGACTTCTGGAGGCACCTTCAGCAACTTTGCTATCAACTGGGTGCGACAGGCCCCTGGACAAGGGCTTGAGTGGATGGGAGGGATCATCCCTTCCTTTGGTACACCAAACTACGCACAGAACTTCCAGGGCAGAGTCACGATTACCGCGGACAAGTCCACGAGCACAGCCTACATGGAGCTGACCAGCCTGCGATCTGACGACACGGCCGTCTATTTCTGTGCGAGGCGGGGTGGCTGGGGATTTGACTACTGGGGCCAGGGAACCCTGGTCACCGTCTCCTCAG	0	0	14	10	ARRGGWGFDY	10	CZ132_KC_9	IGKV1-33*01		IGKJ4*01	CCTGTCTGTATCTGTAGGAGACAGAGTCACCATCACTTGCCAGGCGAGTCAGGACATTAGCAACTATTTAAATTGGTATCAGCAGAAACCAGGGAAAGCCCCTAAACTCCTGATTTACGATACATCCAATTTGGAAACAGGGGTCCCATCAAGGTTCAGTGGAAGTGGATCTGGGACAGATTTTACTTTCACCATCAGCAGCCTGCAGCCTGAAGATATTGCGACATATTACTGTCATCAGTATGATAATCTCCGTCACACTTTCGGCGGAGGGACCAAGGTGGAGATCAA	GACATCCAGATGACCCAGTCTCCATCCTCCCTGTCTGTATCTGTAGGAGACAGAGTCACCATCACTTGCCAGGCGAGTCAGGACATTAGCAACTATTTAAATTGGTATCAGCAGAAACCAGGGAAAGCCCCTAAACTCCTGATTTACGATACATCCAATTTGGAAACAGGGGTCCCATCAAGGTTCAGTGGAAGTGGATCTGGGACAGATTTTACTTTCACCATCAGCAGCCTGCAGCCTGAAGATATTGCGACATATTACTGTCATCAGTATGATAATCTCCGTCACACTTTCGGCGGAGGGACCAAGGTGGAGATCAA	0	0	5	4	HQYDNLRHT	9
6	10	CZ132_HC_14	IGHV1-69*06	IGHD4-17*01	IGHJ4*02	CAGCTGGTGCAGTCTGGGGCTGAGGTGAAGAAGCCTGGGTCCTCGGTGAAGGTCTCCTGCAAGGCCTCTGGGGGCACCATCAGCAACTATCCTATCATCTGGGTGCGACAGGCCCCTGGACAAGGGCTTGAATGGATGGGCGGGATCATCCCTGTCTTTGGTACACCAAACTACGCACAGAAGTTCCAGGACAGAGTCACCATTACCGCGGACAAATCCACGAGCACAGCCTACATGGAGCTGAGCAGCCTAACATCTGATGACACGGCCGTATATTACTGTGCGAGAGGGAGTGCCTATGGTGACTACAACTATTGGGGCCAGGGAACCCTGGTCACCGTCTCCTCAG	CAGGTGCAGCTGGTGCAGTCTGGGGCTGAGGTGAAGAAGCCTGGGTCCTCGGTGAAGGTCTCCTGCAAGGCCTCTGGGGGCACCATCAGCAACTATCCTATCATCTGGGTGCGACAGGCCCCTGGACAAGGGCTTGAATGGATGGGCGGGATCATCCCTGTCTTTGGTACACCAAACTACGCACAGAAGTTCCAGGACAGAGTCACCATTACCGCGGACAAATCCACGAGCACAGCCTACATGGAGCTGAGCAGCCTAACATCTGATGACACGGCCGTATATTACTGTGCGAGAGGGAGTGCCTATGGTGACTACAACTATTGGGGCCAGGGAACCCTGGTCACCGTCTCCTCAG	0	0	16	9	ARGSAYGDYNY	11	CZ132_KC_12	IGKV1-33*01		IGKJ4*01	CCTGTCTGCATCTGTAGGAGACAGAGTCACCATCACTTGCCAGGCGAGTCAAGACATTTCCAACTATTTAAATTGGTTGCAGCAAAAACCAGGGAAAGCCCCTAAACTCCTGATCTACGATGCATCCAATTTGGAAACAGGGGTCTCATCAAGGTTCAGTGGAAGTGGATCTGGGACAGATTTTACTTTCACCATCAGCAGCCTTCAGCCTGAAGATATTGCAACATATTACTGTCAACGTTATGATAATCTCCCCTCGCTCACTTTCGGCGGAGGGACCAAGGTGGAGATCAAAC	GACATCCAGATGACCCAGTCTCCATCCTCCCTGTCTGCATCTGTAGGAGACAGAGTCACCATCACTTGCCAGGCGAGTCAAGACATTTCCAACTATTTAAATTGGTTGCAGCAAAAACCAGGGAAAGCCCCTAAACTCCTGATCTACGATGCATCCAATTTGGAAACAGGGGTCTCATCAAGGTTCAGTGGAAGTGGATCTGGGACAGATTTTACTTTCACCATCAGCAGCCTTCAGCCTGAAGATATTGCAACATATTACTGTCAACGTTATGATAATCTCCCCTCGCTCACTTTCGGCGGAGGGACCAAGGTGGAGATCAAAC	0	0	9	3	QRYDNLPSLT	10
6	10	CZ132_HC_57	IGHV1-69*06	IGHD6-19*01	IGHJ4*02	GTGCAGCTGGTGCAGTCTGGGGCTGAGGTGAAGAAGCCTGGGTCCTCGGTGAAGGTCTCCTGCAAGACTTCTGGAGGCACCTTCGGCACCTATACTATCGCCTGGGTGCGACAGGCCCCTGGACAAGGACTTGAGTGGATGGGAGGGCTCATCCCTGTCTTTGGAACACCAAACTACGCACGGAAGTTCCAGGGCAGACTCACTATTACCGCGGACAGATCCACGAGCACAGCCTACATGGAGTTGAGCAGCCTGGGATCTGAGGACACGGCCGTTTATTATTGTGCGAGGCGGGGTGGCTGGGGATTGGACTACTGGGGCCAGGGCACCCTGGTCATCGTCTCTTCAG	CAGGTGCAGCTGGTGCAGTCTGGGGCTGAGGTGAAGAAGCCTGGGTCCTCGGTGAAGGTCTCCTGCAAGACTTCTGGAGGCACCTTCGGCACCTATACTATCGCCTGGGTGCGACAGGCCCCTGGACAAGGACTTGAGTGGATGGGAGGGCTCATCCCTGTCTTTGGAACACCAAACTACGCACGGAAGTTCCAGGGCAGACTCACTATTACCGCGGACAGATCCACGAGCACAGCCTACATGGAGTTGAGCAGCCTGGGATCTGAGGACACGGCCGTTTATTATTGTGCGAGGCGGGGTGGCTGGGGATTGGACTACTGGGGCCAGGGCACCCTGGTCATCGTCTCTTCAG	0	0	19	12	ARRGGWGLDY	10	CZ132_KC_46	IGKV1-33*01		IGKJ4*01	CCTGTCTGCAGCTGTAGGAGACAGAGTCACCATCACTTGCCAGGCGAGTCAGGACATTAGCAACTATGTAAATTGGTATCAGCAAAAACCAGGGAAAGCCCCTAAGATCCTGATCTACGATGCATCCAATTTGGAAACAGGGGTCCCATCAAGATTCAGTGGAAGTGGATCTGGGACATATTTTACTTTCACCATCAGCAGCCTGCAGCCTGAAGATATTGCAACATATTACTGTCAACAGTATGATAATCTCCGTCTCACTTTCGGCGGAGGGACCAAGGTGGAGGTCAAAC	GACATCCAGATGACCCAGTCTCCATCCTCCCTGTCTGCAGCTGTAGGAGACAGAGTCACCATCACTTGCCAGGCGAGTCAGGACATTAGCAACTATGTAAATTGGTATCAGCAAAAACCAGGGAAAGCCCCTAAGATCCTGATCTACGATGCATCCAATTTGGAAACAGGGGTCCCATCAAGATTCAGTGGAAGTGGATCTGGGACATATTTTACTTTCACCATCAGCAGCCTGCAGCCTGAAGATATTGCAACATATTACTGTCAACAGTATGATAATCTCCGTCTCACTTTCGGCGGAGGGACCAAGGTGGAGGTCAAAC	0	0	6	5	QQYDNLRLT	9
7	10	CZ112_HC_27-	IGHV1-69*06	IGHD3-10*01	IGHJ4*02	GTGCAGCTGGTGCAGTCTGGGGCTGAGGTGAGAAAGCCTGGGTCCTCGGTGAAGGTCTCCTGCAAGGTTTCTGGAGGCTCCTTCGACAACTTTGCTATCATCTGGGTGCGACAGGCCCCTGGACAAGGACTTGAGTGGATGGGAGGGATCATCCCTTTCTTTGGTACACCAAACTACGCACAGAGATTCCAGGGCAGAGTCACGATTACCGCGGACAAATCCAAGAGCACAGTCTACATGGAGCTGAGCAGCCTGAGATCTGAGAACACGGCCGTATATTACTGTGCGAGAGCATCTGGTTCGGGGAGTTATGACTATTGGGGCCAGGGAACCCTGGTCACCGTCTCCTCAG	CAGGTGCAGCTGGTGCAGTCTGGGGCTGAGGTGAGAAAGCCTGGGTCCTCGGTGAAGGTCTCCTGCAAGGTTTCTGGAGGCTCCTTCGACAACTTTGCTATCATCTGGGTGCGACAGGCCCCTGGACAAGGACTTGAGTGGATGGGAGGGATCATCCCTTTCTTTGGTACACCAAACTACGCACAGAGATTCCAGGGCAGAGTCACGATTACCGCGGACAAATCCAAGAGCACAGTCTACATGGAGCTGAGCAGCCTGAGATCTGAGAACACGGCCGTATATTACTGTGCGAGAGCATCTGGTTCGGGGAGTTATGACTATTGGGGCCAGGGAACCCTGGTCACCGTCTCCTCAG	0	0	18	13	ARASGSGSYDY	11	CZ112_KC_19-	IGKV2-28*01		IGKJ2*01	CCTGTCCGTCACCCCTGGAGAGTCGGCCTCCATCTCCTGCAGGTCTAGTCAGAGCCTCCTGCATCGTGATGGAAACAATTATTTGGATTGGTACCTGCAGAAGCCAGGGCAGTCTCCACAGCTCCTGATCTATATGGGTTCTAATCGGGCCTCCGGGGTCCCTGACAGGTTCAGTGGCAGTGGATCAGGCACAGATTTTACACTGAAAATCAGCAGAGTGGAGGCTGAGGATGTTGGGGTTTATTACTGCATGCAAGTTGTACAAACTCCTGGGACTTTTGGCCAGGGGACCAAGCTGGAGATCAAAC	GATATTGTGATGACTCAGTCTCCACTCTCCCTGTCCGTCACCCCTGGAGAGTCGGCCTCCATCTCCTGCAGGTCTAGTCAGAGCCTCCTGCATCGTGATGGAAACAATTATTTGGATTGGTACCTGCAGAAGCCAGGGCAGTCTCCACAGCTCCTGATCTATATGGGTTCTAATCGGGCCTCCGGGGTCCCTGACAGGTTCAGTGGCAGTGGATCAGGCACAGATTTTACACTGAAAATCAGCAGAGTGGAGGCTGAGGATGTTGGGGTTTATTACTGCATGCAAGTTGTACAAACTCCTGGGACTTTTGGCCAGGGGACCAAGCTGGAGATCAAAC	0	0	7	8	MQVVQTPGT	9
7	10	CZ124_HC_9	IGHV1-69*06	IGHD2-8*02	IGHJ4*02	GTGCAGTCTGGGGCTGAGGTGAAGAGGCCTGGGTCCTCGGTGAAGGTCTCCTGCAAGGCTTCTGGAGGCACCTTCAACACCTATGCCTTCAGCTGGGTGCGACAGGCCCCTGGACAAGGGCTTCAATACATGGGAGGGATCATCCCTGTCTTTGGAACACCAAACTACGCACAGAAGTTCCAGGGCAGAGTCACTATTACCGCGGACAAGTCCACGAGCACAGCCTACATGGAGCTAAACAGCCTGAGATCTGACGACACGGCCGTCTATTACTGTGCGAGAGATGGGGGTACTGGGAGCTTTGACTACTGGGGCCAGGGAACCCTGGTCACCGTCTCCTCAG	CAGGTGCAGCTGGTGCAGTCTGGGGCTGAGGTGAAGAGGCCTGGGTCCTCGGTGAAGGTCTCCTGCAAGGCTTCTGGAGGCACCTTCAACACCTATGCCTTCAGCTGGGTGCGACAGGCCCCTGGACAAGGGCTTCAATACATGGGAGGGATCATCCCTGTCTTTGGAACACCAAACTACGCACAGAAGTTCCAGGGCAGAGTCACTATTACCGCGGACAAGTCCACGAGCACAGCCTACATGGAGCTAAACAGCCTGAGATCTGACGACACGGCCGTCTATTACTGTGCGAGAGATGGGGGTACTGGGAGCTTTGACTACTGGGGCCAGGGAACCCTGGTCACCGTCTCCTCAG	0	0	18	10	ARDGGTGSFDY	11	CZ124_KC_8	IGKV2-28*01		IGKJ2*01	TGTCCGTCACCCCTGGAGAGCCGGCCTCCATCTCCTGCAGGTCTAGTCAGAGCCTCCTGCATAGGGATGGACACAACTATTTGGATTGGTATGTGCAGAAGCCAGGGCAGTCTCCACAACTCCTGATCTATTGGGGTTCTAATCGGGCCTCCGGGGTCCCTGCCAGGTTCAGTGGCAGTGGATCAGGCACAGATTTTACACTGAAAATCAGCAGAGTGGAGGCTGAGGATATTGGGGTTTATTATTGCATGCAAGCTCTACAGAGTCAGACGTTTGGCCAGGGGACCAAGCTGGAGATCAAAC	GATATTGTGATGACTCAGTCTCCACTCTCCCTGTCCGTCACCCCTGGAGAGCCGGCCTCCATCTCCTGCAGGTCTAGTCAGAGCCTCCTGCATAGGGATGGACACAACTATTTGGATTGGTATGTGCAGAAGCCAGGGCAGTCTCCACAACTCCTGATCTATTGGGGTTCTAATCGGGCCTCCGGGGTCCCTGCCAGGTTCAGTGGCAGTGGATCAGGCACAGATTTTACACTGAAAATCAGCAGAGTGGAGGCTGAGGATATTGGGGTTTATTATTGCATGCAAGCTCTACAGAGTCAGACGTTTGGCCAGGGGACCAAGCTGGAGATCAAAC	0	0	11	9	MQALQSQT	8
7	10	CZ124_HC_63	IGHV1-69*06	IGHD3-10*01	IGHJ4*02	TGCAGCTGGTGCAGTCTGGGGCTGAGGTGAAGAAGCCTGGGTCCTCGGTGAAGGTCTCCTGCAAGGCTTCTGGAGGCACCTTCAGCAACTATGCTATCAGCTGGGTGCGACAGGCCCCTGGACAAGGGCTTGAGTGGATGGGAGGGATCATCCCTATCTTTGGTACAGCAAACTACGCACAGAAGTTCCAGGGCAGAGTCACGATTACCGCGGACAAATCCACGAGCACAGCCTACATGGAGCTGAGCAGCCTGAGATCTGAAGACACGGCCGTGTATTACTGTTCGAGAGATTCGGGGGACAACCCTTTGGACTACTGGGGCCAGGGAACCCTGGTCACCGTCTCCTCAG	CAGGTGCAGCTGGTGCAGTCTGGGGCTGAGGTGAAGAAGCCTGGGTCCTCGGTGAAGGTCTCCTGCAAGGCTTCTGGAGGCACCTTCAGCAACTATGCTATCAGCTGGGTGCGACAGGCCCCTGGACAAGGGCTTGAGTGGATGGGAGGGATCATCCCTATCTTTGGTACAGCAAACTACGCACAGAAGTTCCAGGGCAGAGTCACGATTACCGCGGACAAATCCACGAGCACAGCCTACATGGAGCTGAGCAGCCTGAGATCTGAAGACACGGCCGTGTATTACTGTTCGAGAGATTCGGGGGACAACCCTTTGGACTACTGGGGCCAGGGAACCCTGGTCACCGTCTCCTCAG	0	0	2	2	SRDSGDNPLDY	11	CZ124_KC_47	IGKV2-28*01		IGKJ2*01	TGCCCGTCACCCCTGGAGAGTCGGCCTCCATCTCCTGCAGGTCTAGTCAGAGCCTCCTGCATAGTAATGGATACAACTATTTGGATTGGTACGTGCAGAAGCCAGGGCAGTCTCCACAGCTCCTGATCTATTTGGCTTCTAATCGGGCCTCCGGGGTCCCTGACAGGTTCAGTGGCAGTGGATCAGGCACAGATTTTACACTGAAAATCAGCAGAGTGGAGGCTGAGGATGTTGGGGTTTATTACTGCATGCAAGCTCTACAAACTCCGTACACTTTTGGCCAGGGGACCAAGCTGGAGATCAAAC	GATATTGTGATGACTCAGTCTCCACTCTCCCTGCCCGTCACCCCTGGAGAGTCGGCCTCCATCTCCTGCAGGTCTAGTCAGAGCCTCCTGCATAGTAATGGATACAACTATTTGGATTGGTACGTGCAGAAGCCAGGGCAGTCTCCACAGCTCCTGATCTATTTGGCTTCTAATCGGGCCTCCGGGGTCCCTGACAGGTTCAGTGGCAGTGGATCAGGCACAGATTTTACACTGAAAATCAGCAGAGTGGAGGCTGAGGATGTTGGGGTTTATTACTGCATGCAAGCTCTACAAACTCCGTACACTTTTGGCCAGGGGACCAAGCTGGAGATCAAAC	0	0	3	3	MQALQTPYT	9
7	10	CZ124_HC_72	IGHV1-69*06	IGHD3-10*01	IGHJ4*02	GCAGCTGGTGCAGTCTGGGGCTGAGGTGAAGAAGCCTGGGTCCTCGGTGAAGGTCTCCTGCAAGGCTTCTGGATTCACCTTCAACAACTTTGCAATCGCCTGGGTGCGACAGGCCCCTGGACAAGGGCTTGAGTGGATGGGAGGGATCATCCCCATTTTTGGTACACCAAACTACGCACAGAAGTTCCAGGGCAGAGTGAAGATTAGCGCGGACAAGTTCACGAGCACAGCCTATATGGAGGTGATCAGCCTGAGATCTGACGACACGGCCGTGTATTTCTGTGCGAGAGAAGACGGGCTTGGGAGTTACGGGGACTGGGGCCAGGGAACCCTCGTCACCGTCTC	CAGGTGCAGCTGGTGCAGTCTGGGGCTGAGGTGAAGAAGCCTGGGTCCTCGGTGAAGGTCTCCTGCAAGGCTTCTGGATTCACCTTCAACAACTTTGCAATCGCCTGGGTGCGACAGGCCCCTGGACAAGGGCTTGAGTGGATGGGAGGGATCATCCCCATTTTTGGTACACCAAACTACGCACAGAAGTTCCAGGGCAGAGTGAAGATTAGCGCGGACAAGTTCACGAGCACAGCCTATATGGAGGTGATCAGCCTGAGATCTGACGACACGGCCGTGTATTTCTGTGCGAGAGAAGACGGGCTTGGGAGTTACGGGGACTGGGGCCAGGGAACCCTCGTCACCGTCTC	0	0	21	13	AREDGLGSYGD	11	CZ124_KC_56	IGKV2-28*01		IGKJ2*01	TGCCCGTCACCCCTGGAGAGCCGGCCTCCATCTCCTGCAGGTCTAGTCAGAGCCTCCTGCATAGTAATGGATACAACTATGTGGATTGGTACCTGCAGAAGCCAGGGCAGTCTCCACAGCTCCTGATCTATTTGGGCTCTAATCGGGCCTCCGGGGTCCCTGACAGGTTCAGTGGCAGTGGATCAGGCGCAGATTTTACACTGAAAATCAGCAGAGTGGAGGCTGAGGATGTTGGGGTTTATTACTGCATGCAGGCTCTACAAACTCCTAAGACTTTTGGCCAGGGGACCAAGCTGGATATCAAAC	GATATTGTGATGACTCAGTCTCCACTCTCCCTGCCCGTCACCCCTGGAGAGCCGGCCTCCATCTCCTGCAGGTCTAGTCAGAGCCTCCTGCATAGTAATGGATACAACTATGTGGATTGGTACCTGCAGAAGCCAGGGCAGTCTCCACAGCTCCTGATCTATTTGGGCTCTAATCGGGCCTCCGGGGTCCCTGACAGGTTCAGTGGCAGTGGATCAGGCGCAGATTTTACACTGAAAATCAGCAGAGTGGAGGCTGAGGATGTTGGGGTTTATTACTGCATGCAGGCTCTACAAACTCCTAAGACTTTTGGCCAGGGGACCAAGCTGGATATCAAAC	0	0	3	2	MQALQTPKT	9
7	10	CZ128_HC_136	IGHV1-69*06	IGHD3-10*01	IGHJ4*02	GTGCAGCTGGTGCAGTCTGGGGCTGAGGTGAAGAAGCCTGGGTCCTCGGTGACGGTCTCCTGCAAGGTTTCTGGAGGCACCTTCAGCACTTATGCTATCACATGGGTGCGACAGGCCCCTGGACAAGGGCTTGAGTGGATGGGAGGGATCATCCCTGTCTTTGGTACAGCAGACTACGCACAGAAGTTTCAGGGCAGCGTCACGATTACCGCGGACATATCCACGAGCACAGCCTACATGGAGCTGAGTAGTCTGACATCTGAGGACACGGCCGTGTATTACTGTGCGAGGCCGTCGGGGAGTGGGAGCTTCGACTACTGGGGCCAGGGAACCCTGGTCACCGTCTCCTCAG	CAGGTGCAGCTGGTGCAGTCTGGGGCTGAGGTGAAGAAGCCTGGGTCCTCGGTGACGGTCTCCTGCAAGGTTTCTGGAGGCACCTTCAGCACTTATGCTATCACATGGGTGCGACAGGCCCCTGGACAAGGGCTTGAGTGGATGGGAGGGATCATCCCTGTCTTTGGTACAGCAGACTACGCACAGAAGTTTCAGGGCAGCGTCACGATTACCGCGGACATATCCACGAGCACAGCCTACATGGAGCTGAGTAGTCTGACATCTGAGGACACGGCCGTGTATTACTGTGCGAGGCCGTCGGGGAGTGGGAGCTTCGACTACTGGGGCCAGGGAACCCTGGTCACCGTCTCCTCAG	0	0	14	9	ARPSGSGSFDY	11	CZ128_KC_107	IGKV2-28*01		IGKJ2*01	CCTGCCCGTCACCCCTGGAGAGCCGGCCTCCATCTCCTGCAGGTCTAGTCAGAGCCTCCTGCATAGTAATGGAGACAACTATTTGGATTGGTACCTGCAGAAGCCAGGGCAGTCTCCACAGCTCCTGATCTATTTGGGTTCTTATCGGGCCTCCGGGGTCCCTGACAGGTTCAGTGGTAGTGGATCAGACACAGACTTTACACTGAAAATCAGCAGAGTGGAGGCTGGGGATGTTGGGGTTTATTACTGCATGCAAGCTCTACGAACTCCTCATACTTTTGGCCAGGGGACCAAGCTGGAGATCAAAC	GATATTGTGATGACTCAGTCTCCACTCTCCCTGCCCGTCACCCCTGGAGAGCCGGCCTCCATCTCCTGCAGGTCTAGTCAGAGCCTCCTGCATAGTAATGGAGACAACTATTTGGATTGGTACCTGCAGAAGCCAGGGCAGTCTCCACAGCTCCTGATCTATTTGGGTTCTTATCGGGCCTCCGGGGTCCCTGACAGGTTCAGTGGTAGTGGATCAGACACAGACTTTACACTGAAAATCAGCAGAGTGGAGGCTGGGGATGTTGGGGTTTATTACTGCATGCAAGCTCTACGAACTCCTCATACTTTTGGCCAGGGGACCAAGCTGGAGATCAAAC	0	0	6	5	MQALRTPHT	9
7	10	CZ132_HC_25	IGHV1-69*06	IGHD3-10*01	IGHJ4*02	GTGCAGCTGGTGCAGTCTGGGGCTGAGGTGAGGAAGCCTGGGTCCTCGGTGAAGGTCTCCTGCAAGGCTTCTGGAGGCACCTTCAGCAACTATGCTATCAACTGGGTGCGACAGGCCCCTGGACAAGGGCTGGAGTGGATGGGACAGCTCATCCCTGTCTTTGGTAGTCCAAACTACGCACAGAACTTCCAGGGCAGAGTCACGATTACCGCGGACAGATCCACGCGCACAGCCTACATAGAACTGACCAGCCTGAGATCTGACGACACGGCCGTTTATTATTGTGCGAGAGATGATGGTTTGGGGAGTTATGGATATTGGGGCCAGGGAACCCTGGTCACCGTCTCCTCAG	CAGGTGCAGCTGGTGCAGTCTGGGGCTGAGGTGAGGAAGCCTGGGTCCTCGGTGAAGGTCTCCTGCAAGGCTTCTGGAGGCACCTTCAGCAACTATGCTATCAACTGGGTGCGACAGGCCCCTGGACAAGGGCTGGAGTGGATGGGACAGCTCATCCCTGTCTTTGGTAGTCCAAACTACGCACAGAACTTCCAGGGCAGAGTCACGATTACCGCGGACAGATCCACGCGCACAGCCTACATAGAACTGACCAGCCTGAGATCTGACGACACGGCCGTTTATTATTGTGCGAGAGATGATGGTTTGGGGAGTTATGGATATTGGGGCCAGGGAACCCTGGTCACCGTCTCCTCAG	0	0	20	14	ARDDGLGSYGY	11	CZ132_KC_23	IGKV2-28*01		IGKJ2*01	CCTGCCCGTCACCCCTGGAGAGCCGGCCTCCATCTCCTGCAGGTCCAGTCAGAGCCTCCTGCATAGAAGTGGATACAATTATTTGGGTTGGTACCTGCAGAAGCCAGGGCAGTCTCCACAGCTCCTGATCTATTTGGGTTCTAATCGGGCCTCCGGGGTCCCTGACAGATTCAGTGGCAGTGGATCAGGCACAGATTTTACACTGAGCATCAGCAGAGTGGAGGCTGAGGATGTTGGGGTTTATTACTGCATGCAAACTCTCCAAACTCCTCACACTTTTGGCCAGGGGACCAAGCTGGAGATCAAAC	GATATTGTGATGACTCAGTCTCCACTCTCCCTGCCCGTCACCCCTGGAGAGCCGGCCTCCATCTCCTGCAGGTCCAGTCAGAGCCTCCTGCATAGAAGTGGATACAATTATTTGGGTTGGTACCTGCAGAAGCCAGGGCAGTCTCCACAGCTCCTGATCTATTTGGGTTCTAATCGGGCCTCCGGGGTCCCTGACAGATTCAGTGGCAGTGGATCAGGCACAGATTTTACACTGAGCATCAGCAGAGTGGAGGCTGAGGATGTTGGGGTTTATTACTGCATGCAAACTCTCCAAACTCCTCACACTTTTGGCCAGGGGACCAAGCTGGAGATCAAAC	0	0	8	5	MQTLQTPHT	9
7	10	CZ132_HC_53	IGHV1-69*06	IGHD3-10*01	IGHJ4*02	GTGCAGCTGGTGCAGTCTGGGGCTGAGGTGAAGAAGCCTGGGTCCTCGGTGAAGGTCTCCTGCAAGACTTCTGGAGGCACCTTCAGCAACTATGCTATTAACTGGGTGCGACAGGCCCCCGGACAGGGGCTTGAGTGGATGGGAGGGATCATCCCTATCTTTGGTACACCAAACTACGCACAGAAGTTCCAGGCCAGAGTCACAGTAACCGCGGACAGATCCACGAGCACAGCCTACATGGAGCTGACCAGCCTGACTTCTGACGACACGGCCGTCTATTACTGTGCGAGAGACGGTGGTTTGGGGAGTTTTGACTACTGGGGCCAGGGAACCCAGGTCACCGTCTCCTC	CAGGTGCAGCTGGTGCAGTCTGGGGCTGAGGTGAAGAAGCCTGGGTCCTCGGTGAAGGTCTCCTGCAAGACTTCTGGAGGCACCTTCAGCAACTATGCTATTAACTGGGTGCGACAGGCCCCCGGACAGGGGCTTGAGTGGATGGGAGGGATCATCCCTATCTTTGGTACACCAAACTACGCACAGAAGTTCCAGGCCAGAGTCACAGTAACCGCGGACAGATCCACGAGCACAGCCTACATGGAGCTGACCAGCCTGACTTCTGACGACACGGCCGTCTATTACTGTGCGAGAGACGGTGGTTTGGGGAGTTTTGACTACTGGGGCCAGGGAACCCAGGTCACCGTCTCCTC	0	0	17	10	ARDGGLGSFDY	11	CZ132_KC_43	IGKV2-28*01		IGKJ2*01	ATGACTCAGTCTNCANTCTCCCTGCCCGTCACTCCTGGAGAGCCGGCCTCCATCTCCTGCAGGTCTAGTCAGAGCCTCCTGCATAGAGATGGAAACAACTATTTGGATTGGTACCTGCAGAAGCCGGGGCAGTCTCCACAGCTCCTGATCTATTGGGGTTCTAATCGGGCCTCCGGGGTCCCTGACAGGTTCAGTGGCAGTGGATCAGGCACAGATTTTATACTGAAGATCAGCAGAGTGGAGGCTGAGGATGTTGGGCTTTATTACTGCATGCAACCTCTACAAACTCCGTACACTTTTGGCCAGGGGACCAAGCTGGAGATCAAAC	GATATTGTGATGACTCAGTCTNCANTCTCCCTGCCCGTCACTCCTGGAGAGCCGGCCTCCATCTCCTGCAGGTCTAGTCAGAGCCTCCTGCATAGAGATGGAAACAACTATTTGGATTGGTACCTGCAGAAGCCGGGGCAGTCTCCACAGCTCCTGATCTATTGGGGTTCTAATCGGGCCTCCGGGGTCCCTGACAGGTTCAGTGGCAGTGGATCAGGCACAGATTTTATACTGAAGATCAGCAGAGTGGAGGCTGAGGATGTTGGGCTTTATTACTGCATGCAACCTCTACAAACTCCGTACACTTTTGGCCAGGGGACCAAGCTGGAGATCAAAC	0	0	11	9	MQPLQTPYT	9
7	10	CZ132_HC_69	IGHV1-69*06	IGHD3-10*01	IGHJ4*02	GTGCAGCTGGTGCAGTCTGGGGCTGAGGTGAAGAGGCCTGGGTCCTCGGTGAAGGTCTCCTGCAAAGTTTCTGGAGGCAACTTCAACAACTTTGCTCTCAGCTGGGTGCGACAGGCCCCTGGACAAGGGCTTGAGTGGATGGGAGAGATCATCCCTGTTTTTGGTACACCAAACTCCGCACAGAAGTTCCAGGGCAGAGTCACGATTACCGCGGACAAATCCACGAGCACAGCCTACCTGGAACTGAGAAGCCTGAGATATGAGGACACGGCCGTGTATTACTGTGCGAGAGATAGGGGTGGTTCGGGCCCAGGGTTTGACTACTGGGGCCAGGGAACCCTGGTCACCGTCTCCTC	CAGGTGCAGCTGGTGCAGTCTGGGGCTGAGGTGAAGAGGCCTGGGTCCTCGGTGAAGGTCTCCTGCAAAGTTTCTGGAGGCAACTTCAACAACTTTGCTCTCAGCTGGGTGCGACAGGCCCCTGGACAAGGGCTTGAGTGGATGGGAGAGATCATCCCTGTTTTTGGTACACCAAACTCCGCACAGAAGTTCCAGGGCAGAGTCACGATTACCGCGGACAAATCCACGAGCACAGCCTACCTGGAACTGAGAAGCCTGAGATATGAGGACACGGCCGTGTATTACTGTGCGAGAGATAGGGGTGGTTCGGGCCCAGGGTTTGACTACTGGGGCCAGGGAACCCTGGTCACCGTCTCCTC	0	0	17	14	ARDRGGSGPGFDY	13	CZ132_KC_55	IGKV2-28*01		IGKJ2*01	ATGACTCAGTCTCCANTCTCCCTGCCCGTCACCCCTGGAGAGCCGGCCTCCATCTCCTGCAGGTCTAGTCAGAGCCTCCTGCATAGTAATGGATACAACTATTTGGATTGGTACCTGCAGAAGCCAGGGCAGTCCCCACAGCTCCTGATCTATTTGGGGTCTAATCGGGCCTCCGGGGTCCCTGACAGGTTCAGTGGCAGTGGATCAGGCACAGATTTTACACTGAAAATCAGCAGAGTGGAGGCTGAGGATGTTGGGGTTTATTACTGCATGCAAGCTCTACAAACTCCTCGGACTTTTGGCCAGGGGACCAAGCTGGAGATCAAAC	GATATTGTGATGACTCAGTCTCCANTCTCCCTGCCCGTCACCCCTGGAGAGCCGGCCTCCATCTCCTGCAGGTCTAGTCAGAGCCTCCTGCATAGTAATGGATACAACTATTTGGATTGGTACCTGCAGAAGCCAGGGCAGTCCCCACAGCTCCTGATCTATTTGGGGTCTAATCGGGCCTCCGGGGTCCCTGACAGGTTCAGTGGCAGTGGATCAGGCACAGATTTTACACTGAAAATCAGCAGAGTGGAGGCTGAGGATGTTGGGGTTTATTACTGCATGCAAGCTCTACAAACTCCTCGGACTTTTGGCCAGGGGACCAAGCTGGAGATCAAAC	0	0	3	1	MQALQTPRT	9
7	10	CZ132_HC_101	IGHV1-69*06	IGHD3-10*01	IGHJ4*02	GTGCAGCTGGTGCAGTCTGGGGCTGAGGTGAAGAAGCCTGGGTCCTCGGTGAAGGTCTCCTGCAAGGCTTCTGGAGGCACCTTCAACAACTTTCCTCTCAACTGGGTGCGACAGGCCCCTGGACAAGGGCTTGAGTGGATGGGAGGGATCATCCCTATATTTGGTACAGCAAACTTCGCACAGAAGTTCCAGGGCAGAGTCACGATTACCGCGGACAAATCCACGAGCACAGCCTACATGGAACTGAGCAGCCTGAGATCTGAGGACACGGCCGTGTATTACTGTGCGAGAGTGGATGGTTTGGGGAGTTATGACTCCTGGGGCCAGGGAACCCTGGTCACCGTCTCCTCAG	CAGGTGCAGCTGGTGCAGTCTGGGGCTGAGGTGAAGAAGCCTGGGTCCTCGGTGAAGGTCTCCTGCAAGGCTTCTGGAGGCACCTTCAACAACTTTCCTCTCAACTGGGTGCGACAGGCCCCTGGACAAGGGCTTGAGTGGATGGGAGGGATCATCCCTATATTTGGTACAGCAAACTTCGCACAGAAGTTCCAGGGCAGAGTCACGATTACCGCGGACAAATCCACGAGCACAGCCTACATGGAACTGAGCAGCCTGAGATCTGAGGACACGGCCGTGTATTACTGTGCGAGAGTGGATGGTTTGGGGAGTTATGACTCCTGGGGCCAGGGAACCCTGGTCACCGTCTCCTCAG	0	0	9	7	ARVDGLGSYDS	11	CZ132_KC_79	IGKV2-28*01		IGKJ2*01	CCTGCCCCGTCACCCCTGGAGAGCCGGCCTCCATCTCCTGCAGGTCTAGTCAGAGCCTCCTGCATAGGAGTGGATACAACTATTTGGATTGGTACCTGCAGAAGCCAGGGCAGCCTCCACAGCTCCTGATCTATTTGGGATCTAATCGGGCCTCCGGGGTCCCTGACAGGTTCAGTGGCAGTGGATCAGGCACAGATTTTACACTGAAAATCAGCAGAGTGGAGGCTGAGGATGTTGGGGTTTATTACTGCATGCAAGCTCTGCAAACTCCCCACACTTTTGGCCAGGGGACCAAGCTGGAGATCAAAC	GATATTGTGATGACTCAGTCTCCACTCTCCCTGCCCGTCACCCCTGGAGAGCCGGCCTCCATCTCCTGCAGGTCTAGTCAGAGCCTCCTGCATAGGAGTGGATACAACTATTTGGATTGGTACCTGCAGAAGCCAGGGCAGCCTCCACAGCTCCTGATCTATTTGGGATCTAATCGGGCCTCCGGGGTCCCTGACAGGTTCAGTGGCAGTGGATCAGGCACAGATTTTACACTGAAAATCAGCAGAGTGGAGGCTGAGGATGTTGGGGTTTATTACTGCATGCAAGCTCTGCAAACTCCCCACACTTTTGGCCAGGGGACCAAGCTGGAGATCAAAC	0	0	4	3	MQALQTPHT	9
7	10	CZ132_HC_131	IGHV1-69*06	IGHD3-10*01	IGHJ4*02	GTGCAGCTGGTGCAGTCTGGGGCTGAGGTGAAGAAGCCTGGGTCCTCGGTGAGGGTCTCCTGCAAGGCTTCTGGAGGCACCTTCAGCAACTATGAAATCGCCTGGGTTCGGCAGGCCCCTGGACAAGGGCTAGAGTGGATGGGACGGATCATCCCTGTCTTTGGGACACCAAGCTACGCACAGAAGTTCCAGGGCAGAGTCACGATTAGTGCGGACATTTCTACGAGCACGGCCTACATGGAGCTGAGCAGCCTGAGATCTGAGGACACGGCCGTGTATTTCTGTGCGAGAGATGGAGGTTTGGGGAGTTATGACTACTGGGGCCAGGGAACCCTGGTCACCGTCTCCTCAG	CAGGTGCAGCTGGTGCAGTCTGGGGCTGAGGTGAAGAAGCCTGGGTCCTCGGTGAGGGTCTCCTGCAAGGCTTCTGGAGGCACCTTCAGCAACTATGAAATCGCCTGGGTTCGGCAGGCCCCTGGACAAGGGCTAGAGTGGATGGGACGGATCATCCCTGTCTTTGGGACACCAAGCTACGCACAGAAGTTCCAGGGCAGAGTCACGATTAGTGCGGACATTTCTACGAGCACGGCCTACATGGAGCTGAGCAGCCTGAGATCTGAGGACACGGCCGTGTATTTCTGTGCGAGAGATGGAGGTTTGGGGAGTTATGACTACTGGGGCCAGGGAACCCTGGTCACCGTCTCCTCAG	0	0	21	11	ARDGGLGSYDY	11	CZ132_KC_109	IGKV2-28*01		IGKJ2*01	CTGCCCGTCACCCCTGGAGAGCCGGCCTCCATCTCCTGCAGGTCTAGTCAGAGCCTCCTGCATAGAAATGGAGACAACTATTTGGATTGGTACCTGCAGAAGCCAGGGCAGTCTCCACAACTCCTGATCTATATGGGTTCTTATCGGGCCTCCGGGGTCCCTGACAGGTTCAGTGGCAGTGGATCAGGCACAGATTTTACACTGAAAATCAGTAGAGTGGAGGCTGAGGATGTTGGGGTTTATTACTGCATGCAAGCTCTACAAAGTCCTCGCTCTTTTGGCCAGGGGACCAAGCTGGAGATCAAAC	GATATTGTGATGACTCAGTCTCCACTCTCCCTGCCCGTCACCCCTGGAGAGCCGGCCTCCATCTCCTGCAGGTCTAGTCAGAGCCTCCTGCATAGAAATGGAGACAACTATTTGGATTGGTACCTGCAGAAGCCAGGGCAGTCTCCACAACTCCTGATCTATATGGGTTCTTATCGGGCCTCCGGGGTCCCTGACAGGTTCAGTGGCAGTGGATCAGGCACAGATTTTACACTGAAAATCAGTAGAGTGGAGGCTGAGGATGTTGGGGTTTATTACTGCATGCAAGCTCTACAAAGTCCTCGCTCTTTTGGCCAGGGGACCAAGCTGGAGATCAAAC	0	0	6	5	MQALQSPRS	9
8	9	CZ111_Plate1_HC_47	IGHV1-69*01	IGHD1-26*01	IGHJ4*02	GTGCAGCTGGTGCAGTCTGGGACTGAGGTGAAGAAGCCTGGGTCCTCGGTGAGGGTCTCCTGTAAGACTTCTGGATATACATTCAGCAACTTTGCAATCGCCTGGGTGCGACAGGCCCCTGGACAAGGACTTGAGTGGATGGGAGGTCTCATACCTTTCTTTCGTAAACCAAACTACGCACAGAAGTTCCAGGGCAGGGTCACAATTACCGCGGACGAATCCACGAGGACAGCCTACATGGACCTGAGTAGACTGACAGCCGATGACACGGCCGCCTATTACTGTGCGAGAGAGGGGGGTCTTGGGAGCTACGACTTCTGGGGCCAGGGAACCCTGGTCACCGTCTCCTCAG	CAGGTGCAGCTGGTGCAGTCTGGGACTGAGGTGAAGAAGCCTGGGTCCTCGGTGAGGGTCTCCTGTAAGACTTCTGGATATACATTCAGCAACTTTGCAATCGCCTGGGTGCGACAGGCCCCTGGACAAGGACTTGAGTGGATGGGAGGTCTCATACCTTTCTTTCGTAAACCAAACTACGCACAGAAGTTCCAGGGCAGGGTCACAATTACCGCGGACGAATCCACGAGGACAGCCTACATGGACCTGAGTAGACTGACAGCCGATGACACGGCCGCCTATTACTGTGCGAGAGAGGGGGGTCTTGGGAGCTACGACTTCTGGGGCCAGGGAACCCTGGTCACCGTCTCCTCAG	0	0	33	19	AREGGLGSYDF	11	CZ111_Plate1_KC_43	IGKV2-28*01		IGKJ4*01	CCTGTCCGTCACCCCTGGAGAGCCGGCCTCCATCTCCTGCGGGTCTAGTCAGAGCCTCCTGCATAGAGATGGAAACAACTATTTGGATTGGTATCTGCAGAAGCCAGGGCAGTCTCCACAGCTCCTGATCTATTTGGGTTCTAATCGGGCCTCCGGGGTCCCTGACAGGTTCAGTGGCAGTGGATCAGGCACAGATTTCACACTGAAAATCAGCAGAGTGGAGGCTGAGGATGTTGGAGTCTATTACTGCATGCAAGCTCTACGAACTCCTCGGATTTTCGGCGGAGGGACCAAGGTGGAGCTCAAAC	GATATTGTGATGACTCAGTCTCCACTCTCCCTGTCCGTCACCCCTGGAGAGCCGGCCTCCATCTCCTGCGGGTCTAGTCAGAGCCTCCTGCATAGAGATGGAAACAACTATTTGGATTGGTATCTGCAGAAGCCAGGGCAGTCTCCACAGCTCCTGATCTATTTGGGTTCTAATCGGGCCTCCGGGGTCCCTGACAGGTTCAGTGGCAGTGGATCAGGCACAGATTTCACACTGAAAATCAGCAGAGTGGAGGCTGAGGATGTTGGAGTCTATTACTGCATGCAAGCTCTACGAACTCCTCGGATTTTCGGCGGAGGGACCAAGGTGGAGCTCAAAC	0	0	9	6	MQALRTPRI	9
8	9	CZ113_HC_65	IGHV1-69*01	IGHD5-24*01	IGHJ4*02	GTGCAGCTGGTGCAGTCTGGGACTGAGGTGAAGAAGCCTGGGTCTTCGGTGAAGGTCTCCTGCAAGTCTTCTGGAGGCACCTTCAGCAACTTTGCTATCAATTGGGTGCGACAGGCCCCCGGACAGGGGCTTGAGTGGATGGGAGAGATCATCCCTATCTTTGGCACACCAAACTACGCCCAGAAGTTCCAGGGCAAAGTCACCATTACCGCGGACGAGTCCACGCGCACATCTTACATGGAGCTGAGCAACCTGAGATCTGAGGACACGGCCTTGTATTACTGTGCGAGGACCGATGGCTACGGCAGTTTGGACGACTGGGGCCAGGGAACCCTGGTCACCGTCTCCTCAG	CAGGTGCAGCTGGTGCAGTCTGGGACTGAGGTGAAGAAGCCTGGGTCTTCGGTGAAGGTCTCCTGCAAGTCTTCTGGAGGCACCTTCAGCAACTTTGCTATCAATTGGGTGCGACAGGCCCCCGGACAGGGGCTTGAGTGGATGGGAGAGATCATCCCTATCTTTGGCACACCAAACTACGCCCAGAAGTTCCAGGGCAAAGTCACCATTACCGCGGACGAGTCCACGCGCACATCTTACATGGAGCTGAGCAACCTGAGATCTGAGGACACGGCCTTGTATTACTGTGCGAGGACCGATGGCTACGGCAGTTTGGACGACTGGGGCCAGGGAACCCTGGTCACCGTCTCCTCAG	0	0	21	12	ARTDGYGSLDD	11	CZ113_KC_60	IGKV2-28*01		IGKJ4*01	CCTGCCCCGTCACCCCTGGAGAGTCGGCCTCCATCTCCTGCAGGTCTAGTCAGAGCCTCCTGCATAGTAATGGGTACAACTATTTGGATTGGTACCTGCAGAAGCCAGGGCAGTCTCCACAGCTCCTGATCTATTTGGGTTCTAATCGGGCCTCCGGGGTCCCTGACAGGTTCAGTGGCAGTGGATCAGGCACAGATTTTACACTGAAGATTAGCAGAGTGGAGGCTGAGGATGTTGGGGTTTATTACTGCATGCAAGCTCGACAAACTCCTCGCACTTTCGGCGGAGGGACCAAGGTGGAGATCAAAC	GATATTGTGATGACTCAGTCTCCACTCTCCCTGCCCGTCACCCCTGGAGAGTCGGCCTCCATCTCCTGCAGGTCTAGTCAGAGCCTCCTGCATAGTAATGGGTACAACTATTTGGATTGGTACCTGCAGAAGCCAGGGCAGTCTCCACAGCTCCTGATCTATTTGGGTTCTAATCGGGCCTCCGGGGTCCCTGACAGGTTCAGTGGCAGTGGATCAGGCACAGATTTTACACTGAAGATTAGCAGAGTGGAGGCTGAGGATGTTGGGGTTTATTACTGCATGCAAGCTCGACAAACTCCTCGCACTTTCGGCGGAGGGACCAAGGTGGAGATCAAAC	0	0	4	2	MQARQTPRT	9
8	9	CZ113_HC_103	IGHV1-69*01	IGHD1-26*01	IGHJ4*02	GCAGCTGGTGCAGTCTGGGGCTGAGGTGAGGAAGCCTGGGTCCTCGGTGAAGGTCTCCTGCAAGGCTTCTGGAGGCACCTTCAGCAACTTTGCTATCAACTGGATACGACTGGCCCCTGGACAAGGGCTTGAGTGGATGGGAGGCATCATCCCTATCTTTGGTGCAGCAAACTACGCACAGAAATTCCAGGGCAGAGTCACGATTACCGCGGACGAATCCACGAAGACAGCCCACATGGAGCTGCGCAGCCTGACATCAGAGGACACGGCCGTATTCTACTGTGCGAGAACTGGGGGCTACGGGTCTCTTGACGACTGGGGCCAGGGAACCCTGGTCACCGTCTCCTCAG	CAGGTGCAGCTGGTGCAGTCTGGGGCTGAGGTGAGGAAGCCTGGGTCCTCGGTGAAGGTCTCCTGCAAGGCTTCTGGAGGCACCTTCAGCAACTTTGCTATCAACTGGATACGACTGGCCCCTGGACAAGGGCTTGAGTGGATGGGAGGCATCATCCCTATCTTTGGTGCAGCAAACTACGCACAGAAATTCCAGGGCAGAGTCACGATTACCGCGGACGAATCCACGAAGACAGCCCACATGGAGCTGCGCAGCCTGACATCAGAGGACACGGCCGTATTCTACTGTGCGAGAACTGGGGGCTACGGGTCTCTTGACGACTGGGGCCAGGGAACCCTGGTCACCGTCTCCTCAG	0	0	19	12	ARTGGYGSLDD	11	CZ113_KC_92	IGKV2-28*01		IGKJ4*01	TGCCCCGTTACCCTGGAGAGCCGGCCTCCATCTCCTGCAGGTCTAGTCAGAGCCTCCTGAATAGAAATGGATACAACTATTTGGATTGGTACCTGCAGAAGCCAGGGCAGTCTCCACAGCTCCTGATCTATTTGGGTTCTAATCGGGCCTCCGGGGTCCCTGACAGGTTCAGTGGCAGTGGATCAGGCACAGATTTTACACTGAAAATCAGCAGAGTGGAGGCTGAGGATGTTGGGGTTTATTACTGCATGCAAGCTCTACAAACCCCGCTGACTTTCGGCGGAGGGACCAAGGTGGAGATCAAAC	GATATTGTGATGACTCAGTCTCCACTCTCCCTGCCCGTCACCCCTGGAGAGCCGGCCTCCATCTCCTGCAGGTCTAGTCAGAGCCTCCTGAATAGAAATGGATACAACTATTTGGATTGGTACCTGCAGAAGCCAGGGCAGTCTCCACAGCTCCTGATCTATTTGGGTTCTAATCGGGCCTCCGGGGTCCCTGACAGGTTCAGTGGCAGTGGATCAGGCACAGATTTTACACTGAAAATCAGCAGAGTGGAGGCTGAGGATGTTGGGGTTTATTACTGCATGCAAGCTCTACAAACCCCGCTGACTTTCGGCGGAGGGACCAAGGTGGAGATCAAAC	0	0	2	2	MQALQTPLT	9
8	9	CZ124_HC_59	IGHV1-69*01	IGHD5-12*01	IGHJ4*02	TGCAGCTGGTGCAGTCTGGGGCTGAGGTGAAGAGGCCTGGGTCCTCGGTGAAGGTCTCCTGCAAGGCTTCTGGAGGCACCTTCAACAACTTTGCTTTCAGCTGGGTGCGACAGGCCCCTGGACAAGGGCTCGAGTGGATGGGACAGATCATCCCTATCTTTATTACACCAAACTACGCACAGAAGTTCCGGGGCAGAGTCACGATTACCGCGGACGTATCGACGAGCACAGTCTACATGGAGCTGAGTGGCCTGAGATCTGACGACACGGCCGTCTATTACTGTGCGAGGGACGGTGGCTACCACCCCCTTGACTACTGGGGCCAGGGAACCCTGGTCACCGTCTCCTCAG	CAGGTGCAGCTGGTGCAGTCTGGGGCTGAGGTGAAGAGGCCTGGGTCCTCGGTGAAGGTCTCCTGCAAGGCTTCTGGAGGCACCTTCAACAACTTTGCTTTCAGCTGGGTGCGACAGGCCCCTGGACAAGGGCTCGAGTGGATGGGACAGATCATCCCTATCTTTATTACACCAAACTACGCACAGAAGTTCCGGGGCAGAGTCACGATTACCGCGGACGTATCGACGAGCACAGTCTACATGGAGCTGAGTGGCCTGAGATCTGACGACACGGCCGTCTATTACTGTGCGAGGGACGGTGGCTACCACCCCCTTGACTACTGGGGCCAGGGAACCCTGGTCACCGTCTCCTCAG	0	0	19	13	ARDGGYHPLDY	11	CZ124_KC_45	IGKV2-28*01		IGKJ4*01	TGCCCGTCACCCCTGGAGAGCCGGCCTCCATCTCCTGCAGGTCTAGTCAGAGTCTCCTTCATAGTACTGGATACAACTATTTGGATTGGTACCTGCAGAAGCCAGGCCAGCCTCCACAGCTCCTGATCTTTTTGGGTTCTAATCGGGCCTCCGGGGTCCCTGACAGGTTCAGTGGCAGTGGATCAGGCACAGATTTTACACTGAAAATCAGCAGAGTGGAGGCTGAGGATGTTGGGGTTTATTACTGCATGCAAGGTCTACGAACTCCTCTCACTTTCGGCGGCGGGACCAAGGTGGAGATCAAAC	GATATTGTGATGACTCAGTCTCCACTCTCCCTGCCCGTCACCCCTGGAGAGCCGGCCTCCATCTCCTGCAGGTCTAGTCAGAGTCTCCTTCATAGTACTGGATACAACTATTTGGATTGGTACCTGCAGAAGCCAGGCCAGCCTCCACAGCTCCTGATCTTTTTGGGTTCTAATCGGGCCTCCGGGGTCCCTGACAGGTTCAGTGGCAGTGGATCAGGCACAGATTTTACACTGAAAATCAGCAGAGTGGAGGCTGAGGATGTTGGGGTTTATTACTGCATGCAAGGTCTACGAACTCCTCTCACTTTCGGCGGCGGGACCAAGGTGGAGATCAAAC	0	0	6	5	MQGLRTPLT	9
8	9	CZ128_HC_70	IGHV1-69*01	IGHD2-21*01	IGHJ4*02	GGGGCAGAGGTGAAGAAGCCTGGGTCCTCGGTGAAGGTCTCCTGCAAGGCTTCTGGAGTCAGCTTCAGCAACTATGCTATCAACTGGGTGCGACAGGCCCCTGGACAAGGACTTGAGTGGATGGGAGGGATCATCCCTGTCTTTGGTTCAGCAAACTACGCACAGAAGTTCCAGGGCAGAGTCACGATTACCGCGGACGAGCGCAGGAGCACAGCCTACATGGAACTGAGGAGCCTGCGATCTGAGGACACGGCCATATATTATTGTGCGAGAGAGAGCGGGGTTGGTGGTGATCTTTTCTGGGGCCCGGGAAGCCTGGTCACCGTCTCCTC	CAGGTGCAGCTGGTGCAGTCTGGGGCAGAGGTGAAGAAGCCTGGGTCCTCGGTGAAGGTCTCCTGCAAGGCTTCTGGAGTCAGCTTCAGCAACTATGCTATCAACTGGGTGCGACAGGCCCCTGGACAAGGACTTGAGTGGATGGGAGGGATCATCCCTGTCTTTGGTTCAGCAAACTACGCACAGAAGTTCCAGGGCAGAGTCACGATTACCGCGGACGAGCGCAGGAGCACAGCCTACATGGAACTGAGGAGCCTGCGATCTGAGGACACGGCCATATATTATTGTGCGAGAGAGAGCGGGGTTGGTGGTGATCTTTTCTGGGGCCCGGGAAGCCTGGTCACCGTCTCCTC	0	0	18	10	ARESGVGGDLF	11	CZ128_KC_57	IGKV2-28*01		IGKJ4*01	TGCCCGTCANCCCTGGAGAACCGGCCTCCATCTCCTGCAGGTCTAGTCAGAGCCTCTTGGATAGTAATGGATTCAACTACTTGGATTGGTACCTGCAGAAGCCAGGGCAGTCTCCACAGGTCCTGATCTATTTGGGTTCTACTCGGGCTTCCGGGGTCCCTGACAGGTTCAGTGGCAGTGGATCAGGCACAGATTTTACACTGAAAATCAGCAGAGTGGAGGCTGAGGATGTTGGCGTTTATTACTGCATGCAAGCTCGACAAACCCCTCTCACTTTCGGCGGAGGGACCAAGGTGGAGATCAAAC	GATATTGTGATGACTCAGTCTCCACTCTCCCTGCCCGTCANCCCTGGAGAACCGGCCTCCATCTCCTGCAGGTCTAGTCAGAGCCTCTTGGATAGTAATGGATTCAACTACTTGGATTGGTACCTGCAGAAGCCAGGGCAGTCTCCACAGGTCCTGATCTATTTGGGTTCTACTCGGGCTTCCGGGGTCCCTGACAGGTTCAGTGGCAGTGGATCAGGCACAGATTTTACACTGAAAATCAGCAGAGTGGAGGCTGAGGATGTTGGCGTTTATTACTGCATGCAAGCTCGACAAACCCCTCTCACTTTCGGCGGAGGGACCAAGGTGGAGATCAAAC	0	0	10	6	MQARQTPLT	9
8	9	CZ128_HC_87	IGHV1-69*01	IGHD2-21*01	IGHJ4*02	GTGCAGCTGGTGCAGTCTGGGGCTGAGGTGAAGAAGCCTGGGTCCTCGGTGAAGGTCTCCTGCAAGGCTTTTGGAGTCCCCTTCAGCAACTATGCTATCCACTGGGTGCGACAGGCCCCTGGACAAGGGCTTGAGTGGATGGGGAGGATCATCCCTGTCTTTGGTACACCAAACTACGCACACCAGTTCCAGGGCAGAGTCTCCATTACCGCGGACGCGTCGACGAGCACAGCCTACATGGAGGTGGGCCGCCTGAGATCTGAAGACACGGCCGTCTATTATTGTGCGAGAGAGAGCGGGGTTGGTGGTGATCTTTTGTGGGGCCAGGGAACCCTGGTCACCGTCTCCTCAG	CAGGTGCAGCTGGTGCAGTCTGGGGCTGAGGTGAAGAAGCCTGGGTCCTCGGTGAAGGTCTCCTGCAAGGCTTTTGGAGTCCCCTTCAGCAACTATGCTATCCACTGGGTGCGACAGGCCCCTGGACAAGGGCTTGAGTGGATGGGGAGGATCATCCCTGTCTTTGGTACACCAAACTACGCACACCAGTTCCAGGGCAGAGTCTCCATTACCGCGGACGCGTCGACGAGCACAGCCTACATGGAGGTGGGCCGCCTGAGATCTGAAGACACGGCCGTCTATTATTGTGCGAGAGAGAGCGGGGTTGGTGGTGATCTTTTGTGGGGCCAGGGAACCCTGGTCACCGTCTCCTCAG	0	0	23	15	ARESGVGGDLL	11	CZ128_KC_69	IGKV2-28*01		IGKJ4*01	CCTGCCCGTCACCCCTGGAGAGCCGGCCTCCATCTCCTGCAGGTCTAGTCAGAGCCTCCTGAGTAGTAATGGATTCCACTATTTGGATTGGTACGTGCAGAAGCCAGGGCAGTCTCCACAGGTCCTGATCTATATGGGTTCTAATCGGGCCTCCGGGGTCCCTGAGAGGATCAGTGGCAGTGGATCAGGCACAGATTTTACACTGAAAATCAGCAGAGTGGAGGCTGAGGATGTTGGGGTTTATTACTGCATGCAAGCTCTACAAACTCCTCTCACTTTCGGCGGAGGGACCAAGGTGGAGATCAAAC	GATATTGTGATGACTCAGTCTCCACTCTCCCTGCCCGTCACCCCTGGAGAGCCGGCCTCCATCTCCTGCAGGTCTAGTCAGAGCCTCCTGAGTAGTAATGGATTCCACTATTTGGATTGGTACGTGCAGAAGCCAGGGCAGTCTCCACAGGTCCTGATCTATATGGGTTCTAATCGGGCCTCCGGGGTCCCTGAGAGGATCAGTGGCAGTGGATCAGGCACAGATTTTACACTGAAAATCAGCAGAGTGGAGGCTGAGGATGTTGGGGTTTATTACTGCATGCAAGCTCTACAAACTCCTCTCACTTTCGGCGGAGGGACCAAGGTGGAGATCAAAC	0	0	9	8	MQALQTPLT	9
8	9	CZ128_HC_88	IGHV1-69*01	IGHD2-21*01	IGHJ4*02	GTGCAGCTGGTGCAGTCTGGGGCTGAGGTGAAGAAGCCTGGGTCCTCGGTGAAGGTCTCCTGCAAGGCTACTGGAGGCAGCTTCGCCAACTATGCGATCAGCTGGGTGCGACAGGACGCTGGACAAGGGCTTGAGTGGATGGGACAGATCATCCCTGTCTTTCGTACGGCAACGTACGCACAGAGGTTCCAGGGCAGAGTCACGATTACCGCGGACGAATCCACGAGCACAGCCTACATGGAGCTGAGCAGCCTGAGATCTGAGGACACGGCCGTTTATTTCTGTGCGAGAGATAGTGGTGTGGTGGTTATGGACAACTGGGGCCAGGGAACCGTGGTCACCGTCTCCTCAG	CAGGTGCAGCTGGTGCAGTCTGGGGCTGAGGTGAAGAAGCCTGGGTCCTCGGTGAAGGTCTCCTGCAAGGCTACTGGAGGCAGCTTCGCCAACTATGCGATCAGCTGGGTGCGACAGGACGCTGGACAAGGGCTTGAGTGGATGGGACAGATCATCCCTGTCTTTCGTACGGCAACGTACGCACAGAGGTTCCAGGGCAGAGTCACGATTACCGCGGACGAATCCACGAGCACAGCCTACATGGAGCTGAGCAGCCTGAGATCTGAGGACACGGCCGTTTATTTCTGTGCGAGAGATAGTGGTGTGGTGGTTATGGACAACTGGGGCCAGGGAACCGTGGTCACCGTCTCCTCAG	0	0	18	12	ARDSGVVVMDN	11	CZ128_KC_70	IGKV2-28*01		IGKJ4*01	CCTGCCCGTCACCCCTGGAGAGCCGGCCTCCATCTCCTGCAGGTCTAGTCAGAGCCTCCTACATAGGGATGGATACAACTATTTGAGTTGGTACCTGCAGAAGCCAGGGCAGTCTCCACAGCTCCTGATCTATTTGGGTTCTAATCGGGCCTCCGGGGTCCCTGACAGGTTCAGTGGCAGTGGATCAGGCACAGATTTTACACTGAAAATCAGCAGAGTGGAGTCTGAGGATGTTGGGGTTTATTACTGCATGGAAGCTCTACAAACCCCCCTCACTTTCGGCGGAGGGACCAAGGTGGAGATCAAAC	GATATTGTGATGACTCAGTCTCCACTCTCCCTGCCCGTCACCCCTGGAGAGCCGGCCTCCATCTCCTGCAGGTCTAGTCAGAGCCTCCTACATAGGGATGGATACAACTATTTGAGTTGGTACCTGCAGAAGCCAGGGCAGTCTCCACAGCTCCTGATCTATTTGGGTTCTAATCGGGCCTCCGGGGTCCCTGACAGGTTCAGTGGCAGTGGATCAGGCACAGATTTTACACTGAAAATCAGCAGAGTGGAGTCTGAGGATGTTGGGGTTTATTACTGCATGGAAGCTCTACAAACCCCCCTCACTTTCGGCGGAGGGACCAAGGTGGAGATCAAAC	0	0	6	5	MEALQTPLT	9
8	9	CZV11_HC_52	IGHV1-69*01	IGHD3-10*02	IGHJ4*02	TGCAGCTGGTGCAGTCTGGGGCTGAGGTGAAGAAGCCTGGGTCCTCGGTGAAGGTCTCCTGCAAGGCTTCTGGAGGCACCTTCAGCAACTATGATATCAGCTGGGTGCGACAGGCCCCTGGACAAGGGCTTGAGTGGATGGGAGGGATCATCCCTATCTTTGGTACACCAAACTACGCACAGAAGTTCCAGGGCAGAGTCACGATTACCGCGGACGAATCCACGAGCACAGCCTACATGGAGCTGAGCAGCCTGAGATCTGAGGACTCGGCCATTTATTTCTGTGCGAGAGTGTCCGGGGCGGGATCCTATGACCACTGGGGCCAGGGAACCCTGGTCACCGTCTCCTCAG	CAGGTGCAGCTGGTGCAGTCTGGGGCTGAGGTGAAGAAGCCTGGGTCCTCGGTGAAGGTCTCCTGCAAGGCTTCTGGAGGCACCTTCAGCAACTATGATATCAGCTGGGTGCGACAGGCCCCTGGACAAGGGCTTGAGTGGATGGGAGGGATCATCCCTATCTTTGGTACACCAAACTACGCACAGAAGTTCCAGGGCAGAGTCACGATTACCGCGGACGAATCCACGAGCACAGCCTACATGGAGCTGAGCAGCCTGAGATCTGAGGACTCGGCCATTTATTTCTGTGCGAGAGTGTCCGGGGCGGGATCCTATGACCACTGGGGCCAGGGAACCCTGGTCACCGTCTCCTCAG	0	0	7	6	ARVSGAGSYDH	11	CZV11_KC_41	IGKV2-28*01		IGKJ4*01	CCTGCCCCGTCACCCCTGGAGAGCCGGCCTCCATCTCCTGCAGGTCTAGTCAGAGCCTCCTGCATAGTAATGGATACAACTATTTGGATTGGTACCTGCAGAAGCCAGGGCAGTCTCCACAGCTCCTGATCTATTTGGGTTCTAATCGGGCCTCCGGGGTCCCTGACAGGTTCAGTGGCAGTGGATCAGGCACAGATTTTACACTGAAAATCAGCAGAGTGGAGGCTGAGGATGTTGGGGTTTATTACTGCATGCAAGCTCTACAAACTCCCCGGACTTTCGGCGGAGGGACCAAGGTGGAGATCAAAC	GATATTGTGATGACTCAGTCTCCACTCTCCCTGCCCGTCACCCCTGGAGAGCCGGCCTCCATCTCCTGCAGGTCTAGTCAGAGCCTCCTGCATAGTAATGGATACAACTATTTGGATTGGTACCTGCAGAAGCCAGGGCAGTCTCCACAGCTCCTGATCTATTTGGGTTCTAATCGGGCCTCCGGGGTCCCTGACAGGTTCAGTGGCAGTGGATCAGGCACAGATTTTACACTGAAAATCAGCAGAGTGGAGGCTGAGGATGTTGGGGTTTATTACTGCATGCAAGCTCTACAAACTCCCCGGACTTTCGGCGGAGGGACCAAGGTGGAGATCAAAC	0	0	0	0	MQALQTPRT	9
8	9	CZV12_HC_35	IGHV1-69*01	IGHD3-16*01	IGHJ4*02	CAGCTGGTGCAGTCTGGGGCTGAGGTGAAGAAGCCTGGGTCCTCGGTGAAGGTCTCCTGCAAGGCTTCTGGAGGCACCTTCAGCAACTATGCTATCAGCTGGGTGCGACAGGCCCCTGGACAAGGGCTTGAGTGGATGGGAGATATCATCCCTATCTTTGGAACAGCAAACTACGCACAGAAGTTCCAGGGGAGAGTCACGATTACCGCGGACGAATCCACGAGCACAGGCTACATGGAGCTGACCAGGCTGAAATCTGACGACACGGCCGTGTATTACTGTGCGAGAGATGGGGGCATGGCCTCCTTTGACTACTGGGGCCAGGGAACCCTGGTCACCGTCTCCTCAG	CAGGTGCAGCTGGTGCAGTCTGGGGCTGAGGTGAAGAAGCCTGGGTCCTCGGTGAAGGTCTCCTGCAAGGCTTCTGGAGGCACCTTCAGCAACTATGCTATCAGCTGGGTGCGACAGGCCCCTGGACAAGGGCTTGAGTGGATGGGAGATATCATCCCTATCTTTGGAACAGCAAACTACGCACAGAAGTTCCAGGGGAGAGTCACGATTACCGCGGACGAATCCACGAGCACAGGCTACATGGAGCTGACCAGGCTGAAATCTGACGACACGGCCGTGTATTACTGTGCGAGAGATGGGGGCATGGCCTCCTTTGACTACTGGGGCCAGGGAACCCTGGTCACCGTCTCCTCAG	0	0	10	7	ARDGGMASFDY	11	CZV12_KC_27	IGKV2-28*01		IGKJ4*01	CCTGCCCGTCACCCCTGGAGAGCCGGCCTCCATCTCCTGCAGGTCTAGTCAGAGCCTCCTACATAGGACTGGATACAACTATTTGGATTGGTACCTGCAGAAGCCAGGGCAGTCTCCACAGCTCCTGATCTATTTGGGTTCTAATCGGGCCTCCGGGGTCCCTGACAGGTTCAGTGGCAGTGGATCAGGCACAGATTTTACACTGAAAATCAGCAGAGTGGAGGCTGAGGATGTTGGGGTTTATTACTGCATGCAAGCTCTACAAACTCCTCGAACTTTCGGCGGAGGGACCAAGGTGGAGATCAAAC	GATATTGTGATGACTCAGTCTCCACTCTCCCTGCCCGTCACCCCTGGAGAGCCGGCCTCCATCTCCTGCAGGTCTAGTCAGAGCCTCCTACATAGGACTGGATACAACTATTTGGATTGGTACCTGCAGAAGCCAGGGCAGTCTCCACAGCTCCTGATCTATTTGGGTTCTAATCGGGCCTCCGGGGTCCCTGACAGGTTCAGTGGCAGTGGATCAGGCACAGATTTTACACTGAAAATCAGCAGAGTGGAGGCTGAGGATGTTGGGGTTTATTACTGCATGCAAGCTCTACAAACTCCTCGAACTTTCGGCGGAGGGACCAAGGTGGAGATCAAAC	0	0	3	2	MQALQTPRT	9
9	8	CZ113_HC_7	IGHV3-48*02	IGHD3-10*01	IGHJ4*02	TAAGGTGTNCNCANGTGAGGTGCAGGNNNNTGGAGTCTGGGGGAGGCTTGCTACAGCCTGGGGGGTCCCTGAGAGTCTCCTGTGCAGCCTCTGGATTCACCTTCAGTAGATATGCCATGAACTGGGGCCGATTCACCATCTCCAGAGACGATGCCAAGAACTCACTGTATCTGCAAATGAACAGCCTGAGAGACGCGGACACGGCTGTCTATTACTGTGCGACAGAGAGTTCGGGGAGTTATTCCTACTTTGACTCCTGGGGCCAGGGAACCCTGGTCACCGTCTCCTCAG	GAGGTGCAGCTGGTGGAGTCTGGGGGAGGCTTGGTACAGCCTGGGGGGTCCCTGAGACTCTCCTGTGCAGCCTCTGGATTCACCTTCAGTAGCTATAGCATGAACTGGGTCCGCCAGGCTCCAGGGAAGGGGCTGGAGTGGGTTTCATACATTAGTAGTAGTAGTAGTACCATATACTACGCAGACTCTGTGAAGGGCCGATTCACCATCTCCAGAGACGATGCCAAGAACTCACTGTATCTGCAAATGAACAGCCTGAGAGACGCGGACACGGCTGTCTATTACTGTGCGACAGAGAGTTCGGGGAGTTATTCCTACTTTGACTCCTGGGGCCAGGGAACCCTGGTCACCGTCTCCTCAG	0	0	3	3	ATESSGSYSYFDS	13	CZ113_KC_7	IGKV1-5*03		IGKJ4*01	CCTGTCTGCATCTGTAGGAGACAGAGTCACCATCACTTGCCGGGCCAGTCAGAGTATCAGTAGGTGGTTGGCCTGGTATCAGCAGAAACCAGGGAAAGCCCCTAAGCTCCTGATCTATAAGGCGTCTAGTTTAGAAAGGGGGGTCCCATCAAGGTTCAGCGGCAGAGGATCTGGGACAGAATTCACTCTCACCATCAGCAGCCTGCAGCCTGATGATTTTGCAACTTATTACTGCCAACAGTATAATACTTTTTCCGCGCTCACTTTCGGCGGAGGGACCAAGGTGGAGATCAAAC	GACATCCAGATGACCCAGTCTCCTTCCACCCTGTCTGCATCTGTAGGAGACAGAGTCACCATCACTTGCCGGGCCAGTCAGAGTATCAGTAGGTGGTTGGCCTGGTATCAGCAGAAACCAGGGAAAGCCCCTAAGCTCCTGATCTATAAGGCGTCTAGTTTAGAAAGGGGGGTCCCATCAAGGTTCAGCGGCAGAGGATCTGGGACAGAATTCACTCTCACCATCAGCAGCCTGCAGCCTGATGATTTTGCAACTTATTACTGCCAACAGTATAATACTTTTTCCGCGCTCACTTTCGGCGGAGGGACCAAGGTGGAGATCAAAC	0	0	4	5	QQYNTFSALT	10
9	8	CZ113_HC_26	IGHV3-48*02	IGHD5-24*01	IGHJ4*02	GGTGCAGCTGGTGGAGTCTGGGGGAGGCTTGGTACAGCCTGGGGGGTCCCTGAGACTCTCCTGTGCAGCCTCTGGATTCAGCTTCAGCACCTATGCTATGAACTGGGTCCGCCAGGCTCCAGGGAAGGGGCTGGAGTGGATTGCATACATCAGTGATACTAGTAGTCAGAACTTTGTGAGGGGCCGATTCACCGTGTCCAGAGACAATACCAAGAACTCTCTGTTTCTGCAAATGAACAGCCTGAGAGACGAGGACACCGCTGTCTATTACTGTGCGAGAGCCTCGCGGTCCTACAATTTCTTTGACTTCTGGGGCCAGGGAACCCTGGTCTCCGTCTCCTCAG	GAGGTGCAGCTGGTGGAGTCTGGGGGAGGCTTGGTACAGCCTGGGGGGTCCCTGAGACTCTCCTGTGCAGCCTCTGGATTCAGCTTCAGCACCTATGCTATGAACTGGGTCCGCCAGGCTCCAGGGAAGGGGCTGGAGTGGATTGCATACATCAGTGATACTAGTAGTCAGAACTTTGTGAGGGGCCGATTCACCGTGTCCAGAGACAATACCAAGAACTCTCTGTTTCTGCAAATGAACAGCCTGAGAGACGAGGACACCGCTGTCTATTACTGTGCGAGAGCCTCGCGGTCCTACAATTTCTTTGACTTCTGGGGCCAGGGAACCCTGGTCTCCGTCTCCTCAG	0	0	24	45	ARASRSYNFFDF	12	CZ113_KC_27	IGKV1-5*03		IGKJ4*01	TGTCTGCTTCTGTAGGAGACAGAATCACCATCACTTGCCGGGCCAGTGAGAGTATTAGGACTTGGTTGGCCTGGTATCAGCAGAAACCAGGGAAAGCCCCTAAACTCCTGATCTATAAGGCGTCTAATTTAGAAGATGGGGTCCCATCAAGATTCAGCGGCAGTGGATCTGAGACAAGATTCACTCTCACCATCAGCAGCCTGCAGCCTGATGATTTTGCAACTTATTACTGCCAACAGTATAATACTTACTCTCAGGTTACTTTCGGCGGAGGGACCAAGGTCGAGATCAAAC	GACATCCAGATGACCCAGTCTCCTTCCACCCTGTCTGCTTCTGTAGGAGACAGAATCACCATCACTTGCCGGGCCAGTGAGAGTATTAGGACTTGGTTGGCCTGGTATCAGCAGAAACCAGGGAAAGCCCCTAAACTCCTGATCTATAAGGCGTCTAATTTAGAAGATGGGGTCCCATCAAGATTCAGCGGCAGTGGATCTGAGACAAGATTCACTCTCACCATCAGCAGCCTGCAGCCTGATGATTTTGCAACTTATTACTGCCAACAGTATAATACTTACTCTCAGGTTACTTTCGGCGGAGGGACCAAGGTCGAGATCAAAC	0	0	14	9	QQYNTYSQVT	10
9	8	CZ113_HC_39	IGHV3-48*02	IGHD5-24*01	IGHJ4*02	TCTGGGGGAGGCTTGGTACAGCCTGGGGGGTCCCTGAGACTCTCCTGTGCAGCCTCTGGTTTCACCTTCAATACTTATGCCATGAACTGGGTCCGCCAGGCTCCAGGGAAGGGGCTGGAGTGGGTTGCATACATTAGCAGTGGTAGTAGTGAAATGTATTATGCAGACTCTGTGAAGGGCCGATTCACCATCTCCAGAGACGATGCCAAGAACTCACTGTATCTGCACATGAGAAGCCTGAGAGACGAGGACACGGCTGTCTATTACTGTGCGAGAGTCTCGCGGTCCTACAATTTCTTTGACTACTGGGGCCAGGGAACCCTGGTCACCGTCTCCTCAG	GAGGTGCAGCTGGTGGAGTCTGGGGGAGGCTTGGTACAGCCTGGGGGGTCCCTGAGACTCTCCTGTGCAGCCTCTGGTTTCACCTTCAATACTTATGCCATGAACTGGGTCCGCCAGGCTCCAGGGAAGGGGCTGGAGTGGGTTGCATACATTAGCAGTGGTAGTAGTGAAATGTATTATGCAGACTCTGTGAAGGGCCGATTCACCATCTCCAGAGACGATGCCAAGAACTCACTGTATCTGCACATGAGAAGCCTGAGAGACGAGGACACGGCTGTCTATTACTGTGCGAGAGTCTCGCGGTCCTACAATTTCTTTGACTACTGGGGCCAGGGAACCCTGGTCACCGTCTCCTCAG	0	0	20	10	ARVSRSYNFFDY	12	CZ113_KC_40	IGKV1-5*03		IGKJ4*01	CCTGTCTGCATCTGTGGGAGACAGAGTCACCATCACTTGCCGGGCCAGTCAGACTATTAGTAGGTGGTTGGCCTGGTATCAGCAGAAGCCAGGGAAAGCCCCTAAACTCCTCATCTATAAGGCGTCTACTTTAGAAAGTGGGGTCCCATCAAGGTTCAGCGGCAGTGGATCTGGGACACAATTCACTCTCACCATCAGCAGCCTGCAGCCTGATGATTTTGCAACCTACTACTGCCAACAGTATAATACTTATTCTGAGGTCACTTTCGGCGGAGGGACCAAGGTGGAGATTAAAC	GACATCCAGATGACCCAGTCTCCTTCCACCCTGTCTGCATCTGTGGGAGACAGAGTCACCATCACTTGCCGGGCCAGTCAGACTATTAGTAGGTGGTTGGCCTGGTATCAGCAGAAGCCAGGGAAAGCCCCTAAACTCCTCATCTATAAGGCGTCTACTTTAGAAAGTGGGGTCCCATCAAGGTTCAGCGGCAGTGGATCTGGGACACAATTCACTCTCACCATCAGCAGCCTGCAGCCTGATGATTTTGCAACCTACTACTGCCAACAGTATAATACTTATTCTGAGGTCACTTTCGGCGGAGGGACCAAGGTGGAGATTAAAC	0	0	10	5	QQYNTYSEVT	10
9	8	CZ113_HC_41	IGHV3-48*02	IGHD5-24*01	IGHJ4*02	AGTCTGGGGGAGGCTTGGTACAGCCTGGGGGGTCCCTGACACTCTCCTGTGCAGCCTCTGGATTCACCTTCAGTGACTATGCCATGAACTGGGTCCGCCAGGCTCCAGGAAAGGAACTGGAATGGGTTTCTTACATTAGTACTGGAAGTAGTACCAAATATTACTCAGGCACTGTGAGGGGCCGACTCACCATCTCCAGAGACGATGCCAAGAACTCACTGTATCTTCAAATAGACAACCTGAGAGACGAGGGCACGGCTGTGTATTACTGTGCGAGAGCCTCGCGGTCCTACAATTTCTTTGACTACTGGGGCCAGGGAATCCTGGTCACCGTCTCCTCAG	GAGGTGCAGCTGGTGGAGTCTGGGGGAGGCTTGGTACAGCCTGGGGGGTCCCTGACACTCTCCTGTGCAGCCTCTGGATTCACCTTCAGTGACTATGCCATGAACTGGGTCCGCCAGGCTCCAGGAAAGGAACTGGAATGGGTTTCTTACATTAGTACTGGAAGTAGTACCAAATATTACTCAGGCACTGTGAGGGGCCGACTCACCATCTCCAGAGACGATGCCAAGAACTCACTGTATCTTCAAATAGACAACCTGAGAGACGAGGGCACGGCTGTGTATTACTGTGCGAGAGCCTCGCGGTCCTACAATTTCTTTGACTACTGGGGCCAGGGAATCCTGGTCACCGTCTCCTCAG	0	0	26	17	ARASRSYNFFDY	12	CZ113_KC_43	IGKV1-5*03		IGKJ4*01	TGTCTGCATCTGTAGGAGACAGAGTCACCATCACTTGCCGGGCCAGTCAATATATTAGTAGCTGGTTGGCCTGGTATCAGCAGAAACCAGGGAAAGCCCCTAAACTCCTGATCTATAAGGCGTCTAATTTAGAAAGTGGGGTCCCATCAAGGTTCAGTGGCAGTGGATCTGGGACAGATTTCATTCTCACCATCAGCAGCCTGCAGCCTGATGATTTTGCAACTTATTACTGCCAACAGTATAATACTTATTCTCAGGTCACTTTCGGCGGAGGGACCAAGGTGGAGATCAAAC	GACATCCAGATGACCCAGTCTCCTTCCACCCTGTCTGCATCTGTAGGAGACAGAGTCACCATCACTTGCCGGGCCAGTCAATATATTAGTAGCTGGTTGGCCTGGTATCAGCAGAAACCAGGGAAAGCCCCTAAACTCCTGATCTATAAGGCGTCTAATTTAGAAAGTGGGGTCCCATCAAGGTTCAGTGGCAGTGGATCTGGGACAGATTTCATTCTCACCATCAGCAGCCTGCAGCCTGATGATTTTGCAACTTATTACTGCCAACAGTATAATACTTATTCTCAGGTCACTTTCGGCGGAGGGACCAAGGTGGAGATCAAAC	0	0	8	5	QQYNTYSQVT	10
9	8	CZ113_HC_89	IGHV3-48*02	IGHD1-14*01	IGHJ4*02	GAGTCTGGGGGAGGCTTGGTACAGCCTGGGGGGTCCCTGAGACTCTCCTGTGCAGCCTCTGGATTCACCTTCAGAAGTTACGCCATGAACTGGGTCCGCCAGGCTCCAGGGAAGGGGCTGGAATGGATTTCATACATTAGTACTGGTAGTAGTGACATATATTACGCAGACTCTGTGAAGGGCCGATTCACCATCTCCAGAGACGATGCCAAGAACTCACTGTATCTGCAAGTGAACAGCCTGAGAGACGAGGACACGGCTGTGTATTACTGTGCGAGAGCCTCGTGGTCCTATAATTACTTTGACTACTGGGGCCAGGGAACCCTGGTCACCGTCTCCTCAG	GAGGTGCAGCTGGTGGAGTCTGGGGGAGGCTTGGTACAGCCTGGGGGGTCCCTGAGACTCTCCTGTGCAGCCTCTGGATTCACCTTCAGAAGTTACGCCATGAACTGGGTCCGCCAGGCTCCAGGGAAGGGGCTGGAATGGATTTCATACATTAGTACTGGTAGTAGTGACATATATTACGCAGACTCTGTGAAGGGCCGATTCACCATCTCCAGAGACGATGCCAAGAACTCACTGTATCTGCAAGTGAACAGCCTGAGAGACGAGGACACGGCTGTGTATTACTGTGCGAGAGCCTCGTGGTCCTATAATTACTTTGACTACTGGGGCCAGGGAACCCTGGTCACCGTCTCCTCAG	0	0	14	8	ARASWSYNYFDY	12	CZ113_KC_79	IGKV1-5*03		IGKJ4*01	CCTGTCTGCATCTGTAGGAGACAGAGTCACCTTCACTTGCCGGGCCAGTCAGAATATTCTTAGGTGGTTGGCCTGGTATCAGCAGAAACCAGGGAAAGCCCCTAAGCTCCTGATCTATAAGGCGTCTAATTTAGAGAGTGGGGTCCCATCAAGGTTCAGCGGCAGTGGATCTGGGACAGAGTTCACTCTCACCATCAGCAGCCTACAGCCTGATGATTTTGCAACTTATTACTGCCAACAGTATAATACTTTTTCTGAGGTCACTTTCGGCGGAGGGACCAAGGTGGAGATCAAAC	GACATCCAGATGACCCAGTCTCCTTCCACCCTGTCTGCATCTGTAGGAGACAGAGTCACCTTCACTTGCCGGGCCAGTCAGAATATTCTTAGGTGGTTGGCCTGGTATCAGCAGAAACCAGGGAAAGCCCCTAAGCTCCTGATCTATAAGGCGTCTAATTTAGAGAGTGGGGTCCCATCAAGGTTCAGCGGCAGTGGATCTGGGACAGAGTTCACTCTCACCATCAGCAGCCTACAGCCTGATGATTTTGCAACTTATTACTGCCAACAGTATAATACTTTTTCTGAGGTCACTTTCGGCGGAGGGACCAAGGTGGAGATCAAAC	0	0	9	7	QQYNTFSEVT	10
9	8	CZ128_HC_59	IGHV3-48*02	IGHD5-18*01	IGHJ4*02	AGTCTGGGGGAGGCTTGGTACAGCCTGGGGGGTCCCTGAGACTCTCCTGTGCAGCCTCTGGATTCACCTTCAGGACCTTCAACATGCACTGGGTCCGCCAGGCTCCAGGGAAGGGGCTGGAGTGGGTTTCATATATCAGTGATACTAGTAGTGAAACATACTACGGAGACTCTGTGGAGGGCCGATTCACCATCTCCAGAGACAATGCCAAGAACTCACTGTTTCTGCAAATGAACAGCCTGAGAGACGAGGACACGGCTGTGTATTACTGTGTGAGACCTTCCGAAGCGGGCTATAGTTATTTTGACCACTGGGGCCGGGGAACCCTGGTCACCGTCGCCTCAG	GAGGTGCAGCTGGTGGAGTCTGGGGGAGGCTTGGTACAGCCTGGGGGGTCCCTGAGACTCTCCTGTGCAGCCTCTGGATTCACCTTCAGGACCTTCAACATGCACTGGGTCCGCCAGGCTCCAGGGAAGGGGCTGGAGTGGGTTTCATATATCAGTGATACTAGTAGTGAAACATACTACGGAGACTCTGTGGAGGGCCGATTCACCATCTCCAGAGACAATGCCAAGAACTCACTGTTTCTGCAAATGAACAGCCTGAGAGACGAGGACACGGCTGTGTATTACTGTGTGAGACCTTCCGAAGCGGGCTATAGTTATTTTGACCACTGGGGCCGGGGAACCCTGGTCACCGTCGCCTCAG	0	0	18	13	VRPSEAGYSYFDH	13	CZ128_KC_46	IGKV1-5*03		IGKJ4*01	CCTGTCTGCATCTGTAGGAGACAGAGTCACCATCACTTGCCGGGCCAGTCAGACTATTAGTAGGTGGTTGGCCTGGTATCAGCAAAAACCAGGGAAAGCCCCTAAACTCCTGATCTATAAGGCGTCTGGTTTAGAAAGTGGGGTCCCACCAAGGTTCAGCGGCAGTGGATCTGGGACAGAATTCACTCTCACCATCAGCAGCCTGCAGCCTGAGGATTTTGCAACTTATTACTGCCAACAATATAATACTTATTCTCAACTCACTTTCGGCGGAGGGACCAAGGTGGAGATCA	GACATCCAGATGACCCAGTCTCCTTCCACCCTGTCTGCATCTGTAGGAGACAGAGTCACCATCACTTGCCGGGCCAGTCAGACTATTAGTAGGTGGTTGGCCTGGTATCAGCAAAAACCAGGGAAAGCCCCTAAACTCCTGATCTATAAGGCGTCTGGTTTAGAAAGTGGGGTCCCACCAAGGTTCAGCGGCAGTGGATCTGGGACAGAATTCACTCTCACCATCAGCAGCCTGCAGCCTGAGGATTTTGCAACTTATTACTGCCAACAATATAATACTTATTCTCAACTCACTTTCGGCGGAGGGACCAAGGTGGAGATCA	0	0	7	6	QQYNTYSQLT	10
9	8	CZ128_HC_69	IGHV3-48*02	IGHD2-15*01	IGHJ4*02	GAGTCTGGGGGAGGCTTGGTACAGCCTGGGGGGTCCCTGAGACTCTCGTGTGCAGCCTCTGGATTCACCTTCAGTACTTATAGCATGAACTGGGTCCGCCAGGCTCCAGGGAAGGGGCTGGAGTGGGTTTCATACATTAGTAGTGGAAGTACTTCCATATACTACGCAGACTCTGTGACGGGCCGATTCACCATCTCCAGAGACGATGCCAGGAACTCAGTGTATCTGCAAATGAACAGCCTGAGAGACGAGGACACGGCTGTCTATTACTGTGCGAAAGAGAGATGTGGTGGTGGTAGCTGTTACTCCGTCTTTGACTCCTGGGGCCAGGGAACCCTGGTCACCGTCTCCTCAG	GAGGTGCAGCTGGTGGAGTCTGGGGGAGGCTTGGTACAGCCTGGGGGGTCCCTGAGACTCTCGTGTGCAGCCTCTGGATTCACCTTCAGTACTTATAGCATGAACTGGGTCCGCCAGGCTCCAGGGAAGGGGCTGGAGTGGGTTTCATACATTAGTAGTGGAAGTACTTCCATATACTACGCAGACTCTGTGACGGGCCGATTCACCATCTCCAGAGACGATGCCAGGAACTCAGTGTATCTGCAAATGAACAGCCTGAGAGACGAGGACACGGCTGTCTATTACTGTGCGAAAGAGAGATGTGGTGGTGGTAGCTGTTACTCCGTCTTTGACTCCTGGGGCCAGGGAACCCTGGTCACCGTCTCCTCAG	0	0	12	9	AKERCGGGSCYSVFDS	16	CZ128_KC_56	IGKV1-5*03		IGKJ4*01	TGTCTGCATCTGTAGGAGACAGAGTCACCATCACTTGCCGGGCCAGTCAGACTATTAGTAGTTGGTTGGCCTGGTATCAGCAGAAACCAGGGAAAGCCCCTAAGCTCCTGATCTATAGGGCGTCTACTTTAGAAACTGGGGTCCCATCAAGGTTCAGCGGCAGTGGATCTGGGACAGCTTTCACTCTCACCATCAGCAGCCTGCACCCTGATGATTTCGCAACTTATTACTGCCAACAATATAATACTTTTTCAAGGCTCACTTTCGGCGGAGGGACCAAGGTGGAGATCAAAC	GACATCCAGATGACCCAGTCTCCTTCCACCCTGTCTGCATCTGTAGGAGACAGAGTCACCATCACTTGCCGGGCCAGTCAGACTATTAGTAGTTGGTTGGCCTGGTATCAGCAGAAACCAGGGAAAGCCCCTAAGCTCCTGATCTATAGGGCGTCTACTTTAGAAACTGGGGTCCCATCAAGGTTCAGCGGCAGTGGATCTGGGACAGCTTTCACTCTCACCATCAGCAGCCTGCACCCTGATGATTTCGCAACTTATTACTGCCAACAATATAATACTTTTTCAAGGCTCACTTTCGGCGGAGGGACCAAGGTGGAGATCAAAC	0	0	9	8	QQYNTFSRLT	10
9	8	CZ128_HC_178	IGHV3-48*02	IGHD2-15*01	IGHJ4*02	TGGAGTCTGGGGGAGGCTTGGTACAGCCGGGGGGGTCCCTGAGACTCTCCTGTGTAGCCTCTGGATTCACCTTCAATAGTCATAGCATGAATTGGGTCCGCCAGGCTCCAGGGAAGGGGCTGGAGTGGGTCTCATACATTAGTACTGGTAGTACTTCCATATACTACGCAGAGTCTGTGGAGGGCCGATTCACCATCTCCAGAGACGATGCCAAGAACTCTCTCGGTCTCCAAATGAACAGCCTGAGAGACGAGGACACGGCTGTGTATTACTGTGCGAAAGAGACTTGTCGTGGTGGTAACTGCTACTCCTTCTTTGACTCCTGGGGCCAGGGAACCCTGGTCACCGTCTCCTC	GAGGTGCAGCTGGTGGAGTCTGGGGGAGGCTTGGTACAGCCGGGGGGGTCCCTGAGACTCTCCTGTGTAGCCTCTGGATTCACCTTCAATAGTCATAGCATGAATTGGGTCCGCCAGGCTCCAGGGAAGGGGCTGGAGTGGGTCTCATACATTAGTACTGGTAGTACTTCCATATACTACGCAGAGTCTGTGGAGGGCCGATTCACCATCTCCAGAGACGATGCCAAGAACTCTCTCGGTCTCCAAATGAACAGCCTGAGAGACGAGGACACGGCTGTGTATTACTGTGCGAAAGAGACTTGTCGTGGTGGTAACTGCTACTCCTTCTTTGACTCCTGGGGCCAGGGAACCCTGGTCACCGTCTCCTC	0	0	19	12	AKETCRGGNCYSFFDS	16	CZ128_KC_139	IGKV1-5*03		IGKJ4*01	CCTGTCTGCATCTATAGGAGACAGAGTCACCATCACTTGCCGGGCCAGTCAGAGTATTAGTAGGTGGTTGGCCTGGTATCAGCAGAAACCAGGGAAAGCCCCTAAACTCCTGATCTATAAGGCGTCTACTTTAGAAAGTGGGGTCCCATCAAGGTTCAGCGGCAGTGGATCTGGGACAGAATTCACTCTCACCATCAGCAGCCTGCAGCCTGATGATCTTGGAACTTATTACTGCCAACAATATAATACTTTTTCAAGGCTCACTTTCGGCGGAGGGACCAAGGTGGACATCAAAC	GACATCCAGATGACCCAGTCTCCTTCCACCCTGTCTGCATCTATAGGAGACAGAGTCACCATCACTTGCCGGGCCAGTCAGAGTATTAGTAGGTGGTTGGCCTGGTATCAGCAGAAACCAGGGAAAGCCCCTAAACTCCTGATCTATAAGGCGTCTACTTTAGAAAGTGGGGTCCCATCAAGGTTCAGCGGCAGTGGATCTGGGACAGAATTCACTCTCACCATCAGCAGCCTGCAGCCTGATGATCTTGGAACTTATTACTGCCAACAATATAATACTTTTTCAAGGCTCACTTTCGGCGGAGGGACCAAGGTGGACATCAAAC	0	0	6	7	QQYNTFSRLT	10
10	7	CZ113_HC_34	IGHV1-69*01	IGHD3-16*01	IGHJ4*02	CAGCTGGTGCAGTCTGGGGCTGAGGTGAAGAAGCCTGGGTCCTCGGTGAAGGTCTCCTGCAAGGCTTCTGGAGGCAACTTCGGCAACTATGAAATCGTCTGGGTGCGACAGGCCCCTGGACAAGGCCTTGAGTGTATGGGAGGGATCATCCCTTTCTTTCGTACACCAAACTTCGCACAGAAGTTCCAGGGCAGATTCACTATCACCGCGGACGAATCCACGAGCACAGCCTACATGGAGCTGGACAGCCTGAGATCTGACGACACGGCCGTCTATTACTGTGCGAGACGGGGGGGTTATGGGTCCTTAGACGACTGGGGCCAGGGAACCTTGGTCACCGTCTCCTCAG	CAGGTGCAGCTGGTGCAGTCTGGGGCTGAGGTGAAGAAGCCTGGGTCCTCGGTGAAGGTCTCCTGCAAGGCTTCTGGAGGCAACTTCGGCAACTATGAAATCGTCTGGGTGCGACAGGCCCCTGGACAAGGCCTTGAGTGTATGGGAGGGATCATCCCTTTCTTTCGTACACCAAACTTCGCACAGAAGTTCCAGGGCAGATTCACTATCACCGCGGACGAATCCACGAGCACAGCCTACATGGAGCTGGACAGCCTGAGATCTGACGACACGGCCGTCTATTACTGTGCGAGACGGGGGGGTTATGGGTCCTTAGACGACTGGGGCCAGGGAACCTTGGTCACCGTCTCCTCAG	0	0	20	13	ARRGGYGSLDD	11	CZ113_KC_34	IGKV2-28*01		IGKJ5*01	CCTGCCCCGTCACCCCTGGAGAGCCGGCCTCCATCTCCTGCAGGTCTAGTCAGAGCCTCCTGCATAGTACTGGATACAACTATTTGGATTGGTATCTGCAGAAGCCAGGGCAGTCTCCACAGCTCCTGATCTATTTGGGTTCTAATCGGGCCTCCGGGGTCCCTGACAGGTTCAGTGGCAGTGGATCAGGCACAGATTTTACACTGAAAATCAGCAGAGTGGAGGCTGAGGATGTTGGGGTATATTACTGCATGCAAGCTCTACAAACTCCTCCCACCTTCGGCCAAGGGACACGACTGGAGATTAAAC	GATATTGTGATGACTCAGTCTCCACTCTCCCTGCCCGTCACCCCTGGAGAGCCGGCCTCCATCTCCTGCAGGTCTAGTCAGAGCCTCCTGCATAGTACTGGATACAACTATTTGGATTGGTATCTGCAGAAGCCAGGGCAGTCTCCACAGCTCCTGATCTATTTGGGTTCTAATCGGGCCTCCGGGGTCCCTGACAGGTTCAGTGGCAGTGGATCAGGCACAGATTTTACACTGAAAATCAGCAGAGTGGAGGCTGAGGATGTTGGGGTATATTACTGCATGCAAGCTCTACAAACTCCTCCCACCTTCGGCCAAGGGACACGACTGGAGATTAAAC	0	0	3	1	MQALQTPPT	9
10	7	CZ113_HC_117	IGHV1-69*01	IGHD5-12*01	IGHJ4*02	CCNNCAAAGGGGNNCNTGTCCNCANCAGGTGCAGCTGGTGCAGTCTGGGGCTGAGGTGAAGAAGCCTGGGTCCTCGGTGAAGGTCTCCTGTAAGGCTTCTGGAGGCACCTTCAGCAACTATGCCATCAATTGGATCCGTCAGGCCCCTGGACAAGGGCTTGAGTGGATGGGAGGGATCATCCCTTTCTTTGGTACAGCGAACTACGCACAGAAGTTCCAGGGCAGAGTCACAATTACCGCGGACGAGTCCACGAGCACAGCCTACATGGAGCTGACCAGTCTGAGATCTGGGGACACGGCCATGTATTTCTGTGCGAGAGATGGTGGCCACGCAGACTTTGACTACTGGGGCCAGGGAACCCTGGTCACCGTCTCCTCAG	CAGGTGCAGCTGGTGCAGTCTGGGGCTGAGGTGAAGAAGCCTGGGTCCTCGGTGAAGGTCTCCTGTAAGGCTTCTGGAGGCACCTTCAGCAACTATGCCATCAATTGGATCCGTCAGGCCCCTGGACAAGGGCTTGAGTGGATGGGAGGGATCATCCCTTTCTTTGGTACAGCGAACTACGCACAGAAGTTCCAGGGCAGAGTCACAATTACCGCGGACGAGTCCACGAGCACAGCCTACATGGAGCTGACCAGTCTGAGATCTGGGGACACGGCCATGTATTTCTGTGCGAGAGATGGTGGCCACGCAGACTTTGACTACTGGGGCCAGGGAACCCTGGTCACCGTCTCCTCAG	0	0	17	8	ARDGGHADFDY	11	CZ113_KC_107	IGKV2-28*01		IGKJ5*01	CCTGTCCGTCAGCCCTGGACAGCCGGCCTCCATCTCCTGCAGGTCTAGTCAGAGCCTCCTGCATAGAAGTGGCTACAACTATTTGGATTGGTACCTGCAGAAGCCAGGGCAGTCTCCACAGCTCCTAATCTATTTGGGTTCTACTCGGGCCTCCGGGGTCCCTGACAGGTTCAGTGGCAGTGGATCAGGCACAGATTTTACACTGAAAATCAGCCGAGTGGAGGCTGAGGATGTTGGGGTTTATTACTGCATGCAAGCTGTACACACTCCGATCACCTTCGGCCAAGGGACACGACTGGAGATTAAAC	GATATTGTGATGACTCAGTCTCCACTCTCCCTGTCCGTCAGCCCTGGACAGCCGGCCTCCATCTCCTGCAGGTCTAGTCAGAGCCTCCTGCATAGAAGTGGCTACAACTATTTGGATTGGTACCTGCAGAAGCCAGGGCAGTCTCCACAGCTCCTAATCTATTTGGGTTCTACTCGGGCCTCCGGGGTCCCTGACAGGTTCAGTGGCAGTGGATCAGGCACAGATTTTACACTGAAAATCAGCCGAGTGGAGGCTGAGGATGTTGGGGTTTATTACTGCATGCAAGCTGTACACACTCCGATCACCTTCGGCCAAGGGACACGACTGGAGATTAAAC	0	0	9	8	MQAVHTPIT	9
10	7	CZ124_HC_25	IGHV1-69*01	IGHD3-10*01	IGHJ4*02	GTGCAGCTGGTGCAGTCTGGGGCTGAGGTAAAGAGGCCTGGGTCCTCGGTGAAGGTCTCCTGCAAGGCTTCTGGAGGCACCTTCAACACCTTTACTATCACCTGGGTGCGACAGGCCCCTGGACAGGCGCCTGAGTGGATGGGAGGAATCATCCCTGTCTTTGGAACACCAGACTACGCACAGAGGTTCCAGGGCAGACTCACCATTACCGCGGACGAATCCACGGCTACAGGCTTCATGGAACTGAGTACTTTGAGCCCTGAGGACACGGCCATGTATTACTGTGCGAGAGCGGGAGTCGGGGCAATTGACTACTGGGGCCAGGGAACCCTGGTCATCGTCTCCTCAG	CAGGTGCAGCTGGTGCAGTCTGGGGCTGAGGTAAAGAGGCCTGGGTCCTCGGTGAAGGTCTCCTGCAAGGCTTCTGGAGGCACCTTCAACACCTTTACTATCACCTGGGTGCGACAGGCCCCTGGACAGGCGCCTGAGTGGATGGGAGGAATCATCCCTGTCTTTGGAACACCAGACTACGCACAGAGGTTCCAGGGCAGACTCACCATTACCGCGGACGAATCCACGGCTACAGGCTTCATGGAACTGAGTACTTTGAGCCCTGAGGACACGGCCATGTATTACTGTGCGAGAGCGGGAGTCGGGGCAATTGACTACTGGGGCCAGGGAACCCTGGTCATCGTCTCCTCAG	0	0	31	20	ARAGVGAIDY	10	CZ124_KC_19	IGKV2-28*01		IGKJ5*01	CCTGCCCGTCACCCCTGGAGAGCCGGCCTCCATCTCCTGCAGGTCTAGTCAGAGTCTCCTGCATAGCAATGGATACAACTATGTGGATTGGTACCTGCAGAAGCCAGGGCAGTCTCCACAACTCCTGATCTATTTGGGTTCTGATCGGGCCTCCGGGGTCCCTGACAGGTTCAGTGGCAGTGGATCAGGCACATATTTTACACTGGAGATCAGCAGAGTGGAGGCTGAGGATGTTGGGGTTTATTACTGCATGCAAGGTCTACGAACCCCTCTCACCTTCGGCCAAGGTACACGACTGGAGATTAAAC	GATATTGTGATGACTCAGTCTCCACTCTCCCTGCCCGTCACCCCTGGAGAGCCGGCCTCCATCTCCTGCAGGTCTAGTCAGAGTCTCCTGCATAGCAATGGATACAACTATGTGGATTGGTACCTGCAGAAGCCAGGGCAGTCTCCACAACTCCTGATCTATTTGGGTTCTGATCGGGCCTCCGGGGTCCCTGACAGGTTCAGTGGCAGTGGATCAGGCACATATTTTACACTGGAGATCAGCAGAGTGGAGGCTGAGGATGTTGGGGTTTATTACTGCATGCAAGGTCTACGAACCCCTCTCACCTTCGGCCAAGGTACACGACTGGAGATTAAAC	0	0	8	6	MQGLRTPLT	9
10	7	CZ128_HC_1	IGHV1-69*01	IGHD3-3*01	IGHJ4*02	GTGCAGCTGGTGCAGTCTGGGGCTGAGGTGAAGAAGCCTGGGTCCTCGGTGAAGGTCTCCTGCAAGGCTTCTGGAGGCACCTTCAGCAACTATGCTATCAGCTGGGTGCGACAGGCCCCTGGACAAGGGCTTGAGTGGATGGGAGACATCATCCCTCTCTTTGGGACACCAAATTACGCACAGAGGTTCCAGGGCAGAGTCGCGATTACCGCGGACGCATCTACGAGCACAGCCTACTTGGAACTGACCAGCCTGAGATCTGACGACACGGCCGTGTATTACTGTGCGAGAGATGGAGGACAAGCGTCTTTAGACTACTGGGGCCAGGGAACCCGACTCACCGTCTCCACAG	CAGGTGCAGCTGGTGCAGTCTGGGGCTGAGGTGAAGAAGCCTGGGTCCTCGGTGAAGGTCTCCTGCAAGGCTTCTGGAGGCACCTTCAGCAACTATGCTATCAGCTGGGTGCGACAGGCCCCTGGACAAGGGCTTGAGTGGATGGGAGACATCATCCCTCTCTTTGGGACACCAAATTACGCACAGAGGTTCCAGGGCAGAGTCGCGATTACCGCGGACGCATCTACGAGCACAGCCTACTTGGAACTGACCAGCCTGAGATCTGACGACACGGCCGTGTATTACTGTGCGAGAGATGGAGGACAAGCGTCTTTAGACTACTGGGGCCAGGGAACCCGACTCACCGTCTCCACAG	0	0	15	10	ARDGGQASLDY	11	CZ128_KC_1	IGKV2-28*01		IGKJ5*01	CCTGTCCGTCACCCCTGGAGAGCCGGCCTCCATCTCCTGCAGGTCTAGTCAGAGTCTCCTGCATAGAAGTGGATACACCTATTTGGATTGGTACCTGCAGAAGCCAGGGCAGTCTCCACGGCTCCTGATCTATTTGGCTTCTAATCGGGCCTCCGGGGTCCCTGACAGGTTCAGTGGCAGTGGATCAGGCACAGATTTTACACTGAAAATCAGCAGAGTGGAGGCTGAGGATGTGGGCGTTTATTACTGCATGCAAGCTCTACAAACTCCTAAGACCTTCGGCCAAGGGACACGACTGGAGATTAAAC	GATATTGTGATGACTCAGTCTCCACTCTCCCTGTCCGTCACCCCTGGAGAGCCGGCCTCCATCTCCTGCAGGTCTAGTCAGAGTCTCCTGCATAGAAGTGGATACACCTATTTGGATTGGTACCTGCAGAAGCCAGGGCAGTCTCCACGGCTCCTGATCTATTTGGCTTCTAATCGGGCCTCCGGGGTCCCTGACAGGTTCAGTGGCAGTGGATCAGGCACAGATTTTACACTGAAAATCAGCAGAGTGGAGGCTGAGGATGTGGGCGTTTATTACTGCATGCAAGCTCTACAAACTCCTAAGACCTTCGGCCAAGGGACACGACTGGAGATTAAAC	0	0	9	6	MQALQTPKT	9
10	7	CZ128_HC_40	IGHV1-69*01	IGHD3-16*01	IGHJ4*02	GTGCAGCTGGTGCAGTCTGGGACTGAGGTGAAGAAGCCTGGGTCCTCGGTGAAGGTCTCCTGCAAGGCCTCTGGAGGCACCTTCGGGAACTATGATATCAGCTGGGTGCGACAGGCCCCCGGACAAGGGCTTGAGTGGATGGGAGGGCTCATCCCTGTCTTTGGAACACCCAACTACGCACCGAAATTGCGGGGCAGACTCACGATTACCGCGGACGAATCCACGAGCACAGCCTACATGGAGCTGAGCAGCCTGAGATCTGAGGACACGGCCGTTTATTTCTGTGCGAGAGATGGGGGACAAGCGTCTTTTGACTACTGGGGCCAGGGAACCCTGGTCGCCGTCTCCTCAG	CAGGTGCAGCTGGTGCAGTCTGGGACTGAGGTGAAGAAGCCTGGGTCCTCGGTGAAGGTCTCCTGCAAGGCCTCTGGAGGCACCTTCGGGAACTATGATATCAGCTGGGTGCGACAGGCCCCCGGACAAGGGCTTGAGTGGATGGGAGGGCTCATCCCTGTCTTTGGAACACCCAACTACGCACCGAAATTGCGGGGCAGACTCACGATTACCGCGGACGAATCCACGAGCACAGCCTACATGGAGCTGAGCAGCCTGAGATCTGAGGACACGGCCGTTTATTTCTGTGCGAGAGATGGGGGACAAGCGTCTTTTGACTACTGGGGCCAGGGAACCCTGGTCGCCGTCTCCTCAG	0	0	19	12	ARDGGQASFDY	11	CZ128_KC_32	IGKV2-28*01		IGKJ5*01	CCTGCCCGTCACCCCTGGAGAGCCGGCCTCCATCTCCTGCAGGTCTAGTCAGAGCCTCCTGCATCGTACTGGATACACCTATTTGGATTGGTACCTGCAGAAGCCAGGGCAGTCTCCACAGCTCCTGATCTACTTGGGTTCTAATCGGGCCTCCGGGGTCCCTGACAGGTTCAGTGGCAGTGGCTCAGGCACAGATTTTACACTGAAAATCAGCAGAGTGGAGGCTGAGGATGTTGGAGTTTATTACTGCATGCAAGCTCTACAAACTCCTAAGACTTTCGGCCAAGGGACACGACTGGAGATTAAAC	GATATTGTGATGACTCAGTCTCCACTCTCCCTGCCCGTCACCCCTGGAGAGCCGGCCTCCATCTCCTGCAGGTCTAGTCAGAGCCTCCTGCATCGTACTGGATACACCTATTTGGATTGGTACCTGCAGAAGCCAGGGCAGTCTCCACAGCTCCTGATCTACTTGGGTTCTAATCGGGCCTCCGGGGTCCCTGACAGGTTCAGTGGCAGTGGCTCAGGCACAGATTTTACACTGAAAATCAGCAGAGTGGAGGCTGAGGATGTTGGAGTTTATTACTGCATGCAAGCTCTACAAACTCCTAAGACTTTCGGCCAAGGGACACGACTGGAGATTAAAC	0	0	6	3	MQALQTPKT	9
10	7	CZ132_HC_107	IGHV1-69*01	IGHD1-26*01	IGHJ4*02	GTGCAGCTGGTGCAGTCTGGGGCTGAGGTGAGGAAGCCTGGGTCCTCGGTGAGGGTCTCCTGCAGGTCTTCCGGAGGCACCTTCAGCACCTATGAAATCAGCTGGGTGCGACAGGCCCCTGGACAGGGACTTACGTGGATGGGAGGTATCATCCCTGTCTTTGGTTCAGCAAACTATGCTCAGAAGTTCCAGGGCAGACTCACGATTACCGCGGACGAATCCACGAGCACAGTCTACATGGAGTTGAGCAGTCTGACATCTGAGGACACGGCCGTCTATTTCTGTGCGAGAGACGGTGGGAGCCTCCCCAGTTTTGACTACTGGGGCCAGGGAACCCTGGTCACCGTCTCCTCAG	CAGGTGCAGCTGGTGCAGTCTGGGGCTGAGGTGAGGAAGCCTGGGTCCTCGGTGAGGGTCTCCTGCAGGTCTTCCGGAGGCACCTTCAGCACCTATGAAATCAGCTGGGTGCGACAGGCCCCTGGACAGGGACTTACGTGGATGGGAGGTATCATCCCTGTCTTTGGTTCAGCAAACTATGCTCAGAAGTTCCAGGGCAGACTCACGATTACCGCGGACGAATCCACGAGCACAGTCTACATGGAGTTGAGCAGTCTGACATCTGAGGACACGGCCGTCTATTTCTGTGCGAGAGACGGTGGGAGCCTCCCCAGTTTTGACTACTGGGGCCAGGGAACCCTGGTCACCGTCTCCTCAG	0	0	24	13	ARDGGSLPSFDY	12	CZ132_KC_85	IGKV2-28*01		IGKJ5*01	CCTGTTCGTCACCCCTGGAGAGCCGGCCTCCATCTCCTGCAGGTCTGGTCAGAGCCTCCTCCATAGAAATGGATACAATCATTTGGATTGGTACCTGCAGAAGCCAGGGCAGTCTCCACAGCTCCTGATCTATTTGGGTTCTAATCGGGCCTCCGGGGTCCCTGACAGGTTCAGTGGCAGTGGATCAGGCACAGATTTTACACTGAAAATCAGCAGAGTGGAGGCTGAGGATGTTGGGGTTTATTTCTGCATGCAATCTCTACAAACTCCTCGCACCTTCGGCCAAGGGACACGACTGGGAATTAAAC	GATATTGTGATGACTCAGTCTCCACTCTCCCTGTTCGTCACCCCTGGAGAGCCGGCCTCCATCTCCTGCAGGTCTGGTCAGAGCCTCCTCCATAGAAATGGATACAATCATTTGGATTGGTACCTGCAGAAGCCAGGGCAGTCTCCACAGCTCCTGATCTATTTGGGTTCTAATCGGGCCTCCGGGGTCCCTGACAGGTTCAGTGGCAGTGGATCAGGCACAGATTTTACACTGAAAATCAGCAGAGTGGAGGCTGAGGATGTTGGGGTTTATTTCTGCATGCAATCTCTACAAACTCCTCGCACCTTCGGCCAAGGGACACGACTGGGAATTAAAC	0	0	8	6	MQSLQTPRT	9
10	7	CZV11_HC_47	IGHV1-69*01	IGHD5-12*01	IGHJ4*02	TGCAGCTGGTGCAGTCTGGGGCTGAGGTGAGGAAGCCTGGGTCCTCGGTGAAGGTCTCCTGCAAGGCCTCAGGAGGCACCTTCAGTAACTATGCTATCAGTTGGGTGCGACAGGCCCCGGGACACGGGCTTGAGTGGATGGGAGGGATTATCCCTTTCTTTGGTAAACCAAACTACTCACAGAAGTTCCGGGGCAGAGTCACCATTACCGCGGACGAATCTACGAGCACAGCCTACATGGAACTGGCCAGCCTGAAATCTGACGACACGGCCATCTATTACTGTGCGAGAGAGGGGGGGCTACGAAACTTTGACTACTGGGGCCAGGGAACCCTGGTCACCGTCTCCTCAG	CAGGTGCAGCTGGTGCAGTCTGGGGCTGAGGTGAGGAAGCCTGGGTCCTCGGTGAAGGTCTCCTGCAAGGCCTCAGGAGGCACCTTCAGTAACTATGCTATCAGTTGGGTGCGACAGGCCCCGGGACACGGGCTTGAGTGGATGGGAGGGATTATCCCTTTCTTTGGTAAACCAAACTACTCACAGAAGTTCCGGGGCAGAGTCACCATTACCGCGGACGAATCTACGAGCACAGCCTACATGGAACTGGCCAGCCTGAAATCTGACGACACGGCCATCTATTACTGTGCGAGAGAGGGGGGGCTACGAAACTTTGACTACTGGGGCCAGGGAACCCTGGTCACCGTCTCCTCAG	0	0	23	12	AREGGLRNFDY	11	CZV11_KC_37	IGKV2-28*01		IGKJ5*01	CCTGCCCGTCACCCCTGGAGAGCCGGCCTCCATCTCCTGCAGGTCTAGTCAGAGCCTCCTGCATAGGAGTGGAGACAACTATTTGGATTGGTATCTGCAGAAGCCAGGGCAGTCTCCACAGCTCCTGATCTATTGGGGTTCTAATCGGGCCTCCGGGGTCCCTGATAGGTTCAGTGGCAGTGGATCAGGCACAGATTTTACACTGAAAATCAGCAGAGTGGAGGCTGGGGATGTTGGGGTTTATTACTGCATGCAAGCTCTACAACCCTCGATCACCTTCGGCCAAGGGACACGACTGGAGATCAAAC	GATATTGTGATGACTCAGTCTCCACTCTCCCTGCCCGTCACCCCTGGAGAGCCGGCCTCCATCTCCTGCAGGTCTAGTCAGAGCCTCCTGCATAGGAGTGGAGACAACTATTTGGATTGGTATCTGCAGAAGCCAGGGCAGTCTCCACAGCTCCTGATCTATTGGGGTTCTAATCGGGCCTCCGGGGTCCCTGATAGGTTCAGTGGCAGTGGATCAGGCACAGATTTTACACTGAAAATCAGCAGAGTGGAGGCTGGGGATGTTGGGGTTTATTACTGCATGCAAGCTCTACAACCCTCGATCACCTTCGGCCAAGGGACACGACTGGAGATCAAAC	0	0	7	5	MQALQPSIT	9
11	7	CZ112_HC_141-	IGHV1-69*01	IGHD6-6*01	IGHJ4*02	TGCAGCTGGTGCAGTCTGGGGCTGAAGTGAAGAAGCCTGGGTCCTCGGTGAAGGTCTCCTGCAGGGCTTCTGGAGGCACCTTCAGCAATTATCCTATCACGTGGGTGCGACAGGCCCCTGGACAAGGACTTGAGTGGATGGGACGAATCATCCCTGTCTTTCGTACACCGAACTTCGCACAGAAGTTCCAGGGCAGAGTCTCCATTACCGCGGACGAGTCCACGAGCACAGCCTATATGGAGCTGAGCAGTCTGAGATCTGAGGACACGGCCGTCTATTACTGTGCGAGATCGTCCGGTTTTCCATCGCTTGACTACTGGGGCCAGGGAACCCTTGTCACCGTGTCCT	CAGGTGCAGCTGGTGCAGTCTGGGGCTGAAGTGAAGAAGCCTGGGTCCTCGGTGAAGGTCTCCTGCAGGGCTTCTGGAGGCACCTTCAGCAATTATCCTATCACGTGGGTGCGACAGGCCCCTGGACAAGGACTTGAGTGGATGGGACGAATCATCCCTGTCTTTCGTACACCGAACTTCGCACAGAAGTTCCAGGGCAGAGTCTCCATTACCGCGGACGAGTCCACGAGCACAGCCTATATGGAGCTGAGCAGTCTGAGATCTGAGGACACGGCCGTCTATTACTGTGCGAGATCGTCCGGTTTTCCATCGCTTGACTACTGGGGCCAGGGAACCCTTGTCACCGTGTCCT	0	0	21	10	ARSSGFPSLDY	11	CZ112_KC_109-	IGKV3-20*01		IGKJ2*01	TCAGGGGGTTTCATCTCGGTTCAGCGGCAGTGGATCTGGGAGAGATTTCACTCTCACCATCAGCAGCCTGCAGCCTGAAGATGTTGCAGTTTATTTCTGTCAAAAGTTTACCAGTCTCNTCCGGCGGAGGGACCAAGGTGAAGGATCGAAATTGTGTTGACGCAGTCTCCAGGCACCCTGTCTTTGCCTCCAGGGGAAAGAGCCACCCTCTCCTGCAGGGCCAGTCAGAGTGTTAACAGCGACTACTTAGCCTGGTACCAGCAGAAGCCTGGCCAGGCTCCCAGGCTCCTCATCTATGGTGCATCCACCAGGGCCACTGGCATCCCCGCGAGGTTCAGTGGCAGTGGCTCTGGGACAGACTTCACTCTCACCATCAGCAGACTGGAGCCTGAAGATGTT…	GAAATTGTGTTGACGCAGTCTCCAGGCACCCTGTCTTTGCCTCCAGGGGAAAGAGCCACCCTCTCCTGCAGGGCCAGTCAGAGTGTTAACAGCGACTACTTAGCCTGGTACCAGCAGAAGCCTGGCCAGGCTCCCAGGCTCCTCATCTATGGTGCATCCACCAGGGCCACTGGCATCCCCGCGAGGTTCAGTGGCAGTGGCTCTGGGACAGACTTCACTCTCACCATCAGCAGACTGGAGCCTGAAGATGTTGCAGTGTATTACTGTCAACAGCATGGTAGCTCACCGTACACTTTTGGCCAGGGGACCAAGCTGGAGATCAAAC	0	0	11	7	QQHGSSPYT	9
11	7	CZ124_HC_75	IGHV1-69*01	IGHD3-16*01	IGHJ4*02	GTGCAGCTGGTGCAGTCTGGGGCTGAAGTGAAGAAGCCTGGGTCTTCGGTGAAGGTCTCCTGCAAGGCTTCTGGAGGCACCTTCAGCAACTATGCTATCAGCTGGGTGCGACAGGCCCCTGGACAAGGGCTTGAGTGGATGGGAGAGATCATCCCTGTCTTTGGTACACCAACGTACGCACAGAAGTTCCAGGGCAGAGTCACAATTACCGCGGACGAATCTTCGAGAACAGCCTACATGGAGGTGAACAGACTGAGATCTGACGACACGGCCGTGTATTACTGTGCGAGAGGCGTTTGGGGATTTGACTACTGGGGCCAGGGAACCCTGGTCACCGTCTCCTC	CAGGTGCAGCTGGTGCAGTCTGGGGCTGAAGTGAAGAAGCCTGGGTCTTCGGTGAAGGTCTCCTGCAAGGCTTCTGGAGGCACCTTCAGCAACTATGCTATCAGCTGGGTGCGACAGGCCCCTGGACAAGGGCTTGAGTGGATGGGAGAGATCATCCCTGTCTTTGGTACACCAACGTACGCACAGAAGTTCCAGGGCAGAGTCACAATTACCGCGGACGAATCTTCGAGAACAGCCTACATGGAGGTGAACAGACTGAGATCTGACGACACGGCCGTGTATTACTGTGCGAGAGGCGTTTGGGGATTTGACTACTGGGGCCAGGGAACCCTGGTCACCGTCTCCTC	0	0	16	11	ARGVWGFDY	9	CZ124_KC_59	IGKV3-20*01		IGKJ2*01	CCTGTCTTTGTCTCCAGGGGAGAGAGCCACCCTCTCCTGCAGGGCCAGTCAGAGTGTTGACAGCAGCTACTTAGCCTGGTACCAACAGAGACCTGGCCAGGCTCCCAGGCTCCTCATCTATGGTGCATCCACCAGGGCCACTGGCATCCCAGACAGGTTCAGTGGCAGTGGGTCTGGGACAGACTTCACTCTCACCATCAGCAGACTGGAGCCTGACGATTTTGCAGTGTATTACTGTCATCACTATGGTACCTCACGAACTTTTGGCCTGGGGACCAAGCTGGAGATCAAAC	GAAATTGTGTTGACGCAGTCTCCAGGCACCCTGTCTTTGTCTCCAGGGGAGAGAGCCACCCTCTCCTGCAGGGCCAGTCAGAGTGTTGACAGCAGCTACTTAGCCTGGTACCAACAGAGACCTGGCCAGGCTCCCAGGCTCCTCATCTATGGTGCATCCACCAGGGCCACTGGCATCCCAGACAGGTTCAGTGGCAGTGGGTCTGGGACAGACTTCACTCTCACCATCAGCAGACTGGAGCCTGACGATTTTGCAGTGTATTACTGTCATCACTATGGTACCTCACGAACTTTTGGCCTGGGGACCAAGCTGGAGATCAAAC	0	0	7	7	HHYGTSRT	8
11	7	CZ124_HC_100	IGHV1-69*01	IGHD5-18*01	IGHJ4*02	GTGCAGCTGGTGCAGTCTGGGGCTGAGGTGAAGAAGCCTGGGTCCTCGGTGAAGGTCTCCTGCAAGTCTTCTGGAGGCAACTTCAACAACTTTGCCATCTGGTGGGTGCGACAGGCCCCTGGACAAGGACTTGAGTGGATGGGAGGGATCATCCCTGCTTTTGGTTCAGCAAACTACGCACAGAAATTCCGGGGCAGAGTCACGATTACCGCGGACGTATCCACGAGGACGGCCTACATGGAACTGAGTAGCCTGAGATCTGAGGACACGGCCCTATATTATTGTGCGAGAGATGGCGGGGTTACTCTAGGATTTGAATATTGGGGCCAGGGAACCCTGGTCACCGTCTCCTCAG	CAGGTGCAGCTGGTGCAGTCTGGGGCTGAGGTGAAGAAGCCTGGGTCCTCGGTGAAGGTCTCCTGCAAGTCTTCTGGAGGCAACTTCAACAACTTTGCCATCTGGTGGGTGCGACAGGCCCCTGGACAAGGACTTGAGTGGATGGGAGGGATCATCCCTGCTTTTGGTTCAGCAAACTACGCACAGAAATTCCGGGGCAGAGTCACGATTACCGCGGACGTATCCACGAGGACGGCCTACATGGAACTGAGTAGCCTGAGATCTGAGGACACGGCCCTATATTATTGTGCGAGAGATGGCGGGGTTACTCTAGGATTTGAATATTGGGGCCAGGGAACCCTGGTCACCGTCTCCTCAG	0	0	23	12	ARDGGVTLGFEY	12	CZ124_KC_77	IGKV3-20*01		IGKJ2*01	CCTGTATTTGTCTCCAGGGGAAAGAGCCACCGTCTCCTGCAGGGCCAGTCAGAGTGTCAGCAGCGACTACTTAGCCTGGTACCAGCAGAGACCTGGCCAGGCTCCCAGACTCCTCATCTATGGTGCATCCAGCAGGGCCACTGGCATCCCAGACAGGTTCAGTGGCAGTGGGTCTGGGACAGACTTCACTCTCACCATCAGCAGACTGGAGCCTGAAGATTTTGCAGTTTATTACTGTCAGCAGTATGGTGGCCCGTACACTTTTGGCCAGGGGACCAGGCTGCAGATCAAAC	GAAATTGTGTTGACGCAGTCTCCAGGCACCCTGTATTTGTCTCCAGGGGAAAGAGCCACCGTCTCCTGCAGGGCCAGTCAGAGTGTCAGCAGCGACTACTTAGCCTGGTACCAGCAGAGACCTGGCCAGGCTCCCAGACTCCTCATCTATGGTGCATCCAGCAGGGCCACTGGCATCCCAGACAGGTTCAGTGGCAGTGGGTCTGGGACAGACTTCACTCTCACCATCAGCAGACTGGAGCCTGAAGATTTTGCAGTTTATTACTGTCAGCAGTATGGTGGCCCGTACACTTTTGGCCAGGGGACCAGGCTGCAGATCAAAC	0	0	8	5	QQYGGPYT	8
11	7	CZ128_HC_8	IGHV1-69*01	IGHD1-26*01	IGHJ4*02	GGGGCTGACGTGAAGAAGCCTGGGTCCTCGGTGAAGGTCTCCTGCAAGGCTTCTGGAGGCACGTTCAGCACCTCTACCATCAGCTGGGTGCGACAGGCCCCTGGACAAGGGCTTGAGTGGATGGGAGGGATCATCCCTATTTTTGGTACAGCAAACTACGCTCAGAAGTTCCAGGGCAGAGTCACAATTACCGCGGACGAATCCACGAGCACAGCCTACATGGATCTGAGCGGCCTGAGATCTGAGGACACGGCCGTCTATTACTGTGCGAGTGGGACCTACGTCCTCCTTGACTACTGGGGCCAGGGAACCCTGGTCACCGTCTCCTCAG	CAGGTGCAGCTGGTGCAGTCTGGGGCTGACGTGAAGAAGCCTGGGTCCTCGGTGAAGGTCTCCTGCAAGGCTTCTGGAGGCACGTTCAGCACCTCTACCATCAGCTGGGTGCGACAGGCCCCTGGACAAGGGCTTGAGTGGATGGGAGGGATCATCCCTATTTTTGGTACAGCAAACTACGCTCAGAAGTTCCAGGGCAGAGTCACAATTACCGCGGACGAATCCACGAGCACAGCCTACATGGATCTGAGCGGCCTGAGATCTGAGGACACGGCCGTCTATTACTGTGCGAGTGGGACCTACGTCCTCCTTGACTACTGGGGCCAGGGAACCCTGGTCACCGTCTCCTCAG	0	0	12	6	ASGTYVLLDY	10	CZ128_KC_7	IGKV3-20*01		IGKJ2*01	ATGACNNNNNNNTNCAGTCTCCCTGTCTTTGTCTCCAGGGGAAAGAGCCACCCTCTCCTGCAGGGCCAGTCAGAGTGTTAGCAGCGACTACTTAACCTGGTACCAACAGAAACCTGGCCAGGCTCCCAGGCTCCTCATCTATGGTGCATCCAGCAGGGCCACTGGCATCCCAGACAGGTTCAGTGGCAGTGCGTCTGGGACAGACTTCACTCTCACCATCAGCAGACTGGAGCCTGAAGATTTTGCAGTGTATTACTGTCATCAGTATGGTAGCTCACCGTACACTTTTGGCCAGGGGACCAAGCTGGAGATCAAAC	GAAATTGTGTTGACGCAGTCTCCAGTCTCCCTGTCTTTGTCTCCAGGGGAAAGAGCCACCCTCTCCTGCAGGGCCAGTCAGAGTGTTAGCAGCGACTACTTAACCTGGTACCAACAGAAACCTGGCCAGGCTCCCAGGCTCCTCATCTATGGTGCATCCAGCAGGGCCACTGGCATCCCAGACAGGTTCAGTGGCAGTGCGTCTGGGACAGACTTCACTCTCACCATCAGCAGACTGGAGCCTGAAGATTTTGCAGTGTATTACTGTCATCAGTATGGTAGCTCACCGTACACTTTTGGCCAGGGGACCAAGCTGGAGATCAAAC	0	0	7	6	HQYGSSPYT	9
11	7	CZ128_HC_165	IGHV1-69*01	IGHD7-27*01	IGHJ4*02	GCAGCTGGTGCAGTCTGGGGCTGAGATGAAGAAGCCTGGGTCCTCGGTGAAGGTCTCCTGCAAGGCTTCTGGAGGCTCCTTCAGCACCTTTCCTATCAACTGGGTGCGACAGGCCCCTGGACAAGGACTTGAGGTGATGGGAGGAGTCATCCCTGTCTTTCGTACACCAAACTACGCAGAGAAGTTCCAGGGCAGAGTCACAATTACCGCGGACGAATCCACGAGCACAGTCTACTTGGAGTTGAGCAGCCTGACATCTGAGGACACGGCCATATATTACTGTGCGAGAGATAACTGGGGTTTTGACTACTGGGGCCAGGGAACCCTGATCACCGTCTCNTCAG	CAGGTGCAGCTGGTGCAGTCTGGGGCTGAGATGAAGAAGCCTGGGTCCTCGGTGAAGGTCTCCTGCAAGGCTTCTGGAGGCTCCTTCAGCACCTTTCCTATCAACTGGGTGCGACAGGCCCCTGGACAAGGACTTGAGGTGATGGGAGGAGTCATCCCTGTCTTTCGTACACCAAACTACGCAGAGAAGTTCCAGGGCAGAGTCACAATTACCGCGGACGAATCCACGAGCACAGTCTACTTGGAGTTGAGCAGCCTGACATCTGAGGACACGGCCATATATTACTGTGCGAGAGATAACTGGGGTTTTGACTACTGGGGCCAGGGAACCCTGATCACCGTCTCNTCAG	0	0	22	16	ARDNWGFDY	9	CZ128_KC_128	IGKV3-20*01		IGKJ2*01	CCTGTCTTTGTCTCCAGGGGAAAGAGCCACCCTCTCCTGCAGGGCCAGTCAGACTGTTAACAGCGACTACTTCGCCTGGTACCAGCAGAAACCTGGCCAGGCTCCCAGTCTCCTCATCTATGGTACATCCACAAGGGCCACCGGCATCCCAGACAGGTTCAGTGGCAGTGGGTCTGGGACAGACTTCACTCTCACCATCAGCAGACTGGAGCCTGAAGATTTTGCAGTGTATTTCTGTCAGCAGTATGGTAGGTCGCCGTACACTTTTGGCAAGGGGACCAAGCTGGAGATCAAAC	GAAATTGTGTTGACGCAGTCTCCAGGCACCCTGTCTTTGTCTCCAGGGGAAAGAGCCACCCTCTCCTGCAGGGCCAGTCAGACTGTTAACAGCGACTACTTCGCCTGGTACCAGCAGAAACCTGGCCAGGCTCCCAGTCTCCTCATCTATGGTACATCCACAAGGGCCACCGGCATCCCAGACAGGTTCAGTGGCAGTGGGTCTGGGACAGACTTCACTCTCACCATCAGCAGACTGGAGCCTGAAGATTTTGCAGTGTATTTCTGTCAGCAGTATGGTAGGTCGCCGTACACTTTTGGCAAGGGGACCAAGCTGGAGATCAAAC	0	0	11	9	QQYGRSPYT	9
11	7	CZ128_HC_186	IGHV1-69*01	IGHD3-16*01	IGHJ4*02	CAGCTGGTGCAGTCTGGGGCTGAAGTGAAGAAGCCTGGGTCCTCGGTGAAGGTCTCCTGCAAGGCCTCTGGAGGCACCTTCAGCAACTATGCTATCAACTGGGTGCGACAGGCCCCTGGACAAGGGCTTGAGTGGATGGGAGACATCATCCCTGTCTTTGGGACACCAAACTACGCACCGAATTTCCAGGGCCGAGTCATCATTACCGCGGACGAATCCACGAGCACAGCCTACATGGAGCTGAGCAGCCTGAGATCTGACGACACGGCCGTATATTACTGTGCGAGAGGCGTTTGGGGGTGGGACTACTGGGGCCAGGGAACCCTGGTCACCGTCTCCTCAG	CAGGTGCAGCTGGTGCAGTCTGGGGCTGAAGTGAAGAAGCCTGGGTCCTCGGTGAAGGTCTCCTGCAAGGCCTCTGGAGGCACCTTCAGCAACTATGCTATCAACTGGGTGCGACAGGCCCCTGGACAAGGGCTTGAGTGGATGGGAGACATCATCCCTGTCTTTGGGACACCAAACTACGCACCGAATTTCCAGGGCCGAGTCATCATTACCGCGGACGAATCCACGAGCACAGCCTACATGGAGCTGAGCAGCCTGAGATCTGACGACACGGCCGTATATTACTGTGCGAGAGGCGTTTGGGGGTGGGACTACTGGGGCCAGGGAACCCTGGTCACCGTCTCCTCAG	0	0	16	9	ARGVWGWDY	9	CZ128_KC_145	IGKV3-20*01		IGKJ2*01	CCTGTCTTTGTCTCCGGGGGAAAGAGCCACCCTCTCCTGCAGGGCCACTCAGAGTGTTAGCAGCGACTACTTAGCCTGGTACCAGCAGAAACCTGGCCAGGCTCCCAGGCTCCTCATCTATGGTGCATCCGCCAGGGCCACTGGCATCCCAGACAGGTTCAGTGGCAGTGTTTCTGGGACAGACTTCACTCTCACCGTCAGCAGACTGGAGCCTGAAGATTTTGCAGTGTATTTCTGTCAGCAGTATGGTAGCTCACCTTTCACTTTTGGCCAGGGGACCAAGTTGGAGATCAA	GAAATTGTGTTGACGCAGTCTCCAGGCACCCTGTCTTTGTCTCCGGGGGAAAGAGCCACCCTCTCCTGCAGGGCCACTCAGAGTGTTAGCAGCGACTACTTAGCCTGGTACCAGCAGAAACCTGGCCAGGCTCCCAGGCTCCTCATCTATGGTGCATCCGCCAGGGCCACTGGCATCCCAGACAGGTTCAGTGGCAGTGTTTCTGGGACAGACTTCACTCTCACCGTCAGCAGACTGGAGCCTGAAGATTTTGCAGTGTATTTCTGTCAGCAGTATGGTAGCTCACCTTTCACTTTTGGCCAGGGGACCAAGTTGGAGATCAA	0	0	10	6	QQYGSSPFT	9
11	7	CZ132_HC_108	IGHV1-69*01	IGHD1-26*01	IGHJ4*02	CAGCTGGTGCAGTCTGGGGCTGAGGTGAAGAGGCCTGGGTCCTCGGTGAAGGTCTCCTGCAAGGCCTCTGGAGGCACCTTCAGGACCTCTACTATCAGCTGGGTCCGACAGGCCCCCGGACAACGGCTTGAGTGGATGGGAGGGATTATCCCAACCTTTGGAACAGCAAACTACGCACAGAAATTCCAGGGCAGAATGACGATCAGTGCGGACGAATCCACGAGCACTGCCTACATGGAGTTGAGCAGCCTGAAATCTGAGGACACGGCCGTGTATTACTGCGCGATTGGGACCTACGTACCCTTGGACTACTGGGGCCAGGGAACCCTGGTCACCGTCTCCTCAG	CAGGTGCAGCTGGTGCAGTCTGGGGCTGAGGTGAAGAGGCCTGGGTCCTCGGTGAAGGTCTCCTGCAAGGCCTCTGGAGGCACCTTCAGGACCTCTACTATCAGCTGGGTCCGACAGGCCCCCGGACAACGGCTTGAGTGGATGGGAGGGATTATCCCAACCTTTGGAACAGCAAACTACGCACAGAAATTCCAGGGCAGAATGACGATCAGTGCGGACGAATCCACGAGCACTGCCTACATGGAGTTGAGCAGCCTGAAATCTGAGGACACGGCCGTGTATTACTGCGCGATTGGGACCTACGTACCCTTGGACTACTGGGGCCAGGGAACCCTGGTCACCGTCTCCTCAG	0	0	23	10	AIGTYVPLDY	10	CZ132_KC_86	IGKV3-20*01		IGKJ2*01	CCTGTCTTTGTCTCCAGGGGAAAGAGCCACCCTCTCCTGCAGGGCCAGTCAGAGTGTTAACAGCGACTACTTAACCTGGTACCAGCAGAAACCTGGCCAGGCTCCCAGGCTCCTCATCTATAGTACATCCAGCAGGGCCACTGGCATCCCAGACAGGTTCAGTGGCAGTGGGTCTGGGACAGACTTCAGTCTCACCATCAGCAGACTGGAGCCTGAAGATTTTGCAGTGTATTACTGTCAGCAGTATGCTAACTCACCTCAGACTTTTGGCCAGGGGACCAGGCTGGAGATCAAAC	GAAATTGTGTTGACGCAGTCTCCAGGCACCCTGTCTTTGTCTCCAGGGGAAAGAGCCACCCTCTCCTGCAGGGCCAGTCAGAGTGTTAACAGCGACTACTTAACCTGGTACCAGCAGAAACCTGGCCAGGCTCCCAGGCTCCTCATCTATAGTACATCCAGCAGGGCCACTGGCATCCCAGACAGGTTCAGTGGCAGTGGGTCTGGGACAGACTTCAGTCTCACCATCAGCAGACTGGAGCCTGAAGATTTTGCAGTGTATTACTGTCAGCAGTATGCTAACTCACCTCAGACTTTTGGCCAGGGGACCAGGCTGGAGATCAAAC	0	0	7	8	QQYANSPQT	9
12	7	CZ124_HC_3	IGHV1-69*06	IGHD3-10*01	IGHJ4*02	GTGCAGCTGGTGCAGTCTGGGGCTGAGGTGAAGAAGCCTGGGTCCTCGGTGAAGGTCTCCTGCAAGGCTTCTGGAGGCATCTTCAGCAACTTTGAAATCAGCTGGGTGCGACAGGCCCCTGGACAAGGTCTTGAGTGGATGGGAGGGGTCATCCCTTTCTTTGGTACAGCAAAGTATGCACAGAAGTTCCAGGGCAGAGTCACGATTAGCGCGGACACATCCACGAGCACAGGCTACATGGAGCTGAGCAGCCTGAGATCTGAGGACACGGCCGTATATTACTGTGCGAGAGACGATGGTTCAGGGAGTTATGCCTACTGGGGCCAGGGAACCCTGGTCACCGTCTCCTCAG	CAGGTGCAGCTGGTGCAGTCTGGGGCTGAGGTGAAGAAGCCTGGGTCCTCGGTGAAGGTCTCCTGCAAGGCTTCTGGAGGCATCTTCAGCAACTTTGAAATCAGCTGGGTGCGACAGGCCCCTGGACAAGGTCTTGAGTGGATGGGAGGGGTCATCCCTTTCTTTGGTACAGCAAAGTATGCACAGAAGTTCCAGGGCAGAGTCACGATTAGCGCGGACACATCCACGAGCACAGGCTACATGGAGCTGAGCAGCCTGAGATCTGAGGACACGGCCGTATATTACTGTGCGAGAGACGATGGTTCAGGGAGTTATGCCTACTGGGGCCAGGGAACCCTGGTCACCGTCTCCTCAG	0	0	14	10	ARDDGSGSYAY	11	CZ124_KC_3	IGKV2-28*01		IGKJ1*01	CCTGCCCCGTCACCCCTGGAGAGTCGGCCTCCATCTCCTGCAGGTCTAGTCAGAGCCTCCTACATCGTAGTGGATACAACTATTTGGATTGGTACCTGCAGAAGCCAGGGCAGTCTCCACAGCTCCTGATCTATTTGGGTTCTAATCGGGCCTCCGGGGTCCCTGACAGGTTCAGTGGCAGTGGATCAGGCACAGATTTTACACTGAAAATCAGCAGAGTGGAGGCTGAGGATGTTGGGGTTTATTACTGCATGCAAGCTCTACAAACTCCTCGGACGTTCGGCCAAGGGACCAAGGTGGAAATCAAAC	GATATTGTGATGACTCAGTCTCCACTCTCCCTGCCCGTCACCCCTGGAGAGTCGGCCTCCATCTCCTGCAGGTCTAGTCAGAGCCTCCTACATCGTAGTGGATACAACTATTTGGATTGGTACCTGCAGAAGCCAGGGCAGTCTCCACAGCTCCTGATCTATTTGGGTTCTAATCGGGCCTCCGGGGTCCCTGACAGGTTCAGTGGCAGTGGATCAGGCACAGATTTTACACTGAAAATCAGCAGAGTGGAGGCTGAGGATGTTGGGGTTTATTACTGCATGCAAGCTCTACAAACTCCTCGGACGTTCGGCCAAGGGACCAAGGTGGAAATCAAAC	0	0	4	3	MQALQTPRT	9
12	7	CZ124_HC_57	IGHV1-69*06	IGHD3-16*01	IGHJ4*02	CAGTCTGGGGCTCAGGTGAAGAAGCCTGGGTCCTCGGTGAAGGTTTCCTGCAAGGCTTTTGGAGGCAACTTCAACAACTTTGGTTTCCACTGGGTGCGACAGGCCCCTGGACAAGGGCTTGAGTGGATGGGAAGGATCATCCCTATTTTTGGTACAGCAGACAGCGCACAGAAGTTTCAGGGCAGAGTCACGATTTCCGCCGACAAATCCACGACCACAGTTTACATGGAACTGAGCAGCCTGAGATTTGAGGACACGGCCATGTATTATTGTGCGAGAGAAGGGGGGGGGGACGCGGCCTTTGACTATTGGGGCCAGGGAACCCTGGTCACCGTCTCCTCAG	CAGGTGCAGCTGGTGCAGTCTGGGGCTCAGGTGAAGAAGCCTGGGTCCTCGGTGAAGGTTTCCTGCAAGGCTTTTGGAGGCAACTTCAACAACTTTGGTTTCCACTGGGTGCGACAGGCCCCTGGACAAGGGCTTGAGTGGATGGGAAGGATCATCCCTATTTTTGGTACAGCAGACAGCGCACAGAAGTTTCAGGGCAGAGTCACGATTTCCGCCGACAAATCCACGACCACAGTTTACATGGAACTGAGCAGCCTGAGATTTGAGGACACGGCCATGTATTATTGTGCGAGAGAAGGGGGGGGGGACGCGGCCTTTGACTATTGGGGCCAGGGAACCCTGGTCACCGTCTCCTCAG	0	0	26	17	AREGGGDAAFDY	12	CZ124_KC_43	IGKV2-28*01		IGKJ1*01	CCTGCCCCGTCACCCCTGGAGAGCCGGCCTCCATCTCCTGCAGGTCTAGTCAGAGCCTCCTGCATAGGAATGGATACAACTATTTGGATTGGTACCTGCAGAAGCCAGGGCAGTCTCCACAACTGCTGATCTATTTGGGTTCTAATCGGGCCTCCGGGGTCCCTGACAGGTTCAGTGGCACTGGATCAGGCACAGATTTTATACTGAAAATCAGCAGAGTGGAGGCTGAGGATGTTGGGGTTTATTACTGCATGCAAGCTCTACAAACTCCTCGGACGTTCGGCCAAGGGACCAAGGTGGAAATCAAAC	GATATTGTGATGACTCAGTCTCCACTCTCCCTGCCCGTCACCCCTGGAGAGCCGGCCTCCATCTCCTGCAGGTCTAGTCAGAGCCTCCTGCATAGGAATGGATACAACTATTTGGATTGGTACCTGCAGAAGCCAGGGCAGTCTCCACAACTGCTGATCTATTTGGGTTCTAATCGGGCCTCCGGGGTCCCTGACAGGTTCAGTGGCACTGGATCAGGCACAGATTTTATACTGAAAATCAGCAGAGTGGAGGCTGAGGATGTTGGGGTTTATTACTGCATGCAAGCTCTACAAACTCCTCGGACGTTCGGCCAAGGGACCAAGGTGGAAATCAAAC	0	0	5	3	MQALQTPRT	9
12	7	CZ124_HC_92	IGHV1-69*06		IGHJ4*02	GTGCAGCTGGTGCAGTCTGGGGCTGAGGTGAGGAGGCCAGGGTCCTCGGTGAAGGTCTCCTGCAAGGCTTCTGGGGGCAACTTCAACAACTACGGTTTCCACTGGGTGCGACAGGCCCCTGGACAAGGACTTGAGTGGATGGGAGGGATCATCCCTGTCTTTGGTACACCAAACTACGCACAGAAATTCCAGGGCAGAGTCACGATTACCGCGGACAAATCCGCGAGTGTGGTCTACTTGAACCTGAACAGCCTGAAATTCGACGACACGGCCGTATATTACTGTGCGAGAGAGGCAGGGGCCCTAGCCTCCTTAGACTATTGGGGCCAGGGAACCCTGGTCACCGTCTCCTCAG	CAGGTGCAGCTGGTGCAGTCTGGGGCTGAGGTGAGGAGGCCAGGGTCCTCGGTGAAGGTCTCCTGCAAGGCTTCTGGGGGCAACTTCAACAACTACGGTTTCCACTGGGTGCGACAGGCCCCTGGACAAGGACTTGAGTGGATGGGAGGGATCATCCCTGTCTTTGGTACACCAAACTACGCACAGAAATTCCAGGGCAGAGTCACGATTACCGCGGACAAATCCGCGAGTGTGGTCTACTTGAACCTGAACAGCCTGAAATTCGACGACACGGCCGTATATTACTGTGCGAGAGAGGCAGGGGCCCTAGCCTCCTTAGACTATTGGGGCCAGGGAACCCTGGTCACCGTCTCCTCAG	0	0	31	19	AREAGALASLDY	12	CZ124_KC_73	IGKV2-28*01		IGKJ1*01	GTGATGACTCAGTCTNCANTCTCCCTGCCCGTCACCCCTGGAGAGCCGGCCTCCATCTCCTGCAGGTCTAGTCAGAGCCTCCTTCATAGAAATGGAGACAACTATTTGGAATGGTATCTGCAGAAGCCAGGGCAGCCTCCACAGGTCCTGATCTACTTGGGTTCTAATCGGGCCTCCGGGGTCCCTGACAGGTTCAGTGGCAGTGGAGCAGGCACAGATTTTACACTGAAAATCAGCAGAGTGGAGGCTGAGGATGTTGGGGTTTATTACTGCATGCAATCTCTACAAACTCCTCGTACGTTCGGCCAAGGGACCAAGGTGGAAATCAAAC	GATATTGTGATGACTCAGTCTNCANTCTCCCTGCCCGTCACCCCTGGAGAGCCGGCCTCCATCTCCTGCAGGTCTAGTCAGAGCCTCCTTCATAGAAATGGAGACAACTATTTGGAATGGTATCTGCAGAAGCCAGGGCAGCCTCCACAGGTCCTGATCTACTTGGGTTCTAATCGGGCCTCCGGGGTCCCTGACAGGTTCAGTGGCAGTGGAGCAGGCACAGATTTTACACTGAAAATCAGCAGAGTGGAGGCTGAGGATGTTGGGGTTTATTACTGCATGCAATCTCTACAAACTCCTCGTACGTTCGGCCAAGGGACCAAGGTGGAAATCAAAC	0	0	11	9	MQSLQTPRT	9
12	7	CZ128_HC_71	IGHV1-69*06	IGHD3-16*01	IGHJ4*02	TGGGGCTGAGTTGAAGAAGCCTGGGTCCTCGGTGAAGGTCTCCTGCAAGGCTTCTGGATACACCTTCAACAACTTTGCTATCGATTGGGTGCGACAGGCCCCTGGACAAGGGCTTGAGTGGATGGGAGGCATCATCCCTGTCTTTGGTACACCAACCTTCGCACAGAAGTTCCACGGCAGAGTCACGATCACCGCGGACAAAGTCACGAGCACAGTCTACATGGAGTTGCCCAGCCTGAGATTTGAGGACACGGCCGTTTATTACTGTGCGAGAGAAGGGGGGGGGAGCCCGGCGCTTGACTACTGGGGCCAGGGAACCCTGGTCACCGTCTCCTCAG	CAGGTGCAGCTGGTGCAGTCTGGGGCTGAGTTGAAGAAGCCTGGGTCCTCGGTGAAGGTCTCCTGCAAGGCTTCTGGATACACCTTCAACAACTTTGCTATCGATTGGGTGCGACAGGCCCCTGGACAAGGGCTTGAGTGGATGGGAGGCATCATCCCTGTCTTTGGTACACCAACCTTCGCACAGAAGTTCCACGGCAGAGTCACGATCACCGCGGACAAAGTCACGAGCACAGTCTACATGGAGTTGCCCAGCCTGAGATTTGAGGACACGGCCGTTTATTACTGTGCGAGAGAAGGGGGGGGGAGCCCGGCGCTTGACTACTGGGGCCAGGGAACCCTGGTCACCGTCTCCTCAG	0	0	24	15	AREGGGSPALDY	12	CZ128_KC_58	IGKV2-28*01		IGKJ1*01	CCTGCCCGTCACCCCTGGAGAGCCGGCCTCCATCTCCTGCAGGTCTAGTCAGAGCCTCCTGCATCGTGATGGGAACAACTATTTGGATTGGTACCTGCAGAAGCCAGGGCAGTCTCCACAGCTCCTGATCTATTTGGGTTCTAATCGGGCCTCCGGGGTCCCTGACAGGTTCAGTGGCAGTGGATCAGGCACAGATTTTACACTGAAAATCAGCAGAGTGGAGGCTGAGGATGTTGGGGTTTATTACTGCATGCAAGCTATACAAACTCCTCGCACGTTCGGCCCAGGGACCAAGGTGGAAATCAA	GATATTGTGATGACTCAGTCTCCACTCTCCCTGCCCGTCACCCCTGGAGAGCCGGCCTCCATCTCCTGCAGGTCTAGTCAGAGCCTCCTGCATCGTGATGGGAACAACTATTTGGATTGGTACCTGCAGAAGCCAGGGCAGTCTCCACAGCTCCTGATCTATTTGGGTTCTAATCGGGCCTCCGGGGTCCCTGACAGGTTCAGTGGCAGTGGATCAGGCACAGATTTTACACTGAAAATCAGCAGAGTGGAGGCTGAGGATGTTGGGGTTTATTACTGCATGCAAGCTATACAAACTCCTCGCACGTTCGGCCCAGGGACCAAGGTGGAAATCAA	0	0	4	4	MQAIQTPRT	9
12	7	CZ132_HC_89	IGHV1-69*06	IGHD1-26*01	IGHJ4*02	GTGCAGCTGGTGCAGTCTGGGGCTGAGGTGAAGAAGCCGGGGTCCTCGGTGAAGGTCTCCTGCAAGGCTTCTGGAGGCATCTTCAACAACTATGCTATCAGCTGGGTGCGACAGGCCCCTGGACAAGGGCTTGAGTGGATGGGAGAGATCATCCCTGTCTTTGGTACAGCAAACTACGCACAGAAGTTCCAGGGCAGAGTCACAATAACCGCGGACAAATCCACGAGCACAGCCTACATGGAGGTGAGCAGCCTGAAATCTGAGGACACGGCCGTGTATTATTGTGCGAGAGACGGCGGAGCCAGTGCGAGCTACGACTACTGGGGCCAGGGAACCCTGGTCACCGTCTCCTCAG	CAGGTGCAGCTGGTGCAGTCTGGGGCTGAGGTGAAGAAGCCGGGGTCCTCGGTGAAGGTCTCCTGCAAGGCTTCTGGAGGCATCTTCAACAACTATGCTATCAGCTGGGTGCGACAGGCCCCTGGACAAGGGCTTGAGTGGATGGGAGAGATCATCCCTGTCTTTGGTACAGCAAACTACGCACAGAAGTTCCAGGGCAGAGTCACAATAACCGCGGACAAATCCACGAGCACAGCCTACATGGAGGTGAGCAGCCTGAAATCTGAGGACACGGCCGTGTATTATTGTGCGAGAGACGGCGGAGCCAGTGCGAGCTACGACTACTGGGGCCAGGGAACCCTGGTCACCGTCTCCTCAG	0	0	11	7	ARDGGASASYDY	12	CZ132_KC_69	IGKV2-28*01		IGKJ1*01	CCCTGCCCGTCACCCCTGGAGAGCCGGCCTCCATCTCCTGCAGGTCTAGTCAGAACCTCCTGCATAGTTCTGGATACACCTATTTGCATTGGTACCTGCAGAAGCNANGGCACCNNNCACCNGTCNCCATGCCCGTCACCCCTGGAGAGCCGTCCTCCNTNCCTGGCAGGTTCAGTGGCAGTGGATCAGGCACAGATTTTACACTGAAAATCAGCAGAGTGGAGGCTGAGGATGTCGGGGTTTATTACTGCATGCAAGCTCTACAAACTCCTCGAACGTTCGGCCAAGGGACCAAGGTGGAAATCAAAC	GATATTGTGATGACTCAGTCTCCACTCTCCCTGCCCGTCACCCCTGGAGAGCCGGCCTCCATCTCCTGCAGGTCTAGTCAGAACCTCCTGCATAGTTCTGGATACACCTATTTGCATTGGTACCTGCAGAAGCNANGGCACCNNNCACCNGTCNCCATGCCCGTCACCCCTGGAGAGCCGTCCTCCNTNCCTGGCAGGTTCAGTGGCAGTGGATCAGGCACAGATTTTACACTGAAAATCAGCAGAGTGGAGGCTGAGGATGTCGGGGTTTATTACTGCATGCAAGCTCTACAAACTCCTCGAACGTTCGGCCAAGGGACCAAGGTGGAAATCAAAC	0	0	42	23	MQALQTPRT	9
12	7	CZV11_HC_46	IGHV1-69*06	IGHD2-15*01	IGHJ4*02	GCAGCTGGTGCAGTCTGGGGCTGAGGTGAAGAAGCCTGGGTCCTCGGTGAAGGTCTCCTGCAAGGCTTCTGGAGGCACCTTCAGCAACTATGCTGTCAGCTGGGTGCGACAGGTCCCTGGACAAGGGCTTGAGTGGATGGGAGAGATCATCCCTATATTTGCTACACCAAATTACGCACAGAAATTCCGGGGCAGACTCACGATTACCGCGGACACATCCACGAGCACAGCCTACATGGAGCTGAGCAGCCTGAGATCTGAGGACACGGCCTTTTATTACTGTGCGCGTGACGGGGGGCAAGGTAGTTTTGACTACTGGGGCCAGGGAACCCTGGTCACCGTCTCCTCAG	CAGGTGCAGCTGGTGCAGTCTGGGGCTGAGGTGAAGAAGCCTGGGTCCTCGGTGAAGGTCTCCTGCAAGGCTTCTGGAGGCACCTTCAGCAACTATGCTGTCAGCTGGGTGCGACAGGTCCCTGGACAAGGGCTTGAGTGGATGGGAGAGATCATCCCTATATTTGCTACACCAAATTACGCACAGAAATTCCGGGGCAGACTCACGATTACCGCGGACACATCCACGAGCACAGCCTACATGGAGCTGAGCAGCCTGAGATCTGAGGACACGGCCTTTTATTACTGTGCGCGTGACGGGGGGCAAGGTAGTTTTGACTACTGGGGCCAGGGAACCCTGGTCACCGTCTCCTCAG	0	0	14	10	ARDGGQGSFDY	11	CZV11_KC_36	IGKV2-28*01		IGKJ1*01	CCTGCCCGTCACCCCTGGAGAGCCGGCCTCCATCTCCTGCAGGTCTAGTCAGAGCCTCCTGCATCGTAGTGGATACAATTATTTGGATTGGTACCTGCAGAAGCCAGGGCAGTCTCCACAGCTCCTGATCTATTTGGGTTCTAATCGGGCCTCCGGGGTCCCTGACAGGTTCAGTGGCAGTGGATCAGGCACAGATTTTACACTGAAAATCAGCAGAGTGGAGGCTGAGGATGTTGGGGTTTATTACTGCATGCAAGCTCTACAAACTCCCAGGACGTTCGGCCAAGGGACCAAGGTGGAAATCAAAC	GATATTGTGATGACTCAGTCTCCACTCTCCCTGCCCGTCACCCCTGGAGAGCCGGCCTCCATCTCCTGCAGGTCTAGTCAGAGCCTCCTGCATCGTAGTGGATACAATTATTTGGATTGGTACCTGCAGAAGCCAGGGCAGTCTCCACAGCTCCTGATCTATTTGGGTTCTAATCGGGCCTCCGGGGTCCCTGACAGGTTCAGTGGCAGTGGATCAGGCACAGATTTTACACTGAAAATCAGCAGAGTGGAGGCTGAGGATGTTGGGGTTTATTACTGCATGCAAGCTCTACAAACTCCCAGGACGTTCGGCCAAGGGACCAAGGTGGAAATCAAAC	0	0	3	2	MQALQTPRT	9
12	7	CZV12_HC_19	IGHV1-69*06	IGHD3-10*01	IGHJ4*02	GGTGCAGTCTGGGGCTGAGGTGAAGAAGCCTGGGTCCACGGTGAAGGTCTCCTGCGAGGCTTCTGGAGGCACCTTCAGTAACTATGATATCAGCTGGGTGCGACAGGCCCCTGGACAAGGGCTTGAGTGGATGGGAGGGATCATCCCTGTCTTTGGTACCGCAAAGTACGCACAGAAGTTCCAGGGCAGAGTCACGATCACCGCGGACATATCGACGAGCACAGCCTATATGGAGCTGAGCAGCCTAAGATCTGACGACACGGCCGTCTTTTACTGTGCGAGAGATGGCGGAACAGGGAGTTATGACTACTGGGGCCAGGGAACGCTGGTCACCGTCTCCTCAG	CAGGTGCAGCTGGTGCAGTCTGGGGCTGAGGTGAAGAAGCCTGGGTCCACGGTGAAGGTCTCCTGCGAGGCTTCTGGAGGCACCTTCAGTAACTATGATATCAGCTGGGTGCGACAGGCCCCTGGACAAGGGCTTGAGTGGATGGGAGGGATCATCCCTGTCTTTGGTACCGCAAAGTACGCACAGAAGTTCCAGGGCAGAGTCACGATCACCGCGGACATATCGACGAGCACAGCCTATATGGAGCTGAGCAGCCTAAGATCTGACGACACGGCCGTCTTTTACTGTGCGAGAGATGGCGGAACAGGGAGTTATGACTACTGGGGCCAGGGAACGCTGGTCACCGTCTCCTCAG	0	0	16	9	ARDGGTGSYDY	11	CZV12_KC_15	IGKV2-28*01		IGKJ1*01	CCTGCCCGTCACCCCTGGAGAGCCGGCCTCCATCTCCTGCAGGTCTAGTCAGAGCCTCCTCCATAGGAGTGGAGACAACTATTTGGATTGGTACCTGCAGAAGCCAGGGCAGTCTCCACAACTCCTGATCTATTTGGCTTCTTATCGGGCCTCCGGGGTCCCTGACAGGTTCAGTGGCAGTGGATCAGGCACACATTTTACACTGAAGATCAGCAGAGTGGAGGCTGAGGACGTTGGGGTTTATTACTGCATGCAAGCTCTACAAACTCCTCGGACGTTCGGCCAAGGGACCAAGGTAGAAATCAAAC	GATATTGTGATGACTCAGTCTCCACTCTCCCTGCCCGTCACCCCTGGAGAGCCGGCCTCCATCTCCTGCAGGTCTAGTCAGAGCCTCCTCCATAGGAGTGGAGACAACTATTTGGATTGGTACCTGCAGAAGCCAGGGCAGTCTCCACAACTCCTGATCTATTTGGCTTCTTATCGGGCCTCCGGGGTCCCTGACAGGTTCAGTGGCAGTGGATCAGGCACACATTTTACACTGAAGATCAGCAGAGTGGAGGCTGAGGACGTTGGGGTTTATTACTGCATGCAAGCTCTACAAACTCCTCGGACGTTCGGCCAAGGGACCAAGGTAGAAATCAAAC	0	0	10	6	MQALQTPRT	9
13	6	CZ111_Plate2_HC_65	IGHV1-69*01	IGHD5-18*01	IGHJ4*02	TGCAGCTGGTGCAGTCTGGGGCTGAGGTGAAGAGTCCTGGGTCCTCGGTGAAGGTCTCCTGCAAGGCTTCTGGAGGCACCTTCAGCAATCATCCTATCAGCTGGGTGCGACAGGCCCCTGGACAAGGGCTTGAGTGGATGGGAGGGATCATCCCTAGCTTTGGAACAGCACACTACGCACAGAAGTTCCAGGGCAGAGTCACGATTACCGCGGACGAACCCACGAGCACAGCCTACATGGAGCTGAGCAGCCTGAGATCGGATGACACGGCCGTTTATTATTGTGCGACCGGATACAGTTATGGCGACTACTGGGGCCAGGGAACCCTGGTCACCGTCTCCTCAG	CAGGTGCAGCTGGTGCAGTCTGGGGCTGAGGTGAAGAGTCCTGGGTCCTCGGTGAAGGTCTCCTGCAAGGCTTCTGGAGGCACCTTCAGCAATCATCCTATCAGCTGGGTGCGACAGGCCCCTGGACAAGGGCTTGAGTGGATGGGAGGGATCATCCCTAGCTTTGGAACAGCACACTACGCACAGAAGTTCCAGGGCAGAGTCACGATTACCGCGGACGAACCCACGAGCACAGCCTACATGGAGCTGAGCAGCCTGAGATCGGATGACACGGCCGTTTATTATTGTGCGACCGGATACAGTTATGGCGACTACTGGGGCCAGGGAACCCTGGTCACCGTCTCCTCAG	0	0	14	8	ATGYSYGDY	9	CZ111_Plate2_KC_64	IGKV1-33*01		IGKJ3*01	CCTGTCTGCATCTGTAGGAGACAGAGTCACCATCACTTGCCAGGCGAGTCAAGACATTAATAGGTATTTAAATTGGTATCAGCAGAAACCAGGGAAAGCCCCTAAGCTCCTGATCTACGATGCATCCAATTTGGAAACAGGGGTCCCATCGAGGTTCAGTGGAAGTGCATCTGGGACAGATTTTACTTTCACCATCAGCAGCCTGCAGCCTGAAGATATTGCAACATATTACTGTCAACAGTATGATAATCTCCATGTAGTCACTTTCGGCCCTGGGACCAAAGTGGATATCAAAC	GACATCCAGATGACCCAGTCTCCATCCTCCCTGTCTGCATCTGTAGGAGACAGAGTCACCATCACTTGCCAGGCGAGTCAAGACATTAATAGGTATTTAAATTGGTATCAGCAGAAACCAGGGAAAGCCCCTAAGCTCCTGATCTACGATGCATCCAATTTGGAAACAGGGGTCCCATCGAGGTTCAGTGGAAGTGCATCTGGGACAGATTTTACTTTCACCATCAGCAGCCTGCAGCCTGAAGATATTGCAACATATTACTGTCAACAGTATGATAATCTCCATGTAGTCACTTTCGGCCCTGGGACCAAAGTGGATATCAAAC	0	0	7	3	QQYDNLHVVT	10
13	6	CZ124_HC_134	IGHV1-69*01	IGHD6-19*01	IGHJ4*02	GTGCAGCTGGTGCAGTCTGGGGCTGAGGTGAAGAAGCCTGGGTCCTCGGTGAAAGTCTCCTGCAAGACTTCTGGAGGCATCTTCAGCAACTATGCTATCAACTGGGTGCGGCAGGCCCCTGGGCCAGGACTTGAGTGGATGGGAGGAATCATCCCTCTCTTTGGTAGAGCAAAGTATGCACAGAAGTTCCGGGGCAGAGTCACGATCACCGCGGACGAATCCACGAGCACAGCCTACATGGAACTGAGCAGCCTGACGTCTGAGGACACGGCCGTGTATTACTGTGCGAGAGACGGGGGGGCAGTGGTTGGTTTTTGCTACTGGGGCCAGGGAACCCTGATCACCGTCTCCTCAG	CAGGTGCAGCTGGTGCAGTCTGGGGCTGAGGTGAAGAAGCCTGGGTCCTCGGTGAAAGTCTCCTGCAAGACTTCTGGAGGCATCTTCAGCAACTATGCTATCAACTGGGTGCGGCAGGCCCCTGGGCCAGGACTTGAGTGGATGGGAGGAATCATCCCTCTCTTTGGTAGAGCAAAGTATGCACAGAAGTTCCGGGGCAGAGTCACGATCACCGCGGACGAATCCACGAGCACAGCCTACATGGAACTGAGCAGCCTGACGTCTGAGGACACGGCCGTGTATTACTGTGCGAGAGACGGGGGGGCAGTGGTTGGTTTTTGCTACTGGGGCCAGGGAACCCTGATCACCGTCTCCTCAG	0	0	19	10	ARDGGAVVGFCY	12	CZ124_KC_106	IGKV1-33*01		IGKJ3*01	CCTGTCTGCATCTGTAGGAGACAGAGTCACCATCACTTGCCAGGCGAGTCAGGACATTAGCAACTATTTGAATTGGTATCAGCAGAAACCAGGGAAAGCCCCTAAGCTCCTGATCTACGATGCATCCAATTTGGAAACGGGGGTCCCATCAAGGTTCAGTGGAAGTGGATCTGGGACAGATTTTACTTTCACCATCAGCAGCCTGCAGCCTGAAGATATTGCAACATATTACTGTCAACAGTATGATAATCTCATATTCACTTTCGGCCCTGGGACCAAAGTGGATATCAAAC	GACATCCAGATGACCCAGTCTCCATCCTCCCTGTCTGCATCTGTAGGAGACAGAGTCACCATCACTTGCCAGGCGAGTCAGGACATTAGCAACTATTTGAATTGGTATCAGCAGAAACCAGGGAAAGCCCCTAAGCTCCTGATCTACGATGCATCCAATTTGGAAACGGGGGTCCCATCAAGGTTCAGTGGAAGTGGATCTGGGACAGATTTTACTTTCACCATCAGCAGCCTGCAGCCTGAAGATATTGCAACATATTACTGTCAACAGTATGATAATCTCATATTCACTTTCGGCCCTGGGACCAAAGTGGATATCAAAC	0	0	2	0	QQYDNLIFT	9
13	6	CZ128_HC_3	IGHV1-69*01	IGHD3-16*01	IGHJ4*02	TGGAGTCTGGGGGAGGCGTGGTCCAGCCTGGGAGGTCCCTGAGACTCTCCTGTGCAGCCTCTGGATCCNCNNNNNNNGNNNNNNNNTNNCAGGTGCAGCTGGTGCAGTCTGGGGCTGAGGTGAAGAAGCCTGGGTCCTCGGTGAGGGTCTCCTGCAAGGCTTCTGGAGGCACCCTCAGCAACTATGCTATCAGGTGGGTGCGAGAGGCCCCTGGACAAGGGCTTGAGTGGATGGGAGGGATCATCCCTGTCTTTAGAACAACAAACTACGCACAGCAGTTCCAGGGCAGAGTCACAATTACCGCGGACGAATCCACGAACACAGCCTACATGGAACTGAGCAGCCTGAGATCTGAGGACACGGCCGTTTATTACTGTGCGAGAGCTTTTGGGGGTCATG…	CAGGTGCAGCTGGTGCAGTCTGGGGCTGAGGTGAAGAAGCCTGGGTCCTCGGTGAGGGTCTCCTGCAAGGCTTCTGGAGGCACCCTCAGCAACTATGCTATCAGGTGGGTGCGAGAGGCCCCTGGACAAGGGCTTGAGTGGATGGGAGGGATCATCCCTGTCTTTAGAACAACAAACTACGCACAGCAGTTCCAGGGCAGAGTCACAATTACCGCGGACGAATCCACGAACACAGCCTACATGGAACTGAGCAGCCTGAGATCTGAGGACACGGCCGTTTATTACTGTGCGAGAGCTTTTGGGGGTCATGGGGGCGACTACTGGGGCCAGGGAACCCTGGTCACCGTCTCCTCAG	0	0	14	10	ARAFGGHGGDY	11	CZ128_KC_3	IGKV1-33*01		IGKJ3*01	CCTGTCTGCATCTGTAGGAGACAGAGTCACCATCAGTTGCCAGGCGAGTCAGGACATTAAGAACTATTTAAATTGGTATCAGCACAAACCAGGGAAAGCCCCTAAACTCCTGATCTTCGATGCATCCAATCTGGAAACAGGGGTCCCATCAAGGTTCAGTGGAAGTGGATCTGGGACACATTTTACTTTCACCATCAGCAGCCTGCAGCCTGAAGATATTGCAACATATTACTGTCAACAATATGATAATCTCCCTCGATTCACTTTCGGCCCAGGGACCAAAGTGGATATCAAAC	GACATCCAGATGACCCAGTCTCCATCCTCCCTGTCTGCATCTGTAGGAGACAGAGTCACCATCAGTTGCCAGGCGAGTCAGGACATTAAGAACTATTTAAATTGGTATCAGCACAAACCAGGGAAAGCCCCTAAACTCCTGATCTTCGATGCATCCAATCTGGAAACAGGGGTCCCATCAAGGTTCAGTGGAAGTGGATCTGGGACACATTTTACTTTCACCATCAGCAGCCTGCAGCCTGAAGATATTGCAACATATTACTGTCAACAATATGATAATCTCCCTCGATTCACTTTCGGCCCAGGGACCAAAGTGGATATCAAAC	0	0	8	5	QQYDNLPRFT	10
13	6	CZ128_HC_89	IGHV1-69*01	IGHD1-26*01	IGHJ4*02	GTGCAGCTGGTGCAGTCTGGGGCTGAGGTGAAGAAGCCTGGGTCCTCGGTGAAGGTCTCCTGCAAGGCTTCTGGAGGCACCTTCAGCAACTATGCTATCAACTGGGTGCGACAGGCCCCTGGACAAGGGCTTGAGTGGATGGGAGGGATCATCCCTATCTTTGGTACAACAAACTACGCACAGAAGTTCCAGGGCAGAGTCACGATTACCGCGGACGAATCCACGAGCACAGCCTACATGGAACTGAGCAGCCTGAGATTTGAGGACACGGCCGTGTATTACTGTGCGAGAGCAATGGGATCTACTGGGGGAGACTACTGGGGCCAGGGAACCCTGGTCACCGTCTCCTCAG	CAGGTGCAGCTGGTGCAGTCTGGGGCTGAGGTGAAGAAGCCTGGGTCCTCGGTGAAGGTCTCCTGCAAGGCTTCTGGAGGCACCTTCAGCAACTATGCTATCAACTGGGTGCGACAGGCCCCTGGACAAGGGCTTGAGTGGATGGGAGGGATCATCCCTATCTTTGGTACAACAAACTACGCACAGAAGTTCCAGGGCAGAGTCACGATTACCGCGGACGAATCCACGAGCACAGCCTACATGGAACTGAGCAGCCTGAGATTTGAGGACACGGCCGTGTATTACTGTGCGAGAGCAATGGGATCTACTGGGGGAGACTACTGGGGCCAGGGAACCCTGGTCACCGTCTCCTCAG	0	0	5	4	ARAMGSTGGDY	11	CZ128_KC_71	IGKV1-33*01		IGKJ3*01	CCTGTCTGCATCTGTAGGAGACAGAGTCACCATCACTTGCCAGGCGAGTCAGGACATTAGCAACTATTTAAATTGGTATCAGCAGAAACCAGGGAAAGCCCCTAAGCTCCTGATCTACGATGCATCCAATTTGGAAACAGGGGTCCCATCAAGGTTCAGTGGAAGTGGATCTGGGACAGATTTTACTTTCACCATCAGCGGCCTGCAGCCTGAAGATATTGCAACATATTACTGTCAGCAATATGATTATCTCCCTCGGTTCACTTTCGGCCCTGGGACCAAAGTGGATATCAAAC	GACATCCAGATGACCCAGTCTCCATCCTCCCTGTCTGCATCTGTAGGAGACAGAGTCACCATCACTTGCCAGGCGAGTCAGGACATTAGCAACTATTTAAATTGGTATCAGCAGAAACCAGGGAAAGCCCCTAAGCTCCTGATCTACGATGCATCCAATTTGGAAACAGGGGTCCCATCAAGGTTCAGTGGAAGTGGATCTGGGACAGATTTTACTTTCACCATCAGCGGCCTGCAGCCTGAAGATATTGCAACATATTACTGTCAGCAATATGATTATCTCCCTCGGTTCACTTTCGGCCCTGGGACCAAAGTGGATATCAAAC	0	0	1	2	QQYDYLPRFT	10
13	6	CZ128_HC_156	IGHV1-69*01	IGHD6-19*01	IGHJ4*02	CAGCTGGTGCAGTCTGGGGCTGAGGTGAAGAAGCCTGGGTCCTCGGTGAAGGTCTCCTGCAAGGCTTCTGGAGGAGGCACCTTCAGCAACTATCCTATCAACTGGGTGCGACAGGCCCCTGGACAAGGCCTTGAGTGGATGGGAGGGATCATCCCTTTCTTTGGCACACCAAACTACGCACAGAAGTTCCAGGGCAGACTCACGATTACCGCGGACGAATCCACGAGCACAGCCTACATGCAACTGAGCAGCCTGAGATCTGACGACACGGCCATATTTTACTGTGCGAGAGGAGTTAGTGGCTGGTTCACGTACTGGGGCCAGGGAACCCTGCTCACCGTCTCCTCAG	CAGGTGCAGCTGGTGCAGTCTGGGGCTGAGGTGAAGAAGCCTGGGTCCTCGGTGAAGGTCTCCTGCAAGGCTTCTGGAGGAGGCACCTTCAGCAACTATCCTATCAACTGGGTGCGACAGGCCCCTGGACAAGGCCTTGAGTGGATGGGAGGGATCATCCCTTTCTTTGGCACACCAAACTACGCACAGAAGTTCCAGGGCAGACTCACGATTACCGCGGACGAATCCACGAGCACAGCCTACATGCAACTGAGCAGCCTGAGATCTGACGACACGGCCATATTTTACTGTGCGAGAGGAGTTAGTGGCTGGTTCACGTACTGGGGCCAGGGAACCCTGCTCACCGTCTCCTCAG	3	0	14	65	ARGVSGWFTY	10	CZ128_KC_122	IGKV1-33*01		IGKJ3*01	CCCTGTCTGCCTCTATAGGAGACAGAGTCACCATCACTTGCCAGGCGAGTCAGGACATTAGCGACTATTTAAATTGGTATCAGCACAAACCAGGGAAAGCCCCTAAGCTCCTGATCTACGATGCGGCCAATTTGGAAACAGGGGTCCCATCAAGGTTCAGTGGAAGTGGATCTGGGACACATTTTACTTTCACCATCAGCAGCCTGCAGCCTGACGATGTTGCAACATATTACTGTCAACAGTATGATAATCTCGTCAGCACCTTCGGCCCTGGGACCAAAGTGGATATCAAAC	GACATCCAGATGACCCAGTCTCCATCCTCCCTGTCTGCCTCTATAGGAGACAGAGTCACCATCACTTGCCAGGCGAGTCAGGACATTAGCGACTATTTAAATTGGTATCAGCACAAACCAGGGAAAGCCCCTAAGCTCCTGATCTACGATGCGGCCAATTTGGAAACAGGGGTCCCATCAAGGTTCAGTGGAAGTGGATCTGGGACACATTTTACTTTCACCATCAGCAGCCTGCAGCCTGACGATGTTGCAACATATTACTGTCAACAGTATGATAATCTCGTCAGCACCTTCGGCCCTGGGACCAAAGTGGATATCAAAC	0	0	9	7	QQYDNLVST	9
13	6	CZ128_HC_191	IGHV1-69*01	IGHD3-16*01	IGHJ4*02	GTGCAGCTGGTGCAGTCTGGGGCTGAGGTGAAGAAGCCTGGGTCCTCGGTGAAGGTCTCCTGCAAGGCTTCTGGAGCCACCCTCACCAACTATGCTGTCAGGTGGGTGCGACAGGCCCCTGGACAAGGGCTTGAGTGGATGGGAGGGATCATCCCTATCTTTCGTACGCCACACTACGCACAGAAGTTCCAGGGCAGAGTCACGATTACCGCGGACGAATCCACGAACACAGCCTACTTGGAGCTGAGCAGCCTGAGATCTGAAGACACGGCCATGTATTACTGTGCGAGATCTTTTGGGGGTCATGGGGGCGACTACTGGGGCCAGGGAACCCTGGTCACCGTCTCGTCAG	CAGGTGCAGCTGGTGCAGTCTGGGGCTGAGGTGAAGAAGCCTGGGTCCTCGGTGAAGGTCTCCTGCAAGGCTTCTGGAGCCACCCTCACCAACTATGCTGTCAGGTGGGTGCGACAGGCCCCTGGACAAGGGCTTGAGTGGATGGGAGGGATCATCCCTATCTTTCGTACGCCACACTACGCACAGAAGTTCCAGGGCAGAGTCACGATTACCGCGGACGAATCCACGAACACAGCCTACTTGGAGCTGAGCAGCCTGAGATCTGAAGACACGGCCATGTATTACTGTGCGAGATCTTTTGGGGGTCATGGGGGCGACTACTGGGGCCAGGGAACCCTGGTCACCGTCTCGTCAG	0	0	14	12	ARSFGGHGGDY	11	CZ128_KC_150	IGKV1-33*01		IGKJ3*01	CCTGTCTGCATCTGTAGGAGACAGAGTCACCATCACTTGCCAGGCGAGTCAGGACATTACCAACTATTTAAATTGGTATCAGCTGAAACCAGGGAAAGCCCCTAAACTCCTGATCTTCGATGCATCCAATTTGGAAACAGGGGTCCCATCAAGGTTCAGTGGAAGTGGATCGGGGACACTTTTTACTTTCAGCATCAGCGGCCTGCAGCCTGAAGATATTGCAACATATTACTGTCAACATTATGATAATCTCCCTCGATTCACTTTCGGCCCTGGGACCAAAGTGGATATCAAAC	GACATCCAGATGACCCAGTCTCCATCCTCCCTGTCTGCATCTGTAGGAGACAGAGTCACCATCACTTGCCAGGCGAGTCAGGACATTACCAACTATTTAAATTGGTATCAGCTGAAACCAGGGAAAGCCCCTAAACTCCTGATCTTCGATGCATCCAATTTGGAAACAGGGGTCCCATCAAGGTTCAGTGGAAGTGGATCGGGGACACTTTTTACTTTCAGCATCAGCGGCCTGCAGCCTGAAGATATTGCAACATATTACTGTCAACATTATGATAATCTCCCTCGATTCACTTTCGGCCCTGGGACCAAAGTGGATATCAAAC	0	0	9	7	QHYDNLPRFT	10
15	5	CZ111_Plate2_HC_28	IGHV1-69*01	IGHD4/OR15-4a*01	IGHJ4*02	TCTGGGGCTGAGGTGAAGAAGCCTGGGTCCTCGGTGAAGGTCTCCTGCAAGGCTTCTGGAGGCACCTTCAGCAACTATTATTTCAACTGGGTGCGACAGGCCCGTGGACAAGGACTTGAGTACATGGGAGGGATCATCCCTATTTTTGGCACAACACACTACGCACAGAAGTTCCAGGGCAGAGTCACGATTACCGCGGACGAATCTGCGAGCACAGTGTACATGGAGTTGAGCAGCCTGAGATCTGAGGACACGGCCGTTTATTACTGTGCGAGAGATGACTCTATGGTGCTCAGCGACTGGGGCCAGGGAACCCTGGTCACCGTCTCCTCAG	CAGGTGCAGCTGGTGCAGTCTGGGGCTGAGGTGAAGAAGCCTGGGTCCTCGGTGAAGGTCTCCTGCAAGGCTTCTGGAGGCACCTTCAGCAACTATTATTTCAACTGGGTGCGACAGGCCCGTGGACAAGGACTTGAGTACATGGGAGGGATCATCCCTATTTTTGGCACAACACACTACGCACAGAAGTTCCAGGGCAGAGTCACGATTACCGCGGACGAATCTGCGAGCACAGTGTACATGGAGTTGAGCAGCCTGAGATCTGAGGACACGGCCGTTTATTACTGTGCGAGAGATGACTCTATGGTGCTCAGCGACTGGGGCCAGGGAACCCTGGTCACCGTCTCCTCAG	0	0	19	10	ARDDSMVLSD	10	CZ111_Plate2_KC_30	IGKV1-17*01		IGKJ4*01	CTGTCTGCTTCTGTAGGAGACAGAGTCACCATCACTTGCCGGGCAAGTCAGGGCATTAGAAATGATTTAGGCTGGTTTCAGCAGAAACCGGGGAAAGCCCCTAAGTGCCTGATCTATGCTGCATCCGGTTTGCAGAATGGGGTCCCATCAAGGTTCAGCGGCAGTGGATCTGGGACAGAATTCACTCTCACAATCAGCAGCCTGCAGCCTGAAGATTTTGCAACTTATTACTGTCTACAGCATAATACTTACCCGCTCACCTTCGGCGGAGGGACCAAGGTGGAGATCAAAC	GACATCCAGATGACCCAGTCTCCATCCTCCCTGTCTGCTTCTGTAGGAGACAGAGTCACCATCACTTGCCGGGCAAGTCAGGGCATTAGAAATGATTTAGGCTGGTTTCAGCAGAAACCGGGGAAAGCCCCTAAGTGCCTGATCTATGCTGCATCCGGTTTGCAGAATGGGGTCCCATCAAGGTTCAGCGGCAGTGGATCTGGGACAGAATTCACTCTCACAATCAGCAGCCTGCAGCCTGAAGATTTTGCAACTTATTACTGTCTACAGCATAATACTTACCCGCTCACCTTCGGCGGAGGGACCAAGGTGGAGATCAAAC	0	0	7	5	LQHNTYPLT	9
15	5	CZ111_Plate2_HC_40	IGHV1-69*01	IGHD3-10*01	IGHJ4*02	CAGTCTGGGGCTGAGGTGAAGAAGCCTGGGTCTTCGGTGAAGGTCTCCTGTAAGGCTTCTGGAGGCACCTTCAGCAATTATTTTTTCAGCTGGGTGCGACAGGCCCCTGGACAAGGGCTTGAGTGGATGGGAGGGATCATCCCTGTCTTTGGTACAACACGCTACGCACAGAAGTTCCAGGGCAGAGTCACGATTACCGCGGACGAATCTACGAGCACAGCCTACATGGAGCTGAGCAGCCTGAGATCTGAGGACACCGCCCTATATTACTGTGCGAGAGATGACTCTATGGTATTAAGCGACTGGGGCCAGGGAACTCTGGTCACCGTCTCCTCAG	CAGGTGCAGCTGGTGCAGTCTGGGGCTGAGGTGAAGAAGCCTGGGTCTTCGGTGAAGGTCTCCTGTAAGGCTTCTGGAGGCACCTTCAGCAATTATTTTTTCAGCTGGGTGCGACAGGCCCCTGGACAAGGGCTTGAGTGGATGGGAGGGATCATCCCTGTCTTTGGTACAACACGCTACGCACAGAAGTTCCAGGGCAGAGTCACGATTACCGCGGACGAATCTACGAGCACAGCCTACATGGAGCTGAGCAGCCTGAGATCTGAGGACACCGCCCTATATTACTGTGCGAGAGATGACTCTATGGTATTAAGCGACTGGGGCCAGGGAACTCTGGTCACCGTCTCCTCAG	0	0	15	7	ARDDSMVLSD	10	CZ111_Plate2_KC_37	IGKV1-17*01		IGKJ4*01	GATGACCCAGTCTNCNNNCNCCCTGTCTGCATCTGTAGGAGACAGAGTCACCATCACTTGCCGGGCAAGTCAGGGCATTAGAAATGATTTAGGCTGGTATCAGCAGAAACCAGGGCAACCCCCTAAGCGCCTGATCTATGAAGCATCCACTTTACTAAGTGGGGTCCCATCAAGGTTCAGCGGCAGTGGATCTGGGACAGAATTCACTCTCACAATCAGCAGCCTGCAGCCTGAAGATTTTGCGATTTATTATTGTCTACAGCATAATAGTTACCCGCTCACTTTCGGCGGAGGGACCAAGGTGGAGATCAAAC	GACATCCAGATGACCCAGTCTNCNNNCNCCCTGTCTGCATCTGTAGGAGACAGAGTCACCATCACTTGCCGGGCAAGTCAGGGCATTAGAAATGATTTAGGCTGGTATCAGCAGAAACCAGGGCAACCCCCTAAGCGCCTGATCTATGAAGCATCCACTTTACTAAGTGGGGTCCCATCAAGGTTCAGCGGCAGTGGATCTGGGACAGAATTCACTCTCACAATCAGCAGCCTGCAGCCTGAAGATTTTGCGATTTATTATTGTCTACAGCATAATAGTTACCCGCTCACTTTCGGCGGAGGGACCAAGGTGGAGATCAAAC	0	0	15	9	LQHNSYPLT	9
15	5	CZ111_Plate3_HC_21	IGHV1-69*01	IGHD1-26*01	IGHJ4*02	CAGTCTGGGGCTGAGGTGAGGAAGCCTGGGTCCTCGGTGAAGGTCTCCTGCAAGACTTCTGGAGGCGCCTTCAGCAACTATGGTGTCAATTGGGTGCGACAGGCCCCTGGACAAGGTCTTGAGTGGATGGGATATATCATCCCTGTCTTTGCTACACCAAGCTACGCACAGAAGTTCCAGGGCAGAGTCACCATTACCGCGGACGGATCCACGTCCACAGCCTACATGGAGCTGAGCGGCCTGAGATCTGAGGACACGGCCATATATTACTGTGCGAGAGACGCGGGAGCTACCATCCTTGATTACTGGGGCCAGGGAACCCTGATCACCGTCTCCTC	CAGGTGCAGCTGGTGCAGTCTGGGGCTGAGGTGAGGAAGCCTGGGTCCTCGGTGAAGGTCTCCTGCAAGACTTCTGGAGGCGCCTTCAGCAACTATGGTGTCAATTGGGTGCGACAGGCCCCTGGACAAGGTCTTGAGTGGATGGGATATATCATCCCTGTCTTTGCTACACCAAGCTACGCACAGAAGTTCCAGGGCAGAGTCACCATTACCGCGGACGGATCCACGTCCACAGCCTACATGGAGCTGAGCGGCCTGAGATCTGAGGACACGGCCATATATTACTGTGCGAGAGACGCGGGAGCTACCATCCTTGATTACTGGGGCCAGGGAACCCTGATCACCGTCTCCTC	0	0	23	15	ARDAGATILDY	11	CZ111_Plate3_KC_23	IGKV1-17*01		IGKJ4*01	CCTGTCTGCATCTGTAGGAGACAGAGTCACCATCACTTGCCGGGCAAGTCAGGGCATTAGAAATGATTTAGGCTGGTATCAGCAGAAAGCAGGGAAAGCCCCTAAGCGCCTGATCTATGCTGCATCCAGTTTGGAAAGTGGGGTCCCATCAAGGTTCAGCGGCAGTGGATCTGGGACAGAATTCACTCTCACAATCAGCAGCCTGCAGCCTGAAGATTTTGCAACTTATTACTGTCTACAGCATAATCGTTACCCTCTAACTTTCGGCGGAGGGACCAAGGTGGAGATCAAAC	GACATCCAGATGACCCAGTCTCCATCCTCCCTGTCTGCATCTGTAGGAGACAGAGTCACCATCACTTGCCGGGCAAGTCAGGGCATTAGAAATGATTTAGGCTGGTATCAGCAGAAAGCAGGGAAAGCCCCTAAGCGCCTGATCTATGCTGCATCCAGTTTGGAAAGTGGGGTCCCATCAAGGTTCAGCGGCAGTGGATCTGGGACAGAATTCACTCTCACAATCAGCAGCCTGCAGCCTGAAGATTTTGCAACTTATTACTGTCTACAGCATAATCGTTACCCTCTAACTTTCGGCGGAGGGACCAAGGTGGAGATCAAAC	0	0	2	3	LQHNRYPLT	9
15	5	CZ112_HC_114-	IGHV1-69*01	IGHD5-18*01	IGHJ4*02	CTGGGGCTGAGGTGAAGAAGCCTGGGTCCTCGGTGAAGGTCTCCTGCAAGGCTTCTGGAGGCACCTTCAGCAACTTTGCTATCAACTGGGTGCGACAGGCCCCTGGACAAGGGCTTGAGTGGATGGGAGGGATCATCCCGGTCTTTGGAACACCAAACTACGCACCGAGGCTCCAGGGCAGACTCACGATTACCGCGGACGAATCCACGAGCACAGCCTACATGGAGCTGAGTAGCCTCAGATCTGAGGACTCGGCCGTGTATTATTGTGCGAGAGATACGGCTATGGTTTTGGACTACTGGGGCCAGGGAACCCTGGTCACCGTCTCCTCAG	CAGGTGCAGCTGGTGCAGTCTGGGGCTGAGGTGAAGAAGCCTGGGTCCTCGGTGAAGGTCTCCTGCAAGGCTTCTGGAGGCACCTTCAGCAACTTTGCTATCAACTGGGTGCGACAGGCCCCTGGACAAGGGCTTGAGTGGATGGGAGGGATCATCCCGGTCTTTGGAACACCAAACTACGCACCGAGGCTCCAGGGCAGACTCACGATTACCGCGGACGAATCCACGAGCACAGCCTACATGGAGCTGAGTAGCCTCAGATCTGAGGACTCGGCCGTGTATTATTGTGCGAGAGATACGGCTATGGTTTTGGACTACTGGGGCCAGGGAACCCTGGTCACCGTCTCCTCAG	0	0	15	10	ARDTAMVLDY	10	CZ112_KC_87-	IGKV1-17*01		IGKJ4*01	CCTGTCTGCATCTGTAGGAGACAGAGTCACCATCACTTGCCGGGCAAGTCAGGGCATTAGAAATGATTTAGCCTGGTATCAGCAGAAGCCAGGGAAAGCCCCTAAGCGCCTGATCTCTGCTGCATCCATTTTGGAAAGTGGGGTCCCATCAAGGTTCAGCGGCAGTGGATCTGGGACAGAGTTCACTCTCACAATCAGCAGCCTGCAGCCTGACGATTTTGCAAGTTATTACTGTCTACAGCATAAAAGTTACCCGCTCACTTTCGGAGGAGGGACCAAGGTGGAGATCAAAC	GACATCCAGATGACCCAGTCTCCATCCTCCCTGTCTGCATCTGTAGGAGACAGAGTCACCATCACTTGCCGGGCAAGTCAGGGCATTAGAAATGATTTAGCCTGGTATCAGCAGAAGCCAGGGAAAGCCCCTAAGCGCCTGATCTCTGCTGCATCCATTTTGGAAAGTGGGGTCCCATCAAGGTTCAGCGGCAGTGGATCTGGGACAGAGTTCACTCTCACAATCAGCAGCCTGCAGCCTGACGATTTTGCAAGTTATTACTGTCTACAGCATAAAAGTTACCCGCTCACTTTCGGAGGAGGGACCAAGGTGGAGATCAAAC	0	0	8	7	LQHKSYPLT	9
15	5	CZ112_HC_158-	IGHV1-69*01	IGHD2-15*01	IGHJ4*02	GTGCAGCTGGTGCAGTCTGGGGCTGAGGTGAAGAAGCCTGGGTCCTCGGTTAAGGTCTCCTGCAAGACTTCTGGAGGCACCTTCAGCAACTATGCTATCAACTGGGTGCGACAGGCCCCTGGACAAGGGCTTGAGTGGATGGGACAGATCATCCCTGTCTTTGGTACACCAAACTACGCACAGAAGTTCCAGGGCAGGCTCACGATTACCGCGGACGAATCCACCAGCACAGGCTACATGGAATTGAGTAGCCTGAGATCTGAGGACACGGCCGTCTATTATTGTGCGAGAGATGGAAGTGGTCACTTTGACTATTGGGGCCAGGGAACCCTGGTCAGCGTCTCCTCAG	CAGGTGCAGCTGGTGCAGTCTGGGGCTGAGGTGAAGAAGCCTGGGTCCTCGGTTAAGGTCTCCTGCAAGACTTCTGGAGGCACCTTCAGCAACTATGCTATCAACTGGGTGCGACAGGCCCCTGGACAAGGGCTTGAGTGGATGGGACAGATCATCCCTGTCTTTGGTACACCAAACTACGCACAGAAGTTCCAGGGCAGGCTCACGATTACCGCGGACGAATCCACCAGCACAGGCTACATGGAATTGAGTAGCCTGAGATCTGAGGACACGGCCGTCTATTATTGTGCGAGAGATGGAAGTGGTCACTTTGACTATTGGGGCCAGGGAACCCTGGTCAGCGTCTCCTCAG	0	0	17	8	ARDGSGHFDY	10	CZ112_KC_121-	IGKV1-17*01		IGKJ4*01	CCCTGTCTGCATCTTTAGGAGACAGAGTCATCATCACTTGCCGGGCAAGTCAGGGCATTAGAAATCAATTAGGCTGGTATCAGCAGAAACCAGGGAAAGCCCCTGAGCGCCTGATCTATGAAGCATCCTTTTTGGAAACTGGGGTCCCATCAAGGTTCAGCGGCAGTGGATCTGGGACAGAATTCACTCTCACAATCAGCAGCCTGGAGCCTGAAGATTTTGCAACTTATTATTGTCTGCAGCATAAAAGTTACCCTCTCACCTTCGGCGGAGGGACCAAGGTGGAGATCAAAC	GACATCCAGATGACCCAGTCTCCATCCTCCCTGTCTGCATCTTTAGGAGACAGAGTCATCATCACTTGCCGGGCAAGTCAGGGCATTAGAAATCAATTAGGCTGGTATCAGCAGAAACCAGGGAAAGCCCCTGAGCGCCTGATCTATGAAGCATCCTTTTTGGAAACTGGGGTCCCATCAAGGTTCAGCGGCAGTGGATCTGGGACAGAATTCACTCTCACAATCAGCAGCCTGGAGCCTGAAGATTTTGCAACTTATTATTGTCTGCAGCATAAAAGTTACCCTCTCACCTTCGGCGGAGGGACCAAGGTGGAGATCAAAC	0	0	13	10	LQHKSYPLT	9
16	5	CZ111_Plate1_HC_59	IGHV1-69*01	IGHD3-16*01	IGHJ4*02	TCTGGGGCTGAGGTGAAGAAGCCTGGGTCCTCGGTGAAGGTCTCCTGTAAGGCTTCTGGAGGCACCTTCAGCAACTTTGCTATCAGCTGGGTGCGACAGGCCCCTGGACAGGGACTTGAGTGGATGGGAGGGATCATCCCTTTCTTTGGTACACCAAACTATGCACAGAAGTTCCAGGGCAGAGTCACAGTTACCGCGGACGAATCCACGACCACGGCCTACATGGAATTGAGAAGACTGACATCTGAGGACACGGCCGTTTATTACTGTGCGAGAGAGGGGGGAGTAGCAGCCGAATTTGAGTTCTGGGGCCAGGGAACCCTGGTCACCGTGTCCTCAG	CAGGTGCAGCTGGTGCAGTCTGGGGCTGAGGTGAAGAAGCCTGGGTCCTCGGTGAAGGTCTCCTGTAAGGCTTCTGGAGGCACCTTCAGCAACTTTGCTATCAGCTGGGTGCGACAGGCCCCTGGACAGGGACTTGAGTGGATGGGAGGGATCATCCCTTTCTTTGGTACACCAAACTATGCACAGAAGTTCCAGGGCAGAGTCACAGTTACCGCGGACGAATCCACGACCACGGCCTACATGGAATTGAGAAGACTGACATCTGAGGACACGGCCGTTTATTACTGTGCGAGAGAGGGGGGAGTAGCAGCCGAATTTGAGTTCTGGGGCCAGGGAACCCTGGTCACCGTGTCCTCAG	0	0	18	9	AREGGVAAEFEF	12	CZ111_Plate1_KC_52	IGKV1-39*01		IGKJ1*01	CCTGTCTGCATCTGTAGGAGACAGAGTCGCCATCACTTGCCGGGCAAGTCAGACCATCACTACTTATTTACAGTGGTATCAGCAGGAACCAGGGAAAGCCCCTAAGCTCCTGATCTATGCTGCATCCACTTTGCAAAGTGGCGTCCCATCAAGGTTCAGTGGCAGTGGATCTGGGACAGATTTCACTCTCACTATCAGCAGTCTGCAACCTGAAGACTTTGCAACTTACTACTGTCAACAGAGTTACAGTTACCCTCGGACGTTCGGCCAAGGGACCAAGGTGGAAATCAAAC	GACATCCAGATGACCCAGTCTCCATCCTCCCTGTCTGCATCTGTAGGAGACAGAGTCGCCATCACTTGCCGGGCAAGTCAGACCATCACTACTTATTTACAGTGGTATCAGCAGGAACCAGGGAAAGCCCCTAAGCTCCTGATCTATGCTGCATCCACTTTGCAAAGTGGCGTCCCATCAAGGTTCAGTGGCAGTGGATCTGGGACAGATTTCACTCTCACTATCAGCAGTCTGCAACCTGAAGACTTTGCAACTTACTACTGTCAACAGAGTTACAGTTACCCTCGGACGTTCGGCCAAGGGACCAAGGTGGAAATCAAAC	0	0	14	8	QQSYSYPRT	9
16	5	CZ111_Plate3_HC_31	IGHV1-69*01	IGHD3-10*01	IGHJ4*02	TGCAGCTGGTGCAGTCTGGGGCTGAGGTGAAGAAGCCTGGGTCCTCGGTGAAGGTCTCCTGCAAGGCTTCTGGAGGCACCTTCAGTCATTTTGCTATCAGCTGGATACGACAGGCCCCTGGACAAGGGCTTGAGTGGATGGGAGGGATCATCCCCATCTTTGGCACAGGAAACTACGCACAGAAGTTCAAGGGCAGAGTCACCATTACCGCGGACGAATCCACGAGCACAGTCTACCTGGAGCTGAGCAGCCTGAGATATGAAGACACGGCCGTTTATTACTGTGCGAGAGATGACTCTAGCGGGAGTTACGGCTACTGGGGCCAGGGAACCCTGGTCACCGTCTCTTCAG	CAGGTGCAGCTGGTGCAGTCTGGGGCTGAGGTGAAGAAGCCTGGGTCCTCGGTGAAGGTCTCCTGCAAGGCTTCTGGAGGCACCTTCAGTCATTTTGCTATCAGCTGGATACGACAGGCCCCTGGACAAGGGCTTGAGTGGATGGGAGGGATCATCCCCATCTTTGGCACAGGAAACTACGCACAGAAGTTCAAGGGCAGAGTCACCATTACCGCGGACGAATCCACGAGCACAGTCTACCTGGAGCTGAGCAGCCTGAGATATGAAGACACGGCCGTTTATTACTGTGCGAGAGATGACTCTAGCGGGAGTTACGGCTACTGGGGCCAGGGAACCCTGGTCACCGTCTCTTCAG	0	0	17	8	ARDDSSGSYGY	11	CZ111_Plate3_KC_30	IGKV1-39*01		IGKJ1*01	CCCTGTCTGCATCTGTAGGAGACAGAGTCACCATCACTTGCCGGGCAAGTCAGAGCATTAGCAGCTATTTAAATTGGTATCAGCAGAAACCAGGGAAAGCCCCTAAGCTCCTGATCTATGCTGCATCCAGTTTGCAAAGTGGGGTCCCATCAAGGTTCAGTGGCAGTGGATCTGGGACAGATTTCACTCTCACCATCAGCAGTCTGCAACCTGAAGATTTTGCAACTTACTACTGTCAACAGAGTTACAGTACCCCTCGAACGTTCGGCCAAGGGACCAAGGTGGAAATCAAAC	GACATCCAGATGACCCAGTCTCCATCCTCCCTGTCTGCATCTGTAGGAGACAGAGTCACCATCACTTGCCGGGCAAGTCAGAGCATTAGCAGCTATTTAAATTGGTATCAGCAGAAACCAGGGAAAGCCCCTAAGCTCCTGATCTATGCTGCATCCAGTTTGCAAAGTGGGGTCCCATCAAGGTTCAGTGGCAGTGGATCTGGGACAGATTTCACTCTCACCATCAGCAGTCTGCAACCTGAAGATTTTGCAACTTACTACTGTCAACAGAGTTACAGTACCCCTCGAACGTTCGGCCAAGGGACCAAGGTGGAAATCAAAC	0	0	0	0	QQSYSTPRT	9
16	5	CZ111_Plate3_HC_43	IGHV1-69*01	IGHD4-11*01	IGHJ4*02	CAGTCTGGGGCTGCGGTGAAGAAGCCTGGGTCCTCCGTGAAGGTCTCCTGCAAGTCTTCTGGAGGCACCTTCAGCAATTATGCTATTAACTGGGTGCGACAGGCCCCTGGACAAGGGCTTGAGTGGATGGGAGGGATCATCCCTGTGTTTGGCACAGCAGACTACGCTCAGAAGTTCAAGGGCAGAGTCTCGATTACCGCGGACGAATCCACGGAAACAGCCTACATGGAACTGAGTGGCCTGAGATCTGACGACACGGCCGTATTTTACTGTGCGCGAGACGGGGGTAGTGTGGCAGCAGAGACTACATGGGGCCAGGGAACCCTGGTCACCGTCTCCTCAG	CAGGTGCAGCTGGTGCAGTCTGGGGCTGCGGTGAAGAAGCCTGGGTCCTCCGTGAAGGTCTCCTGCAAGTCTTCTGGAGGCACCTTCAGCAATTATGCTATTAACTGGGTGCGACAGGCCCCTGGACAAGGGCTTGAGTGGATGGGAGGGATCATCCCTGTGTTTGGCACAGCAGACTACGCTCAGAAGTTCAAGGGCAGAGTCTCGATTACCGCGGACGAATCCACGGAAACAGCCTACATGGAACTGAGTGGCCTGAGATCTGACGACACGGCCGTATTTTACTGTGCGCGAGACGGGGGTAGTGTGGCAGCAGAGACTACATGGGGCCAGGGAACCCTGGTCACCGTCTCCTCAG	0	0	23	12	ARDGGSVAAETT	12	CZ111_Plate3_KC_44	IGKV1-39*01		IGKJ1*01	CCTGTCTGCATCTGTAGGAGACAGAGTCACCATCACTTGCCGGGCAAGTCAGAGCATTAGCAGCTATTTAAATTGGTATCAGCAGAAGCCAGGGAAAGCCCCTGAGCTCCTGATCTATGAAACATCCAATTTGGAAAGTGGGGTCCCATCAAGGTTCAGTGGCGGTGGATCTGGGACAGAGTTCACTCTCACCATCAGGAGTCTACAGCCTGAAGATTTTGCGACTTATTACTGTCAACAGAGTTACAGGACCCCTCGGGCGTTCGGCCAAGGGACCAAGGTGGAAGTCAAA	GACATCCAGATGACCCAGTCTCCATCCTCCCTGTCTGCATCTGTAGGAGACAGAGTCACCATCACTTGCCGGGCAAGTCAGAGCATTAGCAGCTATTTAAATTGGTATCAGCAGAAGCCAGGGAAAGCCCCTGAGCTCCTGATCTATGAAACATCCAATTTGGAAAGTGGGGTCCCATCAAGGTTCAGTGGCGGTGGATCTGGGACAGAGTTCACTCTCACCATCAGGAGTCTACAGCCTGAAGATTTTGCGACTTATTACTGTCAACAGAGTTACAGGACCCCTCGGGCGTTCGGCCAAGGGACCAAGGTGGAAGTCAAA	0	0	14	9	QQSYRTPRA	9
16	5	CZ111_Plate3_HC_67	IGHV1-69*01	IGHD6-13*01	IGHJ4*02	TGCAGCTGGTGCAGTCTGGGGCTGAGGTGAAGAAGCCTGGGTCCTCGGTGAAGGTCTCCTGCAAGGCTTCTGGAGGCACCTTCAACACCTTTGCTATCAATTGGGTGCGACAGGCCCCTGGACAAGGACTTGAGTGGATGGGAGGGCTCATCCCTGTCTTTGGTACACCAAACTACGCACAGAAGTTCCAGGGCAGAGTCACCATTACCGCGGACGAATCTACGAGCACAGCCTACATGGAGTTGAGCAGCCTGAGATCTGAGGACACGGCCATGTATTTCTGTGCGAGAGATGGGGGGGGGATAGCAGCAGAGGACTACTGGGGCCAGGGAACCCTGGTCACCGTCTCCTCAG	CAGGTGCAGCTGGTGCAGTCTGGGGCTGAGGTGAAGAAGCCTGGGTCCTCGGTGAAGGTCTCCTGCAAGGCTTCTGGAGGCACCTTCAACACCTTTGCTATCAATTGGGTGCGACAGGCCCCTGGACAAGGACTTGAGTGGATGGGAGGGCTCATCCCTGTCTTTGGTACACCAAACTACGCACAGAAGTTCCAGGGCAGAGTCACCATTACCGCGGACGAATCTACGAGCACAGCCTACATGGAGTTGAGCAGCCTGAGATCTGAGGACACGGCCATGTATTTCTGTGCGAGAGATGGGGGGGGGATAGCAGCAGAGGACTACTGGGGCCAGGGAACCCTGGTCACCGTCTCCTCAG	0	0	14	9	ARDGGGIAAEDY	12	CZ111_Plate3_KC_74	IGKV1-39*01		IGKJ1*01	CCTGTCTGCATCTGTAGGAGACAGAGTCACCATCACTTGCCGGGCAAGTCAGACCATTAGCACCTATTTAAATTGGTACCAGCAAAAACCAGGGAGAGCCCCTAAGCTCCTGATCTTTGAAACATACAATTTGCAAACTGGGGTCCCATCAAGGTTCGCTGGCAGTGGATCGGGGACAGATTTCACTCTCACCATCAGCAGTCTGCAACCTGAAGATTTTGCAACTTACTACTGTCAACAGAGTTATAGGACCCCTCGGACGTTCGGCCAAGGGACCAAGGTGGATATCAAAC	GACATCCAGATGACCCAGTCTCCATCCTCCCTGTCTGCATCTGTAGGAGACAGAGTCACCATCACTTGCCGGGCAAGTCAGACCATTAGCACCTATTTAAATTGGTACCAGCAAAAACCAGGGAGAGCCCCTAAGCTCCTGATCTTTGAAACATACAATTTGCAAACTGGGGTCCCATCAAGGTTCGCTGGCAGTGGATCGGGGACAGATTTCACTCTCACCATCAGCAGTCTGCAACCTGAAGATTTTGCAACTTACTACTGTCAACAGAGTTATAGGACCCCTCGGACGTTCGGCCAAGGGACCAAGGTGGATATCAAAC	0	0	15	11	QQSYRTPRT	9
16	5	CZ124_HC_31	IGHV1-69*01	IGHD5-12*01	IGHJ4*02	GTGCAGCTGGTGCAGTCTGGGGCTGAGGTGAAGAAGCCTGGGTCCTCGGTGAAGATCTCCTGCAAGTCCTCTGGGGGCACCTTCAGTAACTTTGCTATCAATTGGGTGCGACAGGCCCCTGGACAAGGGCTTGAGTGGATGGGAGGGATCATCCCTGTCTTTGGTACAGCACAGTACGCACAGAAGTTCCAGGGCAGAGTCACGATTACCGCGGACGAATCCACAAGTACAGTCTACTTGGAGGTGCGCAGTCTGCGATCTGACGACACGGCCCTACATTTCTGTGCGAGAGAGGACGGGGTGGCTTCTTTTGACTCCTGGGGCCAGGGAACCCTGGTCACCGTCTCCTCAG	CAGGTGCAGCTGGTGCAGTCTGGGGCTGAGGTGAAGAAGCCTGGGTCCTCGGTGAAGATCTCCTGCAAGTCCTCTGGGGGCACCTTCAGTAACTTTGCTATCAATTGGGTGCGACAGGCCCCTGGACAAGGGCTTGAGTGGATGGGAGGGATCATCCCTGTCTTTGGTACAGCACAGTACGCACAGAAGTTCCAGGGCAGAGTCACGATTACCGCGGACGAATCCACAAGTACAGTCTACTTGGAGGTGCGCAGTCTGCGATCTGACGACACGGCCCTACATTTCTGTGCGAGAGAGGACGGGGTGGCTTCTTTTGACTCCTGGGGCCAGGGAACCCTGGTCACCGTCTCCTCAG	0	0	25	15	AREDGVASFDS	11	CZ124_KC_22	IGKV1-39*01		IGKJ1*01	CTGTCTGCATCTGTAGGAGACAGAGTCACCATCGCTTGCCGGGCAAGTCAGAGCATTAGCAGTTATTTAAATTGGTATCAGCAGAAACCAGGGAAAGCCCCTAAACTCCTGATCTATGCTGCATCCAGTTTGCAAAGTGGGGTCCCATCAAGGTTCAGTGGCAGTGGATCTGGGGCAGATTTCACTCTCACCATCAGCAGTCTGCAGCCTGAAGATTCTGCGACTTACTACTGTCAACAGAGTTACAGAACCCCTAAGACGTTCGGCCAAGGGACCAAGGTGGAAATCGAAC	GACATCCAGATGACCCAGTCTCCATCCTCCCTGTCTGCATCTGTAGGAGACAGAGTCACCATCGCTTGCCGGGCAAGTCAGAGCATTAGCAGTTATTTAAATTGGTATCAGCAGAAACCAGGGAAAGCCCCTAAACTCCTGATCTATGCTGCATCCAGTTTGCAAAGTGGGGTCCCATCAAGGTTCAGTGGCAGTGGATCTGGGGCAGATTTCACTCTCACCATCAGCAGTCTGCAGCCTGAAGATTCTGCGACTTACTACTGTCAACAGAGTTACAGAACCCCTAAGACGTTCGGCCAAGGGACCAAGGTGGAAATCGAAC	0	0	7	4	QQSYRTPKT	9
17	5	CZ112_HC_21-	IGHV1-69*01	IGHD5/OR15-5a*01	IGHJ4*02	GTGCAGCTGGTGCAGTCTGGGACTGAGGTGAAGAAGCCTGGGTCCTCGGTGAAGGTCTCCTGCAAGACTTCTGGAGGCACCTTCAGCAACTATGCAATCTACTGGGTGCGACAGGCCCCTGGACAAGGACTTGAGTGGATGGGAGGGATCATCCCTTTCTTTGGTTCACCAAACTACGCACAGAGGTTTCAGGGCAGAGTCACGATTACTGCGGACGCGTCCACGAGCACAGCCTACATGGAACTGAGTACCCTGAGATCTGACGACACGGCCATCTATTACTGTGCGAGAGGTGTCTGGGGCTATGACTACTGGGGCCAGGGAACCCTGGTCACCGTCTCCTCAG	CAGGTGCAGCTGGTGCAGTCTGGGACTGAGGTGAAGAAGCCTGGGTCCTCGGTGAAGGTCTCCTGCAAGACTTCTGGAGGCACCTTCAGCAACTATGCAATCTACTGGGTGCGACAGGCCCCTGGACAAGGACTTGAGTGGATGGGAGGGATCATCCCTTTCTTTGGTTCACCAAACTACGCACAGAGGTTTCAGGGCAGAGTCACGATTACTGCGGACGCGTCCACGAGCACAGCCTACATGGAACTGAGTACCCTGAGATCTGACGACACGGCCATCTATTACTGTGCGAGAGGTGTCTGGGGCTATGACTACTGGGGCCAGGGAACCCTGGTCACCGTCTCCTCAG	0	0	21	12	ARGVWGYDY	9	CZ112_KC_14-	IGKV3-20*01		IGKJ1*01	ATGACCCNNNNNNTNCANTCTCCCTGTCTTTGTCTCCAGGGGAAAGAGCCACCCTCTCCTGCAGGGCCAGTCAGAGTGTTAGCAGCGACTACTTAGCCTGGTACCAGCAGAAACCTGGCCAGGCTCCCAGGCTTTTCATCTATGGTGCATCCACCAGGGCCACTGGCATCCCAGACAGGTTCAGTGGCAGTGGGTCTGGGACAGACTTCACTCTCACCATCAGCAGACTGGAGCCTGAAGATTTTGCAGTGTATTACTGTCACCACTATGGGAACTCACAGGCGTTCGGCCAAGGGACCAAGGTGGAAATCAAAC	GAAATTGTGTTGACGCAGTCTCCAGGCACCCTGTCTTTGTCTCCAGGGGAAAGAGCCACCCTCTCCTGCAGGGCCAGTCAGAGTGTTAGCAGCGACTACTTAGCCTGGTACCAGCAGAAACCTGGCCAGGCTCCCAGGCTTTTCATCTATGGTGCATCCACCAGGGCCACTGGCATCCCAGACAGGTTCAGTGGCAGTGGGTCTGGGACAGACTTCACTCTCACCATCAGCAGACTGGAGCCTGAAGATTTTGCAGTGTATTACTGTCACCACTATGGGAACTCACAGGCGTTCGGCCAAGGGACCAAGGTGGAAATCAAAC	0	0	5	6	HHYGNSQA	8
17	5	CZ112_HC_136-	IGHV1-69*01	IGHD7-27*01	IGHJ4*02	GTGCAGCTGGTGCAGTCTGGGGCTGAGGTGAAGAAGCCTGGGTCCTCGGTGAAGGTCTCCTGCAAGGCTTCTGGAGGCACCTTCAGCAATTATGAGATCACCTGGGTGCGACAGGCCCCTGGACAAGGGCTTGAGTGGATGGGAGGGATCATCCCTGTCTTTGGAACACCAAACTACGCACAGAAATTCCAGGTCAGAGTCAAAATTACCGCGGACGAATCCACGACCACAGCCTACATGGAGCTGAGCAGACTGAGATCTGAAGACACGGCCGTATATTACTGTGCGAGAGGGGTCTGGGGTTTGGACTACTGGGGCCAGGGAACCCTGGTCACCGTCTCCTCAG	CAGGTGCAGCTGGTGCAGTCTGGGGCTGAGGTGAAGAAGCCTGGGTCCTCGGTGAAGGTCTCCTGCAAGGCTTCTGGAGGCACCTTCAGCAATTATGAGATCACCTGGGTGCGACAGGCCCCTGGACAAGGGCTTGAGTGGATGGGAGGGATCATCCCTGTCTTTGGAACACCAAACTACGCACAGAAATTCCAGGTCAGAGTCAAAATTACCGCGGACGAATCCACGACCACAGCCTACATGGAGCTGAGCAGACTGAGATCTGAAGACACGGCCGTATATTACTGTGCGAGAGGGGTCTGGGGTTTGGACTACTGGGGCCAGGGAACCCTGGTCACCGTCTCCTCAG	0	0	16	9	ARGVWGLDY	9	CZ112_KC_104-	IGKV3-20*01		IGKJ1*01	CTGTCTTTGTCTCCAGGCGAAAGAGCCACCCTCTCCTGCAGGGCCAGTCAGAGTGTTAACAGCGACTACTTAACCTGGTACCAGCAGAAACCTGGCCAGGCTCCCAGGCTCCTCATCTATGGTACATCCACCAGGGCCACTGGCATCCCAGACAGATTCAGTGGCAGTGGGTCTGGGACAGACTTCACTCTCACCATCAGTAGACTGGAGCCTGAAGATTTTGCAGTTTATTACTGTCAGCAGTTTGGTAACTCACCAATGACGTTCGGCCAAGGGACCAAGGTGGAAATCAAAC	GAAATTGTGTTGACGCAGTCTCCAGGCACCCTGTCTTTGTCTCCAGGCGAAAGAGCCACCCTCTCCTGCAGGGCCAGTCAGAGTGTTAACAGCGACTACTTAACCTGGTACCAGCAGAAACCTGGCCAGGCTCCCAGGCTCCTCATCTATGGTACATCCACCAGGGCCACTGGCATCCCAGACAGATTCAGTGGCAGTGGGTCTGGGACAGACTTCACTCTCACCATCAGTAGACTGGAGCCTGAAGATTTTGCAGTTTATTACTGTCAGCAGTTTGGTAACTCACCAATGACGTTCGGCCAAGGGACCAAGGTGGAAATCAAAC	0	0	10	7	QQFGNSPMT	9
17	5	CZ124_HC_46	IGHV1-69*01	IGHD3-16*01	IGHJ4*02	GTGCAGCTGGTGCAGTCTGGGGCTGAGGTGAAGAAGCCTGGGTCCTCGGTGAAGGTCTCCTGCAAGGCTTCTGGAGGCACCTTCAGCAACTATCCTATCACCTGGGTGCGACAGGCCCCTGGACAAGGGCTTGAGTGGATGGGAGAGATCATGCCTGTCTTTGGTACACCAATCTACGCACAGAAGTTCCAGGGCACAGTCACGATTACCGCGGACCAATCAACGAGCACAGCCTACTTGGAGGTGACCAGTCTGAGATATGAGGACACGGCCGTGTATTACTGTGCGAGAGGTGTTTGGGGCTTAGATTATTGGGGCCAGGGATCCCCGGTCACCGTCTCCTCAG	CAGGTGCAGCTGGTGCAGTCTGGGGCTGAGGTGAAGAAGCCTGGGTCCTCGGTGAAGGTCTCCTGCAAGGCTTCTGGAGGCACCTTCAGCAACTATCCTATCACCTGGGTGCGACAGGCCCCTGGACAAGGGCTTGAGTGGATGGGAGAGATCATGCCTGTCTTTGGTACACCAATCTACGCACAGAAGTTCCAGGGCACAGTCACGATTACCGCGGACCAATCAACGAGCACAGCCTACTTGGAGGTGACCAGTCTGAGATATGAGGACACGGCCGTGTATTACTGTGCGAGAGGTGTTTGGGGCTTAGATTATTGGGGCCAGGGATCCCCGGTCACCGTCTCCTCAG	0	0	16	14	ARGVWGLDY	9	CZ124_KC_33	IGKV3-20*01		IGKJ1*01	CCTGTCTTTGTCTCCAGGGGAAAGAGCCACCCTCTCCTGCAGGGCCAGTCAGAGTATTAACAGCGACTACTTAGCCTGGTATCAGCTTAAACCTGGCCAGACTCCCAGACTCCTCATCTATGGAGCATCCAGCAGGGCCACTGGCATCCCAGACAGGTTCAGTGGCAGTGGGTCTGGGACAGACTTCACTCTCACCATCAGCAGACTGGAGCCTGAAGATTTTGCAGTGTATTACTGTCATCACTATGGTAATTCACGGACGTTCGGCCAAGGGACCAAGGTGGAAATCAAAC	GAAATTGTGTTGACGCAGTCTCCAGGCACCCTGTCTTTGTCTCCAGGGGAAAGAGCCACCCTCTCCTGCAGGGCCAGTCAGAGTATTAACAGCGACTACTTAGCCTGGTATCAGCTTAAACCTGGCCAGACTCCCAGACTCCTCATCTATGGAGCATCCAGCAGGGCCACTGGCATCCCAGACAGGTTCAGTGGCAGTGGGTCTGGGACAGACTTCACTCTCACCATCAGCAGACTGGAGCCTGAAGATTTTGCAGTGTATTACTGTCATCACTATGGTAATTCACGGACGTTCGGCCAAGGGACCAAGGTGGAAATCAAAC	0	0	10	8	HHYGNSRT	8
17	5	CZ128_HC_155	IGHV1-69*01	IGHD3-16*01	IGHJ4*02	GTGCAGCTGGTGCAGTCTGGGGCTGAGGTGCAGAAGCCTGGGTCCTCGGTGAAGGTCTCCTGCACGGCTTCTGGAGGCACCTTCAGCAACTATGGTATCAACTGGGTGCGACAGGCCCCTGGACAAGGGCTTGAGTGGATGGGAGAGATCATCCCCATCTTTGGTACAGCGAACTACGCACAGAAGTTCCAGGGCAGAGTCACCATTACCGCGGACGAATCCACGACCACCGCCTACATGGAGCTGAGCAGCCTGACATCTGAGGACACGGCCGTGTATTACTGTGCGCGAGGCGTGTGGGGGTATGACTACTGGGGCCAGGGAACCCTGGTCACCGTCTCCTCAG	CAGGTGCAGCTGGTGCAGTCTGGGGCTGAGGTGCAGAAGCCTGGGTCCTCGGTGAAGGTCTCCTGCACGGCTTCTGGAGGCACCTTCAGCAACTATGGTATCAACTGGGTGCGACAGGCCCCTGGACAAGGGCTTGAGTGGATGGGAGAGATCATCCCCATCTTTGGTACAGCGAACTACGCACAGAAGTTCCAGGGCAGAGTCACCATTACCGCGGACGAATCCACGACCACCGCCTACATGGAGCTGAGCAGCCTGACATCTGAGGACACGGCCGTGTATTACTGTGCGCGAGGCGTGTGGGGGTATGACTACTGGGGCCAGGGAACCCTGGTCACCGTCTCCTCAG	0	0	12	8	ARGVWGYDY	9	CZ128_KC_121	IGKV3-20*01		IGKJ1*01	CCTGTCTTTGTCTCCAGGGGAAAGAGCCACCCTCTCCTGCAGGGCCAGTCAGAGTGTTAACAGCGACTATTTAGCCTGGTATCAGCAGAAACCTGGCCAGGCTCCCAGGCTCCTCATCTATGGTGCATCCGGCAGGGCCACTGGCATCCCAGACAGGTTCAGTGGCAGTGGGTCTGGGACAGACTTCACTCTCACCATCAGCAGACTGGAGCCTGAAGACTTTGCAGTGTATTACTGTCAGCACTATGGTAGCTCACCTAGAACGTTCGGCCAAGGGACCAAGGTGGAAATCAAAC	GAAATTGTGTTGACGCAGTCTCCAGGCACCCTGTCTTTGTCTCCAGGGGAAAGAGCCACCCTCTCCTGCAGGGCCAGTCAGAGTGTTAACAGCGACTATTTAGCCTGGTATCAGCAGAAACCTGGCCAGGCTCCCAGGCTCCTCATCTATGGTGCATCCGGCAGGGCCACTGGCATCCCAGACAGGTTCAGTGGCAGTGGGTCTGGGACAGACTTCACTCTCACCATCAGCAGACTGGAGCCTGAAGACTTTGCAGTGTATTACTGTCAGCACTATGGTAGCTCACCTAGAACGTTCGGCCAAGGGACCAAGGTGGAAATCAAAC	0	0	7	4	QHYGSSPRT	9
17	5	CZ132_HC_143	IGHV1-69*01	IGHD7-27*01	IGHJ4*02	GTGCAGCTGGTGCAGTCTGGGGCTGAGGTGAAGAAGCCTGGGTCCTCGGTGAAGGTCTCCTGCAAGGCATCTGGAGGCACCTTCAGCAACTATGCTATCAGTTGGGTGCGCCAGGCCCCTGGACAAGGGCTTGAGTGGATGGGAGATATCATCCCTATCTTTGGCACACCAAACTACGCACAGAAGTTTCGGGGCAGAGTCATCATTACCGCGGACGAATCCACGAGAACAGCCTACATGGAGTTGAACAGCCTGAGATCTGAGGACACGGCCGTTTATTACTGTGCGAGAGGTGTCTGGGGATATGACTACTGGGGCCAGGGAACCCTGGTCACCGTCTCCTCAG	CAGGTGCAGCTGGTGCAGTCTGGGGCTGAGGTGAAGAAGCCTGGGTCCTCGGTGAAGGTCTCCTGCAAGGCATCTGGAGGCACCTTCAGCAACTATGCTATCAGTTGGGTGCGCCAGGCCCCTGGACAAGGGCTTGAGTGGATGGGAGATATCATCCCTATCTTTGGCACACCAAACTACGCACAGAAGTTTCGGGGCAGAGTCATCATTACCGCGGACGAATCCACGAGAACAGCCTACATGGAGTTGAACAGCCTGAGATCTGAGGACACGGCCGTTTATTACTGTGCGAGAGGTGTCTGGGGATATGACTACTGGGGCCAGGGAACCCTGGTCACCGTCTCCTCAG	0	0	16	7	ARGVWGYDY	9	CZ132_KC_119	IGKV3-20*01		IGKJ1*01	CCTGTCTTTGTCTCCAGGGGAAAGAGCCACCCTCTCCTGCAGGGCCAGTCAGAGTCTTGACAGCGACTACTTAGCCTGGTACCAACAGAAACCTGGCCAGGCTCCCAGGCTCCTCATCTATGGTGCATCCACCAGGGCCACTGGCATCCCAGACAGGTTCAGTGGCAGTGGGTCTGCGACAGACTTCATTCTCACCATCAGAAGACTGGAGCCTGAAGATTTTGCAGTCTATTACTGTCAGCATTATGGTACCTCACCGACGTTCGGCCAAGGGACCAAGGTGGAAATCAAAC	GAAATTGTGTTGACGCAGTCTCCAGGCACCCTGTCTTTGTCTCCAGGGGAAAGAGCCACCCTCTCCTGCAGGGCCAGTCAGAGTCTTGACAGCGACTACTTAGCCTGGTACCAACAGAAACCTGGCCAGGCTCCCAGGCTCCTCATCTATGGTGCATCCACCAGGGCCACTGGCATCCCAGACAGGTTCAGTGGCAGTGGGTCTGCGACAGACTTCATTCTCACCATCAGAAGACTGGAGCCTGAAGATTTTGCAGTCTATTACTGTCAGCATTATGGTACCTCACCGACGTTCGGCCAAGGGACCAAGGTGGAAATCAAAC	0	0	11	9	QHYGTSPT	8
18	5	CZ112_HC_72-	IGHV1-69*06	IGHD3-10*01	IGHJ4*02	GTGCAGCTGGTGCAGTCTGGGGCTGAGGTGAAGAAGCCTGGGTCCTCGGTGAAGGTCTCCTGCAAGGCTTCTGGAGGCATCTTCAGCAATTATGGAATCAGCTGGGTGCGACAGGCCCCTGGACAAGGGCTTGAGTGGATGGGAGGGATCATCCCTATCTTTGGAACACCAAACTACGCACAGAAGTTCCAGGACAGAGTCACCATTACCGCGGACAAATCCACGAGCACGGCCTACCTGGAGCTGAGCAGCCTGACATCTGAGGACACGGCCGTCTATTACTGTGCGAGAGAGTTCGGATCTACGGGGGGCCAATACTGGGGCCAGGGAACCCTGGTCACCGTCTCCTCAG	CAGGTGCAGCTGGTGCAGTCTGGGGCTGAGGTGAAGAAGCCTGGGTCCTCGGTGAAGGTCTCCTGCAAGGCTTCTGGAGGCATCTTCAGCAATTATGGAATCAGCTGGGTGCGACAGGCCCCTGGACAAGGGCTTGAGTGGATGGGAGGGATCATCCCTATCTTTGGAACACCAAACTACGCACAGAAGTTCCAGGACAGAGTCACCATTACCGCGGACAAATCCACGAGCACGGCCTACCTGGAGCTGAGCAGCCTGACATCTGAGGACACGGCCGTCTATTACTGTGCGAGAGAGTTCGGATCTACGGGGGGCCAATACTGGGGCCAGGGAACCCTGGTCACCGTCTCCTCAG	0	0	13	7	AREFGSTGGQY	11	CZ112_KC_51-	IGKV1-33*01		IGKJ3*01	CCCTGTCTGCATCTGTAGGAGACAGAGTCACCATCACTTGCCAGGCGAGCCAGGACATTAGCAGTTATTTAAACTGGTATCAGCAGAAACCAGGGAAACCCCCTAAGCTCCTGATCTACGATGCATCCAATTTGGAGACAGGGGTCCCATCAAGGTTCAGTGGAAGTGGATCTGGGACAGATTTTACTTTCACCATCAGCAGCCTGCAGCCTGAAGATGTTGCAACATATTACTGTCAACAGTATAATGGTCTCCCTTCGCATACTTACGGCCCTGGGACCAAAGTGGATATCAAAC	GACATCCAGATGACCCAGTCTCCATCCTCCCTGTCTGCATCTGTAGGAGACAGAGTCACCATCACTTGCCAGGCGAGCCAGGACATTAGCAGTTATTTAAACTGGTATCAGCAGAAACCAGGGAAACCCCCTAAGCTCCTGATCTACGATGCATCCAATTTGGAGACAGGGGTCCCATCAAGGTTCAGTGGAAGTGGATCTGGGACAGATTTTACTTTCACCATCAGCAGCCTGCAGCCTGAAGATGTTGCAACATATTACTGTCAACAGTATAATGGTCTCCCTTCGCATACTTACGGCCCTGGGACCAAAGTGGATATCAAAC	0	0	7	5	QQYNGLPSHT	10
18	5	CZ112_HC_123-	IGHV1-69*06	IGHD3-16*01	IGHJ4*02	GTGCAGCTGGTGCAGTCTGGGGCTGAGGTGAAGAAGCCTGGGTCCTCGGTGAAGGTCTCCTGCAAGGCTTCTGGAGGCATTTTCAGCAACTATGTTATCAACTGGGTGCGACAGGCCCCTGGACAAGGGCTTGAGTGGATGGGAGGCATCATCCCTATCTTTGGTACAACAAACTACGCACAGAAGTTTCAGGGCAGAGTCACGATTACCGCGGACAAATCCACGAACACAGCCTACATGGAGGTGAGCAGCCTGAGATCTGAAGACACGGCCGTGTATTACTGTGCGAGAGAGTTTGGATCTACGGGGGGCCAATACTGGGGCCAGGGAACCCTGGTCACCGTCTCCTCAG	CAGGTGCAGCTGGTGCAGTCTGGGGCTGAGGTGAAGAAGCCTGGGTCCTCGGTGAAGGTCTCCTGCAAGGCTTCTGGAGGCATTTTCAGCAACTATGTTATCAACTGGGTGCGACAGGCCCCTGGACAAGGGCTTGAGTGGATGGGAGGCATCATCCCTATCTTTGGTACAACAAACTACGCACAGAAGTTTCAGGGCAGAGTCACGATTACCGCGGACAAATCCACGAACACAGCCTACATGGAGGTGAGCAGCCTGAGATCTGAAGACACGGCCGTGTATTACTGTGCGAGAGAGTTTGGATCTACGGGGGGCCAATACTGGGGCCAGGGAACCCTGGTCACCGTCTCCTCAG	0	0	11	7	AREFGSTGGQY	11	CZ112_KC_96-	IGKV1-33*01		IGKJ3*01	CCTGTCTGCATCTGTAGGAGACAGAGTCACCATCACTTGCCAGGCGAGTCAGGACATTAGCAACTATTTAAATTGGTATCAGCAGAAACCAGGGAAAGCCCCTAAGCTCCTGATCTACGATGCATCCAATTTGGAAACAGGGGTCCCATCAAGGTTCAGTGGAAGTGGATCTGGGACAGATTTTACTTTCACCATCAGCAGCCTGCAACCTGAAGATATTGCAACATATTACTGTCAACAGTATGATAATCTCCCTTCGCTTACTTTCGGCCCTGGGACCACAGTGGATATCAAAC	GACATCCAGATGACCCAGTCTCCATCCTCCCTGTCTGCATCTGTAGGAGACAGAGTCACCATCACTTGCCAGGCGAGTCAGGACATTAGCAACTATTTAAATTGGTATCAGCAGAAACCAGGGAAAGCCCCTAAGCTCCTGATCTACGATGCATCCAATTTGGAAACAGGGGTCCCATCAAGGTTCAGTGGAAGTGGATCTGGGACAGATTTTACTTTCACCATCAGCAGCCTGCAACCTGAAGATATTGCAACATATTACTGTCAACAGTATGATAATCTCCCTTCGCTTACTTTCGGCCCTGGGACCACAGTGGATATCAAAC	0	0	1	0	QQYDNLPSLT	10
18	5	CZ112_HC_130-	IGHV1-69*06	IGHD3-10*01	IGHJ4*02	GTGCAGCTGGTGCAGTCTGGGGCTGAGGTGAAGAAGCCTGGGTCCGCGGTGAGGGTCTCCTGCAAGGCTTCTGGAGGCATCTTCAGTCACTATGGTATCAGCTGGGTGCGACAGGTCCCAGGACAAGGGCTTGAGTGGATGGGAGGGATCATTCCTGCCTTTGGTACACCAAATTACGCACGGAAGTTCCAGGGCAGACTCACGGTTACCGCGGACAAAGCCACGAGCACAGCCTACATGGACCTGAGGAGTCTGAGATCTGAGGACACGGCCGTGTATTACTGTGCGAGAGAGTACGGATCAACGGGGGGCCAATACTGGGGCCAGGGAACCCTGGTCATCGTCTCCTC	CAGGTGCAGCTGGTGCAGTCTGGGGCTGAGGTGAAGAAGCCTGGGTCCGCGGTGAGGGTCTCCTGCAAGGCTTCTGGAGGCATCTTCAGTCACTATGGTATCAGCTGGGTGCGACAGGTCCCAGGACAAGGGCTTGAGTGGATGGGAGGGATCATTCCTGCCTTTGGTACACCAAATTACGCACGGAAGTTCCAGGGCAGACTCACGGTTACCGCGGACAAAGCCACGAGCACAGCCTACATGGACCTGAGGAGTCTGAGATCTGAGGACACGGCCGTGTATTACTGTGCGAGAGAGTACGGATCAACGGGGGGCCAATACTGGGGCCAGGGAACCCTGGTCATCGTCTCCTC	0	0	21	14	AREYGSTGGQY	11	CZ112_KC_99-	IGKV1-33*01		IGKJ3*01	CCCTGTCTGCATCTGTGGGAGACAGAGTCACCATCACTTGCCAGGCGAGTCAAGACATTAACACCTATTTAAATTGGTATCAGCAGAAACCAGGGAAACCCCCTAAGCTCCTGATCTACGATGCATCCAATTTGGAAACAGGGGTCACATCGAGGTTCAGTGGAAGTGGATCTGGGACAGATTTTACTTTCACCATCAGCAGCCTGCAGCCTGAAGATATTGCAACATATTACTGTCAACAATATGATAGTCTCCCTTCGCATACTTTCGGCCCTGGGACCAAAGTGGATATCAAAC	GACATCCAGATGACCCAGTCTCCATCCTCCCTGTCTGCATCTGTGGGAGACAGAGTCACCATCACTTGCCAGGCGAGTCAAGACATTAACACCTATTTAAATTGGTATCAGCAGAAACCAGGGAAACCCCCTAAGCTCCTGATCTACGATGCATCCAATTTGGAAACAGGGGTCACATCGAGGTTCAGTGGAAGTGGATCTGGGACAGATTTTACTTTCACCATCAGCAGCCTGCAGCCTGAAGATATTGCAACATATTACTGTCAACAATATGATAGTCTCCCTTCGCATACTTTCGGCCCTGGGACCAAAGTGGATATCAAAC	0	0	7	5	QQYDSLPSHT	10
18	5	CZ112_HC_155-	IGHV1-69*06	IGHD6-19*01	IGHJ4*02	GTGCAGCTGGTGCAGTCTGGGGCTGAAGTGAAGAAGCCTGGGTCCTCGGTGAAGGTCTCCTGCAAGGCTTCTGGAGGCACCTTCGCCAACTATGCTTTCAGCTGGGTGCGACAGGCCCCTGGACAAGGGCTTGTGTGGATGGGAGGAATCATCCCTGTCTTTGGTACACCCAACTACGCACAGAAGTTCCAAGGCAGAGTCACGATTACCGCGGACACATCCACGAGCACAGCCTATATGGAACTGAGCGGCCTGAGATCTGACGACACGGCCGTGTATTACTGTGCGAGAGACGGGGGAGCAGTGGCTGCTTATGCCTACTGGGGCCAGGGAACCCTGGTCACCGTCTCCTCAG	CAGGTGCAGCTGGTGCAGTCTGGGGCTGAAGTGAAGAAGCCTGGGTCCTCGGTGAAGGTCTCCTGCAAGGCTTCTGGAGGCACCTTCGCCAACTATGCTTTCAGCTGGGTGCGACAGGCCCCTGGACAAGGGCTTGTGTGGATGGGAGGAATCATCCCTGTCTTTGGTACACCCAACTACGCACAGAAGTTCCAAGGCAGAGTCACGATTACCGCGGACACATCCACGAGCACAGCCTATATGGAACTGAGCGGCCTGAGATCTGACGACACGGCCGTGTATTACTGTGCGAGAGACGGGGGAGCAGTGGCTGCTTATGCCTACTGGGGCCAGGGAACCCTGGTCACCGTCTCCTCAG	0	0	16	9	ARDGGAVAAYAY	12	CZ112_KC_119-	IGKV1-33*01		IGKJ3*01	GATGACCCAGTCTCCANTCNCCCTGTCTGCATCTGTAGGAGACAGAGTCACCATCACTTGCCAGGCGAGTCAAGACATTAGTCACTATTTAAATTGGTATCAACAGAGACCAGGGAAAGCCCCTAAACTCCTGATCTACGATGCATCCAATTTGGAAACAGGGGTCCCATCAAGGTTCAGTGGAAGTGGATCTGGGACACATTTTACTTTCACCATCAGCAGCCTGCAGCCTGAAGATATTGCAACATATTACTGTCAACAATATAATAGTCTCCCTGGATCCACTTTCGGCCCTGGGACCAAAGTGGATGTCAAAC	GACATCCAGATGACCCAGTCTCCANTCNCCCTGTCTGCATCTGTAGGAGACAGAGTCACCATCACTTGCCAGGCGAGTCAAGACATTAGTCACTATTTAAATTGGTATCAACAGAGACCAGGGAAAGCCCCTAAACTCCTGATCTACGATGCATCCAATTTGGAAACAGGGGTCCCATCAAGGTTCAGTGGAAGTGGATCTGGGACACATTTTACTTTCACCATCAGCAGCCTGCAGCCTGAAGATATTGCAACATATTACTGTCAACAATATAATAGTCTCCCTGGATCCACTTTCGGCCCTGGGACCAAAGTGGATGTCAAAC	0	0	10	7	QQYNSLPGST	10
18	5	CZ124_HC_172	IGHV1-69*06	IGHD4-17*01	IGHJ4*02	GTGCAGCTGGTGCAGTCTGGGGCTGAGGTGAAGAAGCCTGGGTCCTCGGTGAAGGTCTCCTGCAAGGCATCTGGAGGCACCTTCAGAAATAATGCTATCAGCTGGGTGCGACAGGCCCCTGGACAAGGGCTCGAATGGATGGGAGGAATCATCCCTATCTTTAATACACCAAACTACGCACAGAGGTTTCAGGGCAGAGTCACGATTACCGCGGACATATCCACGAGCACAGCCTACATGGAACTTAACAGCCTGAGATCTGACGACACGGCCGTGTATTACTGTGCGAGTGGGGCCTACGGACCATGGGACTACTGGGGCCAGGGAACCCTGGTCACCGTCTCCTCAG	CAGGTGCAGCTGGTGCAGTCTGGGGCTGAGGTGAAGAAGCCTGGGTCCTCGGTGAAGGTCTCCTGCAAGGCATCTGGAGGCACCTTCAGAAATAATGCTATCAGCTGGGTGCGACAGGCCCCTGGACAAGGGCTCGAATGGATGGGAGGAATCATCCCTATCTTTAATACACCAAACTACGCACAGAGGTTTCAGGGCAGAGTCACGATTACCGCGGACATATCCACGAGCACAGCCTACATGGAACTTAACAGCCTGAGATCTGACGACACGGCCGTGTATTACTGTGCGAGTGGGGCCTACGGACCATGGGACTACTGGGGCCAGGGAACCCTGGTCACCGTCTCCTCAG	0	0	18	9	ASGAYGPWDY	10	CZ124_KC_138	IGKV1-33*01		IGKJ3*01	CCTGTCTGCATCTATTGGCGACAGGGTCACCATCACTTGCCAGGCGAGTCAGGACATTAAAAACTATTTAAATTGGTTTCAGCAGAAACCAGGGAAAGCCCCTAAGCTCCTGATCTACGATGCTTCCAATTTGGAAACAGGGGTCCCATCAAGGTTCAGTGGAAGTGGATCTGGGACAGATTTTACTTTCATTATCAGCAGCCTACAGCCTGAAGATATTGCAACATATTACTGTCAACATTATGGTAATCTCTTCGGGGTTTTCGGCCCTGGGACCAAAGTGGATATCAAAC	GACATCCAGATGACCCAGTCTCCATCCTCCCTGTCTGCATCTATTGGCGACAGGGTCACCATCACTTGCCAGGCGAGTCAGGACATTAAAAACTATTTAAATTGGTTTCAGCAGAAACCAGGGAAAGCCCCTAAGCTCCTGATCTACGATGCTTCCAATTTGGAAACAGGGGTCCCATCAAGGTTCAGTGGAAGTGGATCTGGGACAGATTTTACTTTCATTATCAGCAGCCTACAGCCTGAAGATATTGCAACATATTACTGTCAACATTATGGTAATCTCTTCGGGGTTTTCGGCCCTGGGACCAAAGTGGATATCAAAC	0	0	11	6	QHYGNLFGV	9
19	5	CZ124_HC_77	IGHV1-69*06	IGHD3-22*01	IGHJ4*02	GTGCAGCTGGTGCAGTCTGGGGCTGAGGTGAAGAAGCCTGGGTCTTCGGTGAAGGTCTCCTGCAAGACTTCTGGAGGCCCCTTCAACAACTATCCTATCAACTGGGTGCGACAGGCCCCTGGACAAGGGCTTGAGTGGATGGGACGAATCATCCCTACCTTTGGTACAGCAAACTACGCACAGAAATTCCAGGGCAGAGTCACGATTACCGCGGACAAATCCACGAGCACAGCCTACATGGAGCTGAATAGCCTGAGATCTGCGGACACGGCCGTGTATTACTGTGCGAGAGATGGTGGGACTAGTGGTTCTCTTGACTACTGGGGCCAGGGAACCCTGGTCATCGTCTCCTCAG	CAGGTGCAGCTGGTGCAGTCTGGGGCTGAGGTGAAGAAGCCTGGGTCTTCGGTGAAGGTCTCCTGCAAGACTTCTGGAGGCCCCTTCAACAACTATCCTATCAACTGGGTGCGACAGGCCCCTGGACAAGGGCTTGAGTGGATGGGACGAATCATCCCTACCTTTGGTACAGCAAACTACGCACAGAAATTCCAGGGCAGAGTCACGATTACCGCGGACAAATCCACGAGCACAGCCTACATGGAGCTGAATAGCCTGAGATCTGCGGACACGGCCGTGTATTACTGTGCGAGAGATGGTGGGACTAGTGGTTCTCTTGACTACTGGGGCCAGGGAACCCTGGTCATCGTCTCCTCAG	0	0	14	10	ARDGGTSGSLDY	12	CZ124_KC_61	IGKV2-28*01		IGKJ4*01	CCTGCCCGTCACCCCTGGAGAGCCGGCCTCCATCTCCTGCAGGTCTAGTCAGAGCCTCCTGCATAGTAATGGATACAACTATTTGGATTGGTACCTGCAGAAGCCAGGGCAGTCTCCACAGCTCCTGATCTATTTGGGTTCTAATCGGGCCTCCGGGGTCCCTGACAGGTTCAGTGGCAGTGGATCAGGCACAGATTTTACACTGAAAATCAGTAGAGTGGAGGCTGAGGATGTTGGGGTTTATTACTGCATGCAAGCTCTACAAACTCCGCTCACTTTCGGCGGAGGGACCAAGGTGGAGATCAAAC	GATATTGTGATGACTCAGTCTCCACTCTCCCTGCCCGTCACCCCTGGAGAGCCGGCCTCCATCTCCTGCAGGTCTAGTCAGAGCCTCCTGCATAGTAATGGATACAACTATTTGGATTGGTACCTGCAGAAGCCAGGGCAGTCTCCACAGCTCCTGATCTATTTGGGTTCTAATCGGGCCTCCGGGGTCCCTGACAGGTTCAGTGGCAGTGGATCAGGCACAGATTTTACACTGAAAATCAGTAGAGTGGAGGCTGAGGATGTTGGGGTTTATTACTGCATGCAAGCTCTACAAACTCCGCTCACTTTCGGCGGAGGGACCAAGGTGGAGATCAAAC	0	0	1	0	MQALQTPLT	9
19	5	CZ124_HC_157	IGHV1-69*06	IGHD3-10*01	IGHJ4*02	GTGCAGCTGGTGCAGTCTGGGGCTGAGGTGAAGAAGCCTGGGTCCTCGGTGAAGGTCTCCTGCAAGACTTCTGGAGGCAGCTTCAACAACTATGCTGTCAACTGGGTGCGACAGGCCCCTGGACAAGGGCTTGAGTGGATGGGAGGGATCATCCCTACCTTTGGTACAGCAGACTACCCACAGAAGTTCCAGGGCAGAGTCACCATTACCGCGGACAAATCCACGAGCACCGCCTACATGGAACTGAACAGCCTGAAATATGAAGACACGGCCATGTATTTCTGTGCGAGGGCGTCGGGAGGTTCAGGGAGCCTTGACTACTGGGGCCAGGGATCCCTGGTCACCGTCTCCTCAG	CAGGTGCAGCTGGTGCAGTCTGGGGCTGAGGTGAAGAAGCCTGGGTCCTCGGTGAAGGTCTCCTGCAAGACTTCTGGAGGCAGCTTCAACAACTATGCTGTCAACTGGGTGCGACAGGCCCCTGGACAAGGGCTTGAGTGGATGGGAGGGATCATCCCTACCTTTGGTACAGCAGACTACCCACAGAAGTTCCAGGGCAGAGTCACCATTACCGCGGACAAATCCACGAGCACCGCCTACATGGAACTGAACAGCCTGAAATATGAAGACACGGCCATGTATTTCTGTGCGAGGGCGTCGGGAGGTTCAGGGAGCCTTGACTACTGGGGCCAGGGATCCCTGGTCACCGTCTCCTCAG	0	0	18	14	ARASGGSGSLDY	12	CZ124_KC_125	IGKV2-28*01		IGKJ4*01	CTGCCCGTCACCCCTGGAGAGCCGGCCTCCATCTCCTGCAGGTCTAGTCAGAGCCTCCTTCATAGAAATGGATATAACTATTTGGATTGGTTCCTGCAGAAGCCAGGGAAGCCTCCACAGGTCCTGATCTATTTGGGTTCTAATCGGGCCTCCGGGGTCCCTGACAGGTTCAGTGCCAGTGGATCAGGCACAGACTTTACACTGAAAATCAGCAGAGTGGAGGCTGAAGATGTTGGGGTTTATTACTGCATGCAAGTTCTGCAATCTCCGCTCACTTTCGGCGGAGGGACCAAGGTGGAGATCAAAC	GATATTGTGATGACTCAGTCTCCACTCTCCCTGCCCGTCACCCCTGGAGAGCCGGCCTCCATCTCCTGCAGGTCTAGTCAGAGCCTCCTTCATAGAAATGGATATAACTATTTGGATTGGTTCCTGCAGAAGCCAGGGAAGCCTCCACAGGTCCTGATCTATTTGGGTTCTAATCGGGCCTCCGGGGTCCCTGACAGGTTCAGTGCCAGTGGATCAGGCACAGACTTTACACTGAAAATCAGCAGAGTGGAGGCTGAAGATGTTGGGGTTTATTACTGCATGCAAGTTCTGCAATCTCCGCTCACTTTCGGCGGAGGGACCAAGGTGGAGATCAAAC	0	0	10	8	MQVLQSPLT	9
19	5	CZ132_HC_93	IGHV1-69*06	IGHD1-26*01	IGHJ4*02	GTGCAGCTGGTGCAGTCTGGGGCTGAGGTGAAGAAGCCTGGGTCCGCGGTGAAGGTCTCCTGCAAGGTCTCTGGAGGCACCTTCAGTAATTATGCTATAACTTGGGTGCGACAGGCCCCTGGACAAGGGCTTGAGTGGATGGGACGGATCATCCCTGTCTTTGCTACACCAGACTACGCACAGAAGTTCCGGGGCAGATTCACGATTACCGCGGACAAATCCACGAGTACAGCCTACATGGAACTGAGAAACCTAAGATCTGAGGACACGGCCGTATACTACTGTGCGAGAGATGGGGGGACTGGGAGCCTTGACTACTGGGGCCAGGGAACCCTGGTCACCGTCTCCTCAG	CAGGTGCAGCTGGTGCAGTCTGGGGCTGAGGTGAAGAAGCCTGGGTCCGCGGTGAAGGTCTCCTGCAAGGTCTCTGGAGGCACCTTCAGTAATTATGCTATAACTTGGGTGCGACAGGCCCCTGGACAAGGGCTTGAGTGGATGGGACGGATCATCCCTGTCTTTGCTACACCAGACTACGCACAGAAGTTCCGGGGCAGATTCACGATTACCGCGGACAAATCCACGAGTACAGCCTACATGGAACTGAGAAACCTAAGATCTGAGGACACGGCCGTATACTACTGTGCGAGAGATGGGGGGACTGGGAGCCTTGACTACTGGGGCCAGGGAACCCTGGTCACCGTCTCCTCAG	0	0	23	13	ARDGGTGSLDY	11	CZ132_KC_73	IGKV2-28*01		IGKJ4*01	CCTGCCCGTCACCCCTGGCGAGCCGGCCTCCATCTCCTGCAAGTCTAGTCAGAGCCTCCTGCATAGAACTGGAGACAACTATTTGGATTGGTACCGGCAGAAGCCAGGGCAGTCTCCACAGCTCCTGATCTATTGGGGTTCTAATCGGGCCTCCGGGGTCCCTGAGAGGTTCAGTGGCAGTGGATCAGGCACAGATTTTACACTGAAAATCAGCAGAGTGGAGGCTGAGGATGTTGGCATTTATTACTGCATGCAAGCTCTACAAACTCCTCTTACTTTCGGCGGAGGGACCAAATTGGAGATCAAAC	GATATTGTGATGACTCAGTCTCCACTCTCCCTGCCCGTCACCCCTGGCGAGCCGGCCTCCATCTCCTGCAAGTCTAGTCAGAGCCTCCTGCATAGAACTGGAGACAACTATTTGGATTGGTACCGGCAGAAGCCAGGGCAGTCTCCACAGCTCCTGATCTATTGGGGTTCTAATCGGGCCTCCGGGGTCCCTGAGAGGTTCAGTGGCAGTGGATCAGGCACAGATTTTACACTGAAAATCAGCAGAGTGGAGGCTGAGGATGTTGGCATTTATTACTGCATGCAAGCTCTACAAACTCCTCTTACTTTCGGCGGAGGGACCAAATTGGAGATCAAAC	0	0	10	8	MQALQTPLT	9
19	5	CZ132_HC_120	IGHV1-69*06	IGHD3-16*01	IGHJ4*02	TGGTGCAGTCTGGGGCTGAGGTGAAGAAGCCTGGGTCCTCGGTGAAGGTCTCCTGTACGGCTTCTGGAGGCAACTTCAACAACTATGCTATCAACTGGGTGCGACAGGCCCCTGGACAAGGGCTTGAGTGGATGGGAAGGATCATCCCTGTCTTTGGTACACCAAACTACGCACAGAGGCTCCAGGGCAGAGTCACGATTACCGCGGACAAGTCCACGAGGACAGCCTTTATGGACCTGAGCAGCCTGACATCTGACGACACGGCCGTATATTATTGTGCGCGAGATGGGGGTCTGGGGTCCCTTGATTACTGGGGCCAGGGAACTCTGGTCACCGTCTCCTCAG	CAGGTGCAGCTGGTGCAGTCTGGGGCTGAGGTGAAGAAGCCTGGGTCCTCGGTGAAGGTCTCCTGTACGGCTTCTGGAGGCAACTTCAACAACTATGCTATCAACTGGGTGCGACAGGCCCCTGGACAAGGGCTTGAGTGGATGGGAAGGATCATCCCTGTCTTTGGTACACCAAACTACGCACAGAGGCTCCAGGGCAGAGTCACGATTACCGCGGACAAGTCCACGAGGACAGCCTTTATGGACCTGAGCAGCCTGACATCTGACGACACGGCCGTATATTATTGTGCGCGAGATGGGGGTCTGGGGTCCCTTGATTACTGGGGCCAGGGAACTCTGGTCACCGTCTCCTCAG	0	0	20	15	ARDGGLGSLDY	11	CZ132_KC_98	IGKV2-28*01		IGKJ4*01	CCTGCCCGTCACCCCTGGAGAGCCGGCCTCCATCTCCTGCAGGTCTAGTCAGAGCCTCCTACACAGAGATGGAAACAACTATTTGGATTGGTACCTGCAGAAGCCAGGGCAGTCTCCACGCCTCCTGATCTATTTGGGTTCTAATCGGGCCTCCGGGGTCCCTGACAGGTTCAGTGGCAGTGGATCAGGCACAGATTTTACACTGAAGATCACCAGAGTGGAGGCTGAGGATGTTGGGGTTTATTACTGCATGCAAGCTCTACAATCTCCCCTCGCTTTCGGCGGAGGGACCAGGGTGGAGATCAAAC	GATATTGTGATGACTCAGTCTCCACTCTCCCTGCCCGTCACCCCTGGAGAGCCGGCCTCCATCTCCTGCAGGTCTAGTCAGAGCCTCCTACACAGAGATGGAAACAACTATTTGGATTGGTACCTGCAGAAGCCAGGGCAGTCTCCACGCCTCCTGATCTATTTGGGTTCTAATCGGGCCTCCGGGGTCCCTGACAGGTTCAGTGGCAGTGGATCAGGCACAGATTTTACACTGAAGATCACCAGAGTGGAGGCTGAGGATGTTGGGGTTTATTACTGCATGCAAGCTCTACAATCTCCCCTCGCTTTCGGCGGAGGGACCAGGGTGGAGATCAAAC	0	0	9	6	MQALQSPLA	9
19	5	CZ132_HC_158	IGHV1-69*06	IGHD3-10*01	IGHJ4*02	GTGCAGCTGGTGCAGTCTGGGGCTGAGGTGAAGAAGCCTGGGTCCTCGGTGAGGGTCTCCTGCACGGTTTCTGGAGGCAACTTCAACAACTATGCTATTACCTGGGTGCGTCAGGCCCCTGGACAAGGGCTTGAGTGGATGGCAGAGATCATCCCTATCTTTGGTACACCAAAATACGCACAGAAGTTCCAGGACAGAGTCACGATTACCACGGACACATCCACGACTACAGCGTACATGGACCTGAGCAGCCTGAGATCGGAGGACACGGCCGTATATTACTGTGCGCGAGATGGAGGTTTGGGGAGTCTTCACTACTGGGGCCAGGGAACCCTGGTCTCCGTCTCCTCAG	CAGGTGCAGCTGGTGCAGTCTGGGGCTGAGGTGAAGAAGCCTGGGTCCTCGGTGAGGGTCTCCTGCACGGTTTCTGGAGGCAACTTCAACAACTATGCTATTACCTGGGTGCGTCAGGCCCCTGGACAAGGGCTTGAGTGGATGGCAGAGATCATCCCTATCTTTGGTACACCAAAATACGCACAGAAGTTCCAGGACAGAGTCACGATTACCACGGACACATCCACGACTACAGCGTACATGGACCTGAGCAGCCTGAGATCGGAGGACACGGCCGTATATTACTGTGCGCGAGATGGAGGTTTGGGGAGTCTTCACTACTGGGGCCAGGGAACCCTGGTCTCCGTCTCCTCAG	0	0	22	16	ARDGGLGSLHY	11	CZ132_KC_131	IGKV2-28*01		IGKJ4*01	TATNNNNCCCCCNNTCNNTCTCCCTGCCCGTCACCCCTGGAGAGCCGGCCTCCATCTCCTGCAGGTCTAGTCAGAGCCTCCTGCATAGAGATGGAAACACCTACTTGGATTGGTACGTGCAGAAGCCAGGGCGATCTCCACAACTCCTGATCTATTTGGCTTCTAATCGGGCCTCCGGGGTCCCTGACAGGTTCAGTGGCAGTGGATCAGGCACAGATTTTACACTGAAAATCAGCCGAGTGGAGGCTGAGGATGTTGGGGTTTATTACTGCATGGAAGCTCTACAAACTCCTCGGGCTTTCGGCGGAGGGACCAGGGTGGAGATCAAAC	GATATTGTGATGACTCAGTCTCCACTCTCCCTGCCCGTCACCCCTGGAGAGCCGGCCTCCATCTCCTGCAGGTCTAGTCAGAGCCTCCTGCATAGAGATGGAAACACCTACTTGGATTGGTACGTGCAGAAGCCAGGGCGATCTCCACAACTCCTGATCTATTTGGCTTCTAATCGGGCCTCCGGGGTCCCTGACAGGTTCAGTGGCAGTGGATCAGGCACAGATTTTACACTGAAAATCAGCCGAGTGGAGGCTGAGGATGTTGGGGTTTATTACTGCATGGAAGCTCTACAAACTCCTCGGGCTTTCGGCGGAGGGACCAGGGTGGAGATCAAAC	0	0	11	8	MEALQTPRA	9
20	4	CZ111_Plate2_HC_8	IGHV1-3*01		IGHJ5*02	GCTGAGGTGAAGAGGCCTGGGGCCTCGGTGAAGATTTCCTGCAGGACTTCTGGGTACACCTTCTCTCACTATGCCATTCACTGGGTGCGCCAGGCCCCCGGACAAAGGCCTGAGTGGATGGGATGGGTCGACGGTGGCAAGGGAAACACAAAATATTCGCAGAAGTTCGAGGGGAGAGTCACCTTTACCAGGGACACATCCGCGACCACAGCCTACATGGAATTGACCAGCCTGAGATATGAAGACACGGGTGTATATTACTGTGCGAGGGCAGGCTGGTTCGACCCTTGGGGCCAGGGAACCCTGGTCACCGTCTCCTCAG	CAGGTCCAGCTTGTGCAGTCTGGGGCTGAGGTGAAGAGGCCTGGGGCCTCGGTGAAGATTTCCTGCAGGACTTCTGGGTACACCTTCTCTCACTATGCCATTCACTGGGTGCGCCAGGCCCCCGGACAAAGGCCTGAGTGGATGGGATGGGTCGACGGTGGCAAGGGAAACACAAAATATTCGCAGAAGTTCGAGGGGAGAGTCACCTTTACCAGGGACACATCCGCGACCACAGCCTACATGGAATTGACCAGCCTGAGATATGAAGACACGGGTGTATATTACTGTGCGAGGGCAGGCTGGTTCGACCCTTGGGGCCAGGGAACCCTGGTCACCGTCTCCTCAG	0	0	29	18	ARAGWFDP	8	CZ111_Plate2_KC_8	IGKV1-33*01		IGKJ1*01	GATGACCCAGTCTCCATTCTCCCTGTCTGCATCTGTAGGAGACAGAGTCACCATCACTTGCCAGGCGAGTCACGATATTAGGAATTATTTAAATTGGTATCAACAAAAACCAGGGAAAGCCCTTATGCTCCTGATGTACGATGCATCCGATTTGAATACAGGGGTCCCATCAAGGTTCAGTGGAAGTGGATCTGGGACAGATTTTACTCTCACCATCAGCAGCCTGCAGAGTGAAGATGTTGCAACATATTACTGTCAACAGTATGATAATCTCGGGTGGACGTTCGGCCAGGGGACCAAGGTGGAAATCAAAC	GACATCCAGATGACCCAGTCTCCATTCTCCCTGTCTGCATCTGTAGGAGACAGAGTCACCATCACTTGCCAGGCGAGTCACGATATTAGGAATTATTTAAATTGGTATCAACAAAAACCAGGGAAAGCCCTTATGCTCCTGATGTACGATGCATCCGATTTGAATACAGGGGTCCCATCAAGGTTCAGTGGAAGTGGATCTGGGACAGATTTTACTCTCACCATCAGCAGCCTGCAGAGTGAAGATGTTGCAACATATTACTGTCAACAGTATGATAATCTCGGGTGGACGTTCGGCCAGGGGACCAAGGTGGAAATCAAAC	0	0	17	11	QQYDNLGWT	9
20	4	CZ132_HC_75	IGHV1-3*01		IGHJ5*02	CAGCTTGTGCAGTCTGGGGCTGAGGTGAAGAAGCCTGGGGCCTCAGTGAAGGTTTCCTGCAAGGGTTCTGGATACACATTCGCTGACTTTGCTATACATTGGGTGCGCCAGGCCCCCGGACAAAGCCTTGAGTGGATGGGATGGATCATCACTGGCAATGGTGACACAAAATATTCACGGAAGTTCCAGGGCAGAGTCACCATCACCAGGGACAGATCCGCGAGTACAGCCTACATGGAGCTGAGCGGCCTGAGATCTGAAGACACGGCTGTGTATTTCTGTGTGAGAGGGGGCTGGTTCGACCCCTGGGGCCAGGGAACCCTGGTCACCGTCTCCTCAG	CAGGTCCAGCTTGTGCAGTCTGGGGCTGAGGTGAAGAAGCCTGGGGCCTCAGTGAAGGTTTCCTGCAAGGGTTCTGGATACACATTCGCTGACTTTGCTATACATTGGGTGCGCCAGGCCCCCGGACAAAGCCTTGAGTGGATGGGATGGATCATCACTGGCAATGGTGACACAAAATATTCACGGAAGTTCCAGGGCAGAGTCACCATCACCAGGGACAGATCCGCGAGTACAGCCTACATGGAGCTGAGCGGCCTGAGATCTGAAGACACGGCTGTGTATTTCTGTGTGAGAGGGGGCTGGTTCGACCCCTGGGGCCAGGGAACCCTGGTCACCGTCTCCTCAG	0	0	17	14	VRGGWFDP	8	CZ132_KC_59	IGKV1-33*01		IGKJ1*01	CTGTCTGCATCTGTAGGAGACAGAGTTACCATCAAATGCCAGGCGAGTCAGGACATAAGGAACTATTTAAATTGGTATCACCAGAAACCAGGGAAAGCCCCTAAACTCCTGATCTACGATGCATCCATTTTGCAAACAGGGGTCCCATCAAGGTTCAGTGGAAGTGGATCTGGGACAGATTTCACTTTCACCATCAGCAGCCTGCAGCCTGAAGATATTGGAACGTATTACTGTCAACAGTATGATAATTTCTCGTGGACGTTCGGCCAAGGGACCAAGGTGGAAATCAAAC	GACATCCAGATGACCCAGTCTCCATCCTCCCTGTCTGCATCTGTAGGAGACAGAGTTACCATCAAATGCCAGGCGAGTCAGGACATAAGGAACTATTTAAATTGGTATCACCAGAAACCAGGGAAAGCCCCTAAACTCCTGATCTACGATGCATCCATTTTGCAAACAGGGGTCCCATCAAGGTTCAGTGGAAGTGGATCTGGGACAGATTTCACTTTCACCATCAGCAGCCTGCAGCCTGAAGATATTGGAACGTATTACTGTCAACAGTATGATAATTTCTCGTGGACGTTCGGCCAAGGGACCAAGGTGGAAATCAAAC	0	0	12	7	QQYDNFSWT	9
20	4	CZ132_HC_116	IGHV1-3*01	IGHD3-10*01	IGHJ5*02	TCCAGCTTGTGCAGTCTGGGGCTGAGGTGAAGAAGCCTGGGGCCTCAGTGAAGGTTTCCTGCAAGGCTTCTGGATACACCTTCACTCACTATGCTGTCCATTGGGTGCGCCAGGCCCCCGGACAAAGGCCTGAGTGGATGGGATGGATCAACGCTGGCAATGGAAACACAAAATATTCACAGAAGTTCCAGGGCAGAGTCACCATTACCACCGACACATCCGCGAGCACAGCCTACATGCAACTGAGCAGCCTGAGATCTGAAGACACGGCTGTCTATTACTGTGTGAGAGGGGGATGGTTCGCGCCCTGGGGCCAGGGAACCCTGGTCACCGTCTCCTCAG	CAGGTCCAGCTTGTGCAGTCTGGGGCTGAGGTGAAGAAGCCTGGGGCCTCAGTGAAGGTTTCCTGCAAGGCTTCTGGATACACCTTCACTCACTATGCTGTCCATTGGGTGCGCCAGGCCCCCGGACAAAGGCCTGAGTGGATGGGATGGATCAACGCTGGCAATGGAAACACAAAATATTCACAGAAGTTCCAGGGCAGAGTCACCATTACCACCGACACATCCGCGAGCACAGCCTACATGCAACTGAGCAGCCTGAGATCTGAAGACACGGCTGTCTATTACTGTGTGAGAGGGGGATGGTTCGCGCCCTGGGGCCAGGGAACCCTGGTCACCGTCTCCTCAG	0	0	11	6	VRGGWFAP	8	CZ132_KC_94	IGKV1-33*01		IGKJ1*01	CCTGTCTGCTTCTGTAGGAGACAGAGTCACCATCACTTGCCAGGCGAGTCAGGACATTAGCAACCGTTTAAATTGGTTTCAGCAGAAACCAGGGAAAGCCCCTAAACTCCTGATCTACGATGCATCCACTTTGGAAACAGGGACCCCATCAAGGTTCAGTGGAAGTGGATCTGGGACAGATTTTACTTTCACCATCAGCAGCCTGCAGCCTGAAGATATTGCAACATATTACTGTCAACTTTATGATACTCTGTCCGCGTGGACGTTCGGCCAAGGGACCAAGGTGGAGATCA	GACATCCAGATGACCCAGTCTCCATCCTCCCTGTCTGCTTCTGTAGGAGACAGAGTCACCATCACTTGCCAGGCGAGTCAGGACATTAGCAACCGTTTAAATTGGTTTCAGCAGAAACCAGGGAAAGCCCCTAAACTCCTGATCTACGATGCATCCACTTTGGAAACAGGGACCCCATCAAGGTTCAGTGGAAGTGGATCTGGGACAGATTTTACTTTCACCATCAGCAGCCTGCAGCCTGAAGATATTGCAACATATTACTGTCAACTTTATGATACTCTGTCCGCGTGGACGTTCGGCCAAGGGACCAAGGTGGAGATCA	0	0	8	6	QLYDTLSAWT	10
20	4	CZ132_HC_119	IGHV1-3*01	IGHD3-16*01	IGHJ5*02	CCAGCTTGTGCAGTCTGGGGCTGAGGTGAAGAAGCCTGGGGCCTCAGTGAAGGTTTCCTGCAAGGCCTCTGGATACACCTTCAGAAATTATGCTATCCATTGGGTGCGCCAGGCCCCCGGACAAAGGCCTGAGTGGATGGGATGGATCGACGCTGGCAGTTATAAGACAAAATATTCACAGAAGTTCCAGGGCAGACTCACCATTACCAGGGACATATCCGCGAGCACGGCCTACATGGAGCTGAGCAGCCTGAGATCTGAGGACACGGCTATATATTTCTGTGCGAGAGGGGGGTGGTTCGACCCCTGGGGCCAGGGAACCCTGGTCACCGTCTCCTCAG	CAGGTCCAGCTTGTGCAGTCTGGGGCTGAGGTGAAGAAGCCTGGGGCCTCAGTGAAGGTTTCCTGCAAGGCCTCTGGATACACCTTCAGAAATTATGCTATCCATTGGGTGCGCCAGGCCCCCGGACAAAGGCCTGAGTGGATGGGATGGATCGACGCTGGCAGTTATAAGACAAAATATTCACAGAAGTTCCAGGGCAGACTCACCATTACCAGGGACATATCCGCGAGCACGGCCTACATGGAGCTGAGCAGCCTGAGATCTGAGGACACGGCTATATATTTCTGTGCGAGAGGGGGGTGGTTCGACCCCTGGGGCCAGGGAACCCTGGTCACCGTCTCCTCAG	0	0	19	12	ARGGWFDP	8	CZ132_KC_97	IGKV1-33*01		IGKJ1*01	CCTGTCTGCATCTGTAGGAGACAGAGTCACCATCACTTGCCAGGCGAGTCACGACATTAGCAACCAATTAAATTGGTTTCAGCAGAAACCAGGGAAAGCCCCTAAGCTCCTGATCCTGGATGCATCCAATTTGGAAGCAGGGGTCCCATCGAGGTTCAGTGGAAGTGGATCTGGGACACATTTTACTTTCACCATCAGCAGCCTACAGCCTGAAGATTTTGCTACATATTACTGTCAACACTATGATAGTCTCTCCACGTGGACGTTCGGCCAAGGGACCACGGTGGACCTCAAAC	GACATCCAGATGACCCAGTCTCCATCCTCCCTGTCTGCATCTGTAGGAGACAGAGTCACCATCACTTGCCAGGCGAGTCACGACATTAGCAACCAATTAAATTGGTTTCAGCAGAAACCAGGGAAAGCCCCTAAGCTCCTGATCCTGGATGCATCCAATTTGGAAGCAGGGGTCCCATCGAGGTTCAGTGGAAGTGGATCTGGGACACATTTTACTTTCACCATCAGCAGCCTACAGCCTGAAGATTTTGCTACATATTACTGTCAACACTATGATAGTCTCTCCACGTGGACGTTCGGCCAAGGGACCACGGTGGACCTCAAAC	0	0	13	9	QHYDSLSTWT	10
22	4	CZ111_Plate3_HC_47	IGHV1-69*01	IGHD1/OR15-1a*01	IGHJ4*02	CAGTCTGGGGCTGAGGTGAGGAAGCCTGGGTCCTCGGTGAAGGTCTCCTGCAAGACTTTTGGAGGCACCTTCGGCAACTATGCTATCATCTGGGTGCGACAGGCCCCTGGACAAGGGCTTGAGTGCATGGGAGGGATCATCCCTGTCTTTGGGACACCAAACTACGCAGAGAAGTTCCAGGGCAGAGTCACGATTACCGCGGACGAATCCACGAGCACAGCCTACATGGAGCTGAGCAGCCTGACATCTGAGGACACGGGCGTCTATTTTTGTGCGAGAGACTCTGGAGCAACAGCCAGCTTTGACTACTGGGGACAGGGAACTCTGGTCACCGTCTCCTCAG	CAGGTGCAGCTGGTGCAGTCTGGGGCTGAGGTGAGGAAGCCTGGGTCCTCGGTGAAGGTCTCCTGCAAGACTTTTGGAGGCACCTTCGGCAACTATGCTATCATCTGGGTGCGACAGGCCCCTGGACAAGGGCTTGAGTGCATGGGAGGGATCATCCCTGTCTTTGGGACACCAAACTACGCAGAGAAGTTCCAGGGCAGAGTCACGATTACCGCGGACGAATCCACGAGCACAGCCTACATGGAGCTGAGCAGCCTGACATCTGAGGACACGGGCGTCTATTTTTGTGCGAGAGACTCTGGAGCAACAGCCAGCTTTGACTACTGGGGACAGGGAACTCTGGTCACCGTCTCCTCAG	0	0	16	13	ARDSGATASFDY	12	CZ111_Plate3_KC_49	IGKV1-39*01		IGKJ2*01	CCTGTCTGCATCTGTGGGAGACAGAGTCACCATCACTTGCCGGGCAAGTCAGAGCATTAGCACCTATTTAAATTGGTATCAACAGAAACCAGGGAAAGCCCCTAAGCTCCTGATCTATTCTGCATCCGGCTTGCAAAGTGGGGTCCCATCAAGGTTCAGTGGCAGTGGGTCTGGGACAGATTTCACTCTCACCATCATCAGTCTGGAACGTGAAGATTTTGCTAATTACTACTGTCAACAGAGTTACAGGGCCCCTCAAACTTTTGGCCAGGGGACCAAGCTGGAGATCAA	GACATCCAGATGACCCAGTCTCCATCCTCCCTGTCTGCATCTGTGGGAGACAGAGTCACCATCACTTGCCGGGCAAGTCAGAGCATTAGCACCTATTTAAATTGGTATCAACAGAAACCAGGGAAAGCCCCTAAGCTCCTGATCTATTCTGCATCCGGCTTGCAAAGTGGGGTCCCATCAAGGTTCAGTGGCAGTGGGTCTGGGACAGATTTCACTCTCACCATCATCAGTCTGGAACGTGAAGATTTTGCTAATTACTACTGTCAACAGAGTTACAGGGCCCCTCAAACTTTTGGCCAGGGGACCAAGCTGGAGATCAA	0	0	12	9	QQSYRAPQT	9
22	4	CZ111_Plate3_HC_62	IGHV1-69*01	IGHD3-16*01	IGHJ4*02	TCTGGGACTGAGGTGAAGAAGCCTGGGTCCTCGGTGAAGATCTCCTGCAAGGCCTCTGGAGGCAGCTTCAGCAACTATGCTTTCAACTGGGTGCGACAGGCCCCTGGACAGGGGCTTGAGTGGATGGGAGGGGTCATCCCTTTTTTTGGTACACCAAACTTCGCACAGAAGTTCCAGGGCAGAGTCACACTTACCGCGGACGAATCCACGAGCACTGCCTACATGGAGCTGAGCCGCCTGAGATCTGAGGACACGGCCGTGTATTACTGTGCGAGACCCGGCGGCCATCAAAGTTGGGGCTTTGACTACTGGGGCCAGGGAACCCTGGTCACCGTCTCCTCAG	CAGGTGCAGCTGGTGCAGTCTGGGACTGAGGTGAAGAAGCCTGGGTCCTCGGTGAAGATCTCCTGCAAGGCCTCTGGAGGCAGCTTCAGCAACTATGCTTTCAACTGGGTGCGACAGGCCCCTGGACAGGGGCTTGAGTGGATGGGAGGGGTCATCCCTTTTTTTGGTACACCAAACTTCGCACAGAAGTTCCAGGGCAGAGTCACACTTACCGCGGACGAATCCACGAGCACTGCCTACATGGAGCTGAGCCGCCTGAGATCTGAGGACACGGCCGTGTATTACTGTGCGAGACCCGGCGGCCATCAAAGTTGGGGCTTTGACTACTGGGGCCAGGGAACCCTGGTCACCGTCTCCTCAG	0	0	17	12	ARPGGHQSWGFDY	13	CZ111_Plate3_KC_69	IGKV1-39*01		IGKJ2*01	CCTGTCTGCTTCTGTAGGAGACAAAGTCACCATCACTTGCCGGGCGAGTCAGAGCATCAGCACCTATTTAAATTGGTATCAGCAGAGACCAGGGAAAGCCCCTAAGCTCCTAATCTATGCTGCATCCACTTTGCGAAGTGGGGTCCCATCACGGTTCAGTGGCAGTGGATCTGGGACAGACTTCACTCTCTCCATCAACAGTCTGCAACCTGAAGATTTTGCAACTTATTATTGTCAACAGAGTGACAGTGCCCCCTACACTTTTGGCCAGGGGACCAAGCTGGAGATCA	GACATCCAGATGACCCAGTCTCCATCCTCCCTGTCTGCTTCTGTAGGAGACAAAGTCACCATCACTTGCCGGGCGAGTCAGAGCATCAGCACCTATTTAAATTGGTATCAGCAGAGACCAGGGAAAGCCCCTAAGCTCCTAATCTATGCTGCATCCACTTTGCGAAGTGGGGTCCCATCACGGTTCAGTGGCAGTGGATCTGGGACAGACTTCACTCTCTCCATCAACAGTCTGCAACCTGAAGATTTTGCAACTTATTATTGTCAACAGAGTGACAGTGCCCCCTACACTTTTGGCCAGGGGACCAAGCTGGAGATCA	0	0	15	9	QQSDSAPYT	9
22	4	CZ112_HC_187-	IGHV1-69*01	IGHD1-26*01	IGHJ4*02	GTGCAGCTGGTGCAGTCTGGGGCTGAGGTGAAGAAGCCTGGGTCCTCGGTGAAGGTCTCCTGCAAGGCTTCTGGAGGCACCTTCAGCAACTTTCTGATCTCCTGGGTGCGACAGGCCCCTGGACAAGGGCTTGAGTGGATGGGAGGGATCATCCCTGTCTTTGGTACAGCAAACTACGCACAGAAGTTCCAGGGCAGAGTCACGATTACCGCGGACGAATCCACGAGCACAGCCTACATGGATCTGAGCAGCCTGAAAGCTGACGACACGGCCGTGTATTACTGTGCGAGAGATTCAGGAGCTACTGCGTCCTATGACTACTGGGGCCAGGGAACCCTGGTCACCGTCTCCTCAG	CAGGTGCAGCTGGTGCAGTCTGGGGCTGAGGTGAAGAAGCCTGGGTCCTCGGTGAAGGTCTCCTGCAAGGCTTCTGGAGGCACCTTCAGCAACTTTCTGATCTCCTGGGTGCGACAGGCCCCTGGACAAGGGCTTGAGTGGATGGGAGGGATCATCCCTGTCTTTGGTACAGCAAACTACGCACAGAAGTTCCAGGGCAGAGTCACGATTACCGCGGACGAATCCACGAGCACAGCCTACATGGATCTGAGCAGCCTGAAAGCTGACGACACGGCCGTGTATTACTGTGCGAGAGATTCAGGAGCTACTGCGTCCTATGACTACTGGGGCCAGGGAACCCTGGTCACCGTCTCCTCAG	0	0	12	8	ARDSGATASYDY	12	CZ112_KC_139-	IGKV1-39*01		IGKJ2*01	CTGTCTGCATCTGTAGGAGACAGAGTCACCATCACTTGCCGGGCAAGTCAGAGCATTAGCACTTATTTAAATTGGTATCAGCAGAAGTCAGGGAATGCCCCTAAGCTCCTGATCTATACTGCATCCAATTTGCAAAGTGGGGTCCCGTCAAGATTCAGTGGCAGTGGATCTGGGACAGATTTCACTCTCACCATCAGCAGTCTGCAACCTGAAGATTTTGCAACTTACTACTGTCAACAGAGTTACAGGACCCCTCACTCTTTTGGCCAGGGGACCAAGCTGGAGATCAAAC	GACATCCAGATGACCCAGTCTCCATCCTCCCTGTCTGCATCTGTAGGAGACAGAGTCACCATCACTTGCCGGGCAAGTCAGAGCATTAGCACTTATTTAAATTGGTATCAGCAGAAGTCAGGGAATGCCCCTAAGCTCCTGATCTATACTGCATCCAATTTGCAAAGTGGGGTCCCGTCAAGATTCAGTGGCAGTGGATCTGGGACAGATTTCACTCTCACCATCAGCAGTCTGCAACCTGAAGATTTTGCAACTTACTACTGTCAACAGAGTTACAGGACCCCTCACTCTTTTGGCCAGGGGACCAAGCTGGAGATCAAAC	0	0	9	6	QQSYRTPHS	9
22	4	CZ128_HC_99	IGHV1-69*01		IGHJ4*02	CAGCTGGTGCAGTCTGGGGCTGAGGTGAAGAAGCCTGGGTCCTCGGTGAAGGTCTCCTGCAAGTCTTCTGGAGGCACCTTCAGCAACTATGCTATCAACTGGGTCCGACAGGCCCCTGGACAGGGGCTTGAGTGGATGGGAGGGATCATCCCTCTCTTTGGTACACCAAACTACGCACAGAGGTTCCAGGGCAGACTCACAATTACCGCGGACGAATCCACGAGCACAGCCTACATGGAACTGAGCAGTCTGAGATCTGAGGACTCGGCCATCTATTACTGTGCGAGAGATCAAGGGGCCCCCCCCGCATTTGCCTACTGGGGCCAGGGAACCCTGGTCATCGTCTCCTCAG	CAGGTGCAGCTGGTGCAGTCTGGGGCTGAGGTGAAGAAGCCTGGGTCCTCGGTGAAGGTCTCCTGCAAGTCTTCTGGAGGCACCTTCAGCAACTATGCTATCAACTGGGTCCGACAGGCCCCTGGACAGGGGCTTGAGTGGATGGGAGGGATCATCCCTCTCTTTGGTACACCAAACTACGCACAGAGGTTCCAGGGCAGACTCACAATTACCGCGGACGAATCCACGAGCACAGCCTACATGGAACTGAGCAGTCTGAGATCTGAGGACTCGGCCATCTATTACTGTGCGAGAGATCAAGGGGCCCCCCCCGCATTTGCCTACTGGGGCCAGGGAACCCTGGTCATCGTCTCCTCAG	0	0	15	9	ARDQGAPPAFAY	12	CZ128_KC_77	IGKV1-39*01		IGKJ2*01	CCTGTCTGCATCTGTAGGGGACAGAGTCAGCATCTCTTGCCGGGCAAGTCAGAGCATTAACAGCTATTTAAATTGGTATCAGCAGAAACCAGGGAAAGCCCCTAAGCTCCTGATCTACGCTGTGTCCAGTTTGGAAAATGGGGTCCCATCAAGGTTCAGTGGCAGTGGATCTGGGACAGATTTCACTCTCACCATCAGCAGTCTGCAACCCGAAGATTTTGCAACTTACTACTGTCAACAGAATTACATTATCCCGTACACTTTTGGCCAGGGGACCAACCTGGAGATCAAAC	GACATCCAGATGACCCAGTCTCCATCCTCCCTGTCTGCATCTGTAGGGGACAGAGTCAGCATCTCTTGCCGGGCAAGTCAGAGCATTAACAGCTATTTAAATTGGTATCAGCAGAAACCAGGGAAAGCCCCTAAGCTCCTGATCTACGCTGTGTCCAGTTTGGAAAATGGGGTCCCATCAAGGTTCAGTGGCAGTGGATCTGGGACAGATTTCACTCTCACCATCAGCAGTCTGCAACCCGAAGATTTTGCAACTTACTACTGTCAACAGAATTACATTATCCCGTACACTTTTGGCCAGGGGACCAACCTGGAGATCAAAC	0	0	10	9	QQNYIIPYT	9
23	4	CZ112_HC_59-	IGHV1-69*01	IGHD6-19*01	IGHJ4*02	CAGCTGGTGCAGTCTGGGGCTGAGGTGAAGAAGCCTGGGTCCTCGGTGAAGGTCTCCTGCAAGGCTTCTGGAGGCACCTTCAGCAACTATGATATCATCTGGGTGCGACAGGCCCCTGGACAAGGGCTTGAGTGGATGGGAGGGATCATCCCTAAGTTTGCAACAGCAAAGTACGCACCGAAGTTCCAGGGCAGAGTCACGATTACCGCGGACGAGTCTACGAGCACAGCCTACATGGAGCTGAGCAGCCTGAGATCTGAGGACACGGCCTTGTATTACTGTGCGAGATCGAGTGGCTGGTCTTATGACTACTGGGGCCAGGGAACCCTGGTCACCGTCTCCTCAG	CAGGTGCAGCTGGTGCAGTCTGGGGCTGAGGTGAAGAAGCCTGGGTCCTCGGTGAAGGTCTCCTGCAAGGCTTCTGGAGGCACCTTCAGCAACTATGATATCATCTGGGTGCGACAGGCCCCTGGACAAGGGCTTGAGTGGATGGGAGGGATCATCCCTAAGTTTGCAACAGCAAAGTACGCACCGAAGTTCCAGGGCAGAGTCACGATTACCGCGGACGAGTCTACGAGCACAGCCTACATGGAGCTGAGCAGCCTGAGATCTGAGGACACGGCCTTGTATTACTGTGCGAGATCGAGTGGCTGGTCTTATGACTACTGGGGCCAGGGAACCCTGGTCACCGTCTCCTCAG	0	0	12	8	ARSSGWSYDY	10	CZ112_KC_46-	IGKV2-28*01		IGKJ3*01	CCTGCCCGTCACCCCTGGAGAGCCGGCCTCCATCTCCTGCAGGTCTAGTCAGAGCCTCCTCCATAGTCATGGATACAACTATTTGGATTGGTACCTGCAGAAGCCAGGGCAGTCTCCACAGCTCCTGATCTATTTGGGTTCTAATCGGGCCTCCGGGGTCCCTGACAGGTTCAGTGGCAGTGGATCAGGCACAGATTTTACACTGAAAATCAGCAGAGTGGAGGCTGAGGATGTTGGGGTTTATTACTGCATGCAAGCTCTCCAAAATATCACTTTCGGCCCTGGGACCAAAGTGGATATCAAAC	GATATTGTGATGACTCAGTCTCCACTCTCCCTGCCCGTCACCCCTGGAGAGCCGGCCTCCATCTCCTGCAGGTCTAGTCAGAGCCTCCTCCATAGTCATGGATACAACTATTTGGATTGGTACCTGCAGAAGCCAGGGCAGTCTCCACAGCTCCTGATCTATTTGGGTTCTAATCGGGCCTCCGGGGTCCCTGACAGGTTCAGTGGCAGTGGATCAGGCACAGATTTTACACTGAAAATCAGCAGAGTGGAGGCTGAGGATGTTGGGGTTTATTACTGCATGCAAGCTCTCCAAAATATCACTTTCGGCCCTGGGACCAAAGTGGATATCAAAC	0	0	2	1	MQALQNIT	8
23	4	CZ124_HC_23	IGHV1-69*01	IGHD3-16*01	IGHJ4*02	TGCAGCTGGTGCAGTCTGGGGCTGAGGTGAAGAAGCCTGGGTCCTCGGTGAAGGTCTCCTGCAAGGCTTCTGGAGGCACCTTCAGCAACTATGCCATCAACTGGGTGCGACAGGCCCCTGGACAAGGGCTTGAGTGGATGGGAGGGATCATCCCTGTTTTTGGTACAGCGAACTACGCACAGAAGTTTCAGGGCAGAGTCACGATTAGTGCGGACGAGTCCACGAGAACAGCCTACATGGAGTTGATTAGACTGAGACCTGAGGACACGGCCGTGTATTACTGTGCGCGAGATGGGGGCACGGCGTCATTTGACTACTGGGGCCAGGGAACCCTTGTCACCGTCTCCTCAG	CAGGTGCAGCTGGTGCAGTCTGGGGCTGAGGTGAAGAAGCCTGGGTCCTCGGTGAAGGTCTCCTGCAAGGCTTCTGGAGGCACCTTCAGCAACTATGCCATCAACTGGGTGCGACAGGCCCCTGGACAAGGGCTTGAGTGGATGGGAGGGATCATCCCTGTTTTTGGTACAGCGAACTACGCACAGAAGTTTCAGGGCAGAGTCACGATTAGTGCGGACGAGTCCACGAGAACAGCCTACATGGAGTTGATTAGACTGAGACCTGAGGACACGGCCGTGTATTACTGTGCGCGAGATGGGGGCACGGCGTCATTTGACTACTGGGGCCAGGGAACCCTTGTCACCGTCTCCTCAG	0	0	16	8	ARDGGTASFDY	11	CZ124_KC_18	IGKV2-28*01		IGKJ3*01	CCTGCCCGTCAGCCCTGGAGAGCCGGCCTCCATCTCCTGTAGGTCTAGTCAGAGCCTCCTGCATCGTGATGGTCACAACTATTTGGATTGGTATTTGCAGAAGCCAGGGCAGTCTCCACAGCTCCTGATCTATTGGGGTTCTAATCGGGCCTCCGGGGTCCCTGACAGGTTCAGTGGCAGTGGATCAGGCACAGATTTTACACTGAAAATCAGCAGAGTGGAGGCTGAAGATGTTGGGGTTTATTACTGCATGCAAGCTCTACAAACCTTCACTTTCGGCCCTGGGACCAAAGTGGATATCAAAC	GATATTGTGATGACTCAGTCTCCACTCTCCCTGCCCGTCAGCCCTGGAGAGCCGGCCTCCATCTCCTGTAGGTCTAGTCAGAGCCTCCTGCATCGTGATGGTCACAACTATTTGGATTGGTATTTGCAGAAGCCAGGGCAGTCTCCACAGCTCCTGATCTATTGGGGTTCTAATCGGGCCTCCGGGGTCCCTGACAGGTTCAGTGGCAGTGGATCAGGCACAGATTTTACACTGAAAATCAGCAGAGTGGAGGCTGAAGATGTTGGGGTTTATTACTGCATGCAAGCTCTACAAACCTTCACTTTCGGCCCTGGGACCAAAGTGGATATCAAAC	0	0	10	5	MQALQTFT	8
23	4	CZ124_HC_153	IGHV1-69*01	IGHD2-15*01	IGHJ4*02	CAGTCTGGGGCCGAGGTGAAGAGGCCTGGGTCCTCGGTGAAGGTCTCCTGCAAGGCTTCTGGAGGCACCTTCAGCAACTATGCTATCAGCTGGGTGCGACAGGCCCCTGGACAAGGGCTTGAGTATATGGGAGGAATCATCCCTTTCTTTGGTACACCAAACTACGCACAGAAGTTCCAGGGCAGAGTCACGATTACCGCGGACGAATCCACGAGCACAGTCTACATGGACCTGAGCAGCCTGAGATCTCATGACACGGCCGTGTATTACTGCGCGAGAGACAGCGGGGTGGTGGTTATGGACTACTGGGGCCAGGGAACCCTGGTCACCGTCTCCTCAG	CAGGTGCAGCTGGTGCAGTCTGGGGCCGAGGTGAAGAGGCCTGGGTCCTCGGTGAAGGTCTCCTGCAAGGCTTCTGGAGGCACCTTCAGCAACTATGCTATCAGCTGGGTGCGACAGGCCCCTGGACAAGGGCTTGAGTATATGGGAGGAATCATCCCTTTCTTTGGTACACCAAACTACGCACAGAAGTTCCAGGGCAGAGTCACGATTACCGCGGACGAATCCACGAGCACAGTCTACATGGACCTGAGCAGCCTGAGATCTCATGACACGGCCGTGTATTACTGCGCGAGAGACAGCGGGGTGGTGGTTATGGACTACTGGGGCCAGGGAACCCTGGTCACCGTCTCCTCAG	0	0	13	8	ARDSGVVVMDY	11	CZ124_KC_122	IGKV2-28*01		IGKJ3*01	TGCCCGTCACCCCTGGAGAGCCGGCCTCCATCTCCTGCAGGTCTCGTCAGAGCCTCCTGCATAGTGATGGATACAACTATTTGAATTGGTACCTGCAGAAGCCAGGGCAGTCTCCACAGCTCCTGATCTATTTGGGTTCTAATCGGGCCTCCGGGGTCCCTGACAGGTTCAGTGGCAGTGGATCAGGCACAGATTTTACACTGAAAATCAGCAGAGTGGAGGCTGAGGATGTTGGGGTTTATTACTGCATGCAAGCTCTGCGAACTCCATTCACTTTCGGCCCTGGGACCAAAGTGGATATCAAAC	GATATTGTGATGACTCAGTCTCCACTCTCCCTGCCCGTCACCCCTGGAGAGCCGGCCTCCATCTCCTGCAGGTCTCGTCAGAGCCTCCTGCATAGTGATGGATACAACTATTTGAATTGGTACCTGCAGAAGCCAGGGCAGTCTCCACAGCTCCTGATCTATTTGGGTTCTAATCGGGCCTCCGGGGTCCCTGACAGGTTCAGTGGCAGTGGATCAGGCACAGATTTTACACTGAAAATCAGCAGAGTGGAGGCTGAGGATGTTGGGGTTTATTACTGCATGCAAGCTCTGCGAACTCCATTCACTTTCGGCCCTGGGACCAAAGTGGATATCAAAC	0	0	3	4	MQALRTPFT	9
23	4	CZ128_HC_103	IGHV1-69*01	IGHD5-24*01	IGHJ4*02	CAGCTGGTGCAGTCTGGGGCTGAGGTGAAGAAGCCTGGGTCCTCGGTGAAGGTCTCCTGCAAGGCTTCTGGAGGAACCTTCAGCAACTATGCTATCAACTGGGTGCGACAGGCCCCTGGACAAGGGCTTGAGTGGATGGGAGGGATCATCCCTTTGTTTGGTACACCGAAGTACGCACAGAAGTTCCAGGGCAGAGTCACGATTAGCGCGGACGATTCCACGAGTACGGCCTACATGGAGATGAGCAGTCTGAGATCTGAGGACACGGCCNTCTATTATTGTGCGAGAGATGGGGGGATGGCTTCCCTTGACTATTGGGGCCAGGGAACCCTGGTCGCCGTCTCCTCAG	CAGGTGCAGCTGGTGCAGTCTGGGGCTGAGGTGAAGAAGCCTGGGTCCTCGGTGAAGGTCTCCTGCAAGGCTTCTGGAGGAACCTTCAGCAACTATGCTATCAACTGGGTGCGACAGGCCCCTGGACAAGGGCTTGAGTGGATGGGAGGGATCATCCCTTTGTTTGGTACACCGAAGTACGCACAGAAGTTCCAGGGCAGAGTCACGATTAGCGCGGACGATTCCACGAGTACGGCCTACATGGAGATGAGCAGTCTGAGATCTGAGGACACGGCCNTCTATTATTGTGCGAGAGATGGGGGGATGGCTTCCCTTGACTATTGGGGCCAGGGAACCCTGGTCGCCGTCTCCTCAG	0	0	17	9	ARDGGMASLDY	11	CZ128_KC_81	IGKV2-28*01		IGKJ3*01	CCTGGCCGTCACCCCTGGAGAGCCGGCCTCCATCTCCTGCAGGTCTAGTGAGAGCCTCCTGCATCGTAGTGGATACACCTATTTGGATTGGTACCTGCAGAAGCCAGGGCAGCCTCCACAACTCCTGATCTATTTGGGTTCTAATCGGGCCTCCGGGGTCCCTGACAGGTTCAGTGGCAGTGGATCAGGCACAGATTTTACACTGAAAATCAGCAGAGTGGAGGCTGAGGATGTTGGGGTTTATTACTGCATGCAAGCTCTACAAAGTCTTTCTTTCGGCCCTGGGACCAAAGTGCATATCAAAC	GATATTGTGATGACTCAGTCTCCACTCTCCCTGGCCGTCACCCCTGGAGAGCCGGCCTCCATCTCCTGCAGGTCTAGTGAGAGCCTCCTGCATCGTAGTGGATACACCTATTTGGATTGGTACCTGCAGAAGCCAGGGCAGCCTCCACAACTCCTGATCTATTTGGGTTCTAATCGGGCCTCCGGGGTCCCTGACAGGTTCAGTGGCAGTGGATCAGGCACAGATTTTACACTGAAAATCAGCAGAGTGGAGGCTGAGGATGTTGGGGTTTATTACTGCATGCAAGCTCTACAAAGTCTTTCTTTCGGCCCTGGGACCAAAGTGCATATCAAAC	0	0	7	7	MQALQSLS	8
24	4	CZ112_HC_36-	IGHV1-69*06	IGHD6-6*01	IGHJ4*02	GTGCAGCTGGTGCAGTCTGGGGCTGAGGTGAAGAAGCCTGGGTCCTCGGTGAAGGTCTCCTGCAAGGCTTCTGGAGGCAATTTCAACAATTATGCTATCAACTGGGTGCGACAGGCCCCTGGACAAGGGCTTGAGTGGATGGGAGGGATCATCCCTATCTTTGGAACACCGAACTACGCACAGAAGTTCCAGGGCAGAGTCACGATCAGCGCGGACAAATCCACGATGACAGCCTACATGGAAGTGACCAGCCTGAGATCTGAGGACACGGCCGTGTACTACTGTGCGAGAGATTCCGGCAGCTCTCCCAGTTTTGACTACTGGGGCCAGGGAACCCTGGTCACCGTCTCCTCAG	CAGGTGCAGCTGGTGCAGTCTGGGGCTGAGGTGAAGAAGCCTGGGTCCTCGGTGAAGGTCTCCTGCAAGGCTTCTGGAGGCAATTTCAACAATTATGCTATCAACTGGGTGCGACAGGCCCCTGGACAAGGGCTTGAGTGGATGGGAGGGATCATCCCTATCTTTGGAACACCGAACTACGCACAGAAGTTCCAGGGCAGAGTCACGATCAGCGCGGACAAATCCACGATGACAGCCTACATGGAAGTGACCAGCCTGAGATCTGAGGACACGGCCGTGTACTACTGTGCGAGAGATTCCGGCAGCTCTCCCAGTTTTGACTACTGGGGCCAGGGAACCCTGGTCACCGTCTCCTCAG	0	0	17	9	ARDSGSSPSFDY	12	CZ112_KC_27-	IGKV2-28*01		IGKJ5*01	CCTGTCCGTCACCCCTGGAGAGCCGGCCTCCATCTCCTGCAGGTCTAGTCAGAGCCTCCTGCACAGTACTGGATACACCTATTTGGATTGGTACCTGCAGAAGCCAGGGCAGTCTCCACAACTCCTGATCTATTTGGGTTCTACTCGGGCCTCCGGGATCCCTGACAGGTTCAGTGGCAGTGGATCGGGCACAGATTTTACACTGAAAATCAGCAGAGTGGAGGCTGAGGATGTTGGGGTTTATTACTGCATGCAAGCTCTACAAAGTTTCACCTTCGGCCAAGGGACACGACTGGAGATTAAAC	GATATTGTGATGACTCAGTCTCCACTCTCCCTGTCCGTCACCCCTGGAGAGCCGGCCTCCATCTCCTGCAGGTCTAGTCAGAGCCTCCTGCACAGTACTGGATACACCTATTTGGATTGGTACCTGCAGAAGCCAGGGCAGTCTCCACAACTCCTGATCTATTTGGGTTCTACTCGGGCCTCCGGGATCCCTGACAGGTTCAGTGGCAGTGGATCGGGCACAGATTTTACACTGAAAATCAGCAGAGTGGAGGCTGAGGATGTTGGGGTTTATTACTGCATGCAAGCTCTACAAAGTTTCACCTTCGGCCAAGGGACACGACTGGAGATTAAAC	0	0	8	5	MQALQSFT	8
24	4	CZ112_HC_88-	IGHV1-69*06	IGHD6-13*01	IGHJ4*02	GTGCAGCTGGTGCAGTCTGGGGCTGAGGTGAAGAAGCCTGGGTCCTCGGTGAAGGTCTCCTGCAAGGCTTCTGGAGGCACCTTCAGCAACTTTGCTATCAGCTGGGTGCGACAGGCCCCTGGACAAGGGCTTGAGTGGATGGGAAGGATCATCCCTGTCTTTGGTACACCAAAGTACGCACAGAGGTTCCAGGGCAGAGTCACGATTACCGCGGACACATTAACGAGCACAGCCTACATGGAACTGAGCAGCCTGAGATCTGAGGACACGGCCGTCTATTACTGTGCGCGAGATGATGGCTCCGGCAGCTTGTATTACTGGGGCCAGGGAACCCTGGTCACCGTCTCCTCAG	CAGGTGCAGCTGGTGCAGTCTGGGGCTGAGGTGAAGAAGCCTGGGTCCTCGGTGAAGGTCTCCTGCAAGGCTTCTGGAGGCACCTTCAGCAACTTTGCTATCAGCTGGGTGCGACAGGCCCCTGGACAAGGGCTTGAGTGGATGGGAAGGATCATCCCTGTCTTTGGTACACCAAAGTACGCACAGAGGTTCCAGGGCAGAGTCACGATTACCGCGGACACATTAACGAGCACAGCCTACATGGAACTGAGCAGCCTGAGATCTGAGGACACGGCCGTCTATTACTGTGCGCGAGATGATGGCTCCGGCAGCTTGTATTACTGGGGCCAGGGAACCCTGGTCACCGTCTCCTCAG	0	0	12	9	ARDDGSGSLYY	11	CZ112_KC_65-	IGKV2-28*01		IGKJ5*01	CCTGCCCGTCACCCCTGGAGAGCCGGCCTCCTTCTCCTGCAGGTCTAGTCAGAGCCTCCTGCATCGTGATGGAAACAACTATTTGGATTGGTACCTGCAGAAGCCAGGGCAGTCTCCACAACTCCTGATCTATTTGGGTTCTCATCGGGCCTCCGGGGTCCCTGACAGGTTCAGTGGCAGTGGGTCAGGCACAGATTTTACACTGAAAATCAACAGAGTGGAGGCTGAGGATGTTGGGGTTTATTACTGCATGCAAGCTCTACAAACTCCGATCACCTTCGGCCAAGGGACACGACTGGAGATTAAAC	GATATTGTGATGACTCAGTCTCCACTCTCCCTGCCCGTCACCCCTGGAGAGCCGGCCTCCTTCTCCTGCAGGTCTAGTCAGAGCCTCCTGCATCGTGATGGAAACAACTATTTGGATTGGTACCTGCAGAAGCCAGGGCAGTCTCCACAACTCCTGATCTATTTGGGTTCTCATCGGGCCTCCGGGGTCCCTGACAGGTTCAGTGGCAGTGGGTCAGGCACAGATTTTACACTGAAAATCAACAGAGTGGAGGCTGAGGATGTTGGGGTTTATTACTGCATGCAAGCTCTACAAACTCCGATCACCTTCGGCCAAGGGACACGACTGGAGATTAAAC	0	0	8	6	MQALQTPIT	9
24	4	CZ132_HC_71	IGHV1-69*06	IGHD3-10*01	IGHJ4*02	GTGCAGCTGGTGCAGTCTGGGGCTGAGGTGAAGAAGCCTGGGTCCTCGGTGAAGGTCTCCTGCAAGGCTTCTGGAGGCGCCTTCAACACGTTTGCAGTCAACTGGGTGCGACAGACCCCTGGACAAGGGCTTGAGTGGATGGGAGGAATCATCCCTGTCTTTGGAACACCACACTACGCACAGAAGTTCCAGGGCAGAGTCACGATTACCGCGGACAAATCCACGAGCACAGCCTACATGGAACTGCGCAGCCTGAGATCTGGAGACACGGCCATTTATTACTGTGCGAGAGGGGGGGGAGGTTCGGGGAGCCTTTTTGAGTACTGGGGCCAGGGAACCCTGGTCACCGTCTCCTCAG	CAGGTGCAGCTGGTGCAGTCTGGGGCTGAGGTGAAGAAGCCTGGGTCCTCGGTGAAGGTCTCCTGCAAGGCTTCTGGAGGCGCCTTCAACACGTTTGCAGTCAACTGGGTGCGACAGACCCCTGGACAAGGGCTTGAGTGGATGGGAGGAATCATCCCTGTCTTTGGAACACCACACTACGCACAGAAGTTCCAGGGCAGAGTCACGATTACCGCGGACAAATCCACGAGCACAGCCTACATGGAACTGCGCAGCCTGAGATCTGGAGACACGGCCATTTATTACTGTGCGAGAGGGGGGGGAGGTTCGGGGAGCCTTTTTGAGTACTGGGGCCAGGGAACCCTGGTCACCGTCTCCTCAG	0	0	20	13	ARGGGGSGSLFEY	13	CZ132_KC_57	IGKV2-28*01		IGKJ5*01	CCTGCCCGTCACCCCTGGAGAGCCGGCCTCCATCTCCTGCAGGTCGAGTCAGAGCCTCCTCCATAGAAATGGATACAACTATTTGGATTGGTACCTGCAGAAGCCAGGGCAGTCTCCACAGCTCCTGATCTATTTGGGTTCTCATCGGGCCTCCGGGGTCCCTGACAGGTTCAGTGGCAGTGGATCAGGCACAGATTTTACACTGAAAATCAGCAGAGTGGAGGCTGAGGATGTTGGGGTTTATTACTGCATGCAAGCTCTGCAAACTCCTCCGATCACCTTCGGCCAAGGGACACGACTGGAGATTAAAC	GATATTGTGATGACTCAGTCTCCACTCTCCCTGCCCGTCACCCCTGGAGAGCCGGCCTCCATCTCCTGCAGGTCGAGTCAGAGCCTCCTCCATAGAAATGGATACAACTATTTGGATTGGTACCTGCAGAAGCCAGGGCAGTCTCCACAGCTCCTGATCTATTTGGGTTCTCATCGGGCCTCCGGGGTCCCTGACAGGTTCAGTGGCAGTGGATCAGGCACAGATTTTACACTGAAAATCAGCAGAGTGGAGGCTGAGGATGTTGGGGTTTATTACTGCATGCAAGCTCTGCAAACTCCTCCGATCACCTTCGGCCAAGGGACACGACTGGAGATTAAAC	0	0	4	2	MQALQTPPIT	10
24	4	CZ132_HC_188	IGHV1-69*06	IGHD1-26*01	IGHJ4*02	CAGCTGGTGCAGTCTGGGGCTGAGGTGAAGAAGCCTGGGTCCTCGGTGAGGGTCTCCTGCAAGGCTTCTGGAGGCACCTTCAACAACTTTGCTATCCACTGGGTGCGACAGGCCCCTGGACAAGGGCTTGAGTCCATGGGAGGCATCATCCCTGTTTTTGATACTCCACACTACGCACAGAAGTTCCAGGGCAGAGTCACGATTACCGCGGACAAATCCACGAGCACAGCCTACATGGAGCTGCGCAGCCTGACATCTGAGGACACGGCCGTGTATTACTGTGCGAGAGGCGGGGGGGGAGCTCCCTCTCTGGACTACTGGGGCCAGGGAACCCTGGTCACCGTCTCCTCAG	CAGGTGCAGCTGGTGCAGTCTGGGGCTGAGGTGAAGAAGCCTGGGTCCTCGGTGAGGGTCTCCTGCAAGGCTTCTGGAGGCACCTTCAACAACTTTGCTATCCACTGGGTGCGACAGGCCCCTGGACAAGGGCTTGAGTCCATGGGAGGCATCATCCCTGTTTTTGATACTCCACACTACGCACAGAAGTTCCAGGGCAGAGTCACGATTACCGCGGACAAATCCACGAGCACAGCCTACATGGAGCTGCGCAGCCTGACATCTGAGGACACGGCCGTGTATTACTGTGCGAGAGGCGGGGGGGGAGCTCCCTCTCTGGACTACTGGGGCCAGGGAACCCTGGTCACCGTCTCCTCAG	0	0	17	12	ARGGGGAPSLDY	12	CZ132_KC_155	IGKV2-28*01		IGKJ5*01	CCTGCCCGTCACCCCTGGAGAGCCGGCCTCCATCTCCTGCAGGTCCAGTCAGAGCCTCCTGCATAGAAGTGGATACAACTATTTGGATTGGTACCTGCAGAAGCCAGGGCAGTCTCCACAGCTCCTGATCTATATGGGTTCTAATCGGGCCTCCGGGGTCCCTGACAGGTTCAGTGGCAGTGGATCAGGCACAGATTTTACACTGAAAATCAGCAGAGTGGAGGCTGAGGATGTTGGGGTTTATTACTGCATGCAAGCTCTACAAACTCCTGTCACCTTCGGCCAAGGGACACGACTGGAGATTAAAC	GATATTGTGATGACTCAGTCTCCACTCTCCCTGCCCGTCACCCCTGGAGAGCCGGCCTCCATCTCCTGCAGGTCCAGTCAGAGCCTCCTGCATAGAAGTGGATACAACTATTTGGATTGGTACCTGCAGAAGCCAGGGCAGTCTCCACAGCTCCTGATCTATATGGGTTCTAATCGGGCCTCCGGGGTCCCTGACAGGTTCAGTGGCAGTGGATCAGGCACAGATTTTACACTGAAAATCAGCAGAGTGGAGGCTGAGGATGTTGGGGTTTATTACTGCATGCAAGCTCTACAAACTCCTGTCACCTTCGGCCAAGGGACACGACTGGAGATTAAAC	0	0	4	3	MQALQTPVT	9
25	4	CZ113_HC_5	IGHV3-21*01	IGHD3-16*02	IGHJ4*02	CAAGGAAGTTCNGTTNNNGAGGTGCAGCTGGTGGAGTCTGGGGGAGGCCTGGTCAAGCCTGGGGGGTCCCTGAGACTCTCCTGTGAAGCCTCTGGATTCACCTTCAGTTATTATAACATGAACTGGGTCCGCCAGGCTCCAGGGAGGGGGCTGGAGTGGGTCTCCTCTATTAGTGATAGTAGTAGTTATACATACTACACAGAGTCACTGAAGGGCCGATTCACCATCTCCAGAGACAACGCCAAGAACTCCCTGTATCTGCAAATGAACAGCCTAAGGGTCGAGGACACGGCTGTTTATTACTGTGCGAGAGATGTCGCGGCTCGTTACGCTTACTTTGACTTGTGGGGCCAGGGAACCCTGGTCACCGTCTCCTCAG	GAGGTGCAGCTGGTGGAGTCTGGGGGAGGCCTGGTCAAGCCTGGGGGGTCCCTGAGACTCTCCTGTGAAGCCTCTGGATTCACCTTCAGTTATTATAACATGAACTGGGTCCGCCAGGCTCCAGGGAGGGGGCTGGAGTGGGTCTCCTCTATTAGTGATAGTAGTAGTTATACATACTACACAGAGTCACTGAAGGGCCGATTCACCATCTCCAGAGACAACGCCAAGAACTCCCTGTATCTGCAAATGAACAGCCTAAGGGTCGAGGACACGGCTGTTTATTACTGTGCGAGAGATGTCGCGGCTCGTTACGCTTACTTTGACTTGTGGGGCCAGGGAACCCTGGTCACCGTCTCCTCAG	0	0	20	10	ARDVAARYAYFDL	13	CZ113_KC_5	IGKV1-5*03		IGKJ4*01	TGTCTGCATCTGTCGGAGACAGAGTCACCATCACTTGCCGGGCCAGTCAGAGTATTAGTAGCTGGTTGGCCTGGTATCAGCAGAAACCAGGGAAAGCCCCTAAGCTCCTGATCTATAAGGCGTCTAATTTAGAAAGTGGGGTCCCATCAAGGTTCAGCGGCAGTGGATCTGGGACAGAATTCACTCTCACCATCAGCAGCCTGCAGCCTGATGATTTTGCAACTTATTACTGCCAACAGTATAACACTTTTTCTGCGCTCACTTTCGGCGGAGGGACCAAGGTGGAGATCAAAC	GACATCCAGATGACCCAGTCTCCTTCCACCCTGTCTGCATCTGTCGGAGACAGAGTCACCATCACTTGCCGGGCCAGTCAGAGTATTAGTAGCTGGTTGGCCTGGTATCAGCAGAAACCAGGGAAAGCCCCTAAGCTCCTGATCTATAAGGCGTCTAATTTAGAAAGTGGGGTCCCATCAAGGTTCAGCGGCAGTGGATCTGGGACAGAATTCACTCTCACCATCAGCAGCCTGCAGCCTGATGATTTTGCAACTTATTACTGCCAACAGTATAACACTTTTTCTGCGCTCACTTTCGGCGGAGGGACCAAGGTGGAGATCAAAC	0	0	2	3	QQYNTFSALT	10
25	4	CZ113_HC_83	IGHV3-21*01	IGHD4/OR15-4a*01	IGHJ4*02	TGGAGTCTGGGGGAGGCCTGGTCAAGCCTGGGGGGTCCCTGAGACTCTCCTGTGCAGCCTCTGGACTCACCTTCACTGCCTATAGAATGAATTGGGTCCGCCAGGCTCCAGGGAAGGGGCTGGAGTGGCTCTCATCAATTAGTAATACAAATGGCGACATATACTATGCAGACTCAGTGAAGGGCCGATTCACCATCTCCAGAGACAACGCCAAGAATTCTCTGTATCTGCAAATGAACAGCCTGAGGGCCGACGACACGGCTGTATATTACTGTGCGAGAGATGTTGCATCTAACTACGCTTACTTTGACCTTTGGGGCCAGGGAACCCTGGTCACCGTCTCCTCAG	GAGGTGCAGCTGGTGGAGTCTGGGGGAGGCCTGGTCAAGCCTGGGGGGTCCCTGAGACTCTCCTGTGCAGCCTCTGGACTCACCTTCACTGCCTATAGAATGAATTGGGTCCGCCAGGCTCCAGGGAAGGGGCTGGAGTGGCTCTCATCAATTAGTAATACAAATGGCGACATATACTATGCAGACTCAGTGAAGGGCCGATTCACCATCTCCAGAGACAACGCCAAGAATTCTCTGTATCTGCAAATGAACAGCCTGAGGGCCGACGACACGGCTGTATATTACTGTGCGAGAGATGTTGCATCTAACTACGCTTACTTTGACCTTTGGGGCCAGGGAACCCTGGTCACCGTCTCCTCAG	0	0	21	11	ARDVASNYAYFDL	13	CZ113_KC_74	IGKV1-5*03		IGKJ4*01	CCTGTCTGCATCTGTAGGAGACAGAGTCACCATCACTTGCCGGGCCAGTCAGAGTATTAGTACCTGGTTGGCCTGGTATCAGCAGAAACCAGGGAAAGCCCCTAAACTCCTGATCTATAAGGCGTCTAATTTACAAAGTGGGGTCCCGTCAAGGTTCAGCGGCCGTGGATCTGGGACAGCGTTCACTCTCACCATCAGCAGCCTGCAGCCTGATGATTTTGGAACTTATTACTGCCAGCAATATAATACTTATTCTGCGGTCACTTTCGGCGGAGGGACCAAGGTGGAGATCAAAC	GACATCCAGATGACCCAGTCTCCTTCCACCCTGTCTGCATCTGTAGGAGACAGAGTCACCATCACTTGCCGGGCCAGTCAGAGTATTAGTACCTGGTTGGCCTGGTATCAGCAGAAACCAGGGAAAGCCCCTAAACTCCTGATCTATAAGGCGTCTAATTTACAAAGTGGGGTCCCGTCAAGGTTCAGCGGCCGTGGATCTGGGACAGCGTTCACTCTCACCATCAGCAGCCTGCAGCCTGATGATTTTGGAACTTATTACTGCCAGCAATATAATACTTATTCTGCGGTCACTTTCGGCGGAGGGACCAAGGTGGAGATCAAAC	0	0	9	7	QQYNTYSAVT	10
25	4	CZ124_HC_37	IGHV3-21*01	IGHD4-17*01	IGHJ4*02	CAGCTGGTGGAGTCTGGGGGTGGCCTGGTCAGGCCGGGGGGGTCCCTGAGACTCTCCTGTGCAGCCTCTGGATTCACCTTCAGTATTTCTAGTATGGCTTGGGTCCGCCAGGCTCCAGGGAAGGGGCTGGAGTGGGTCGCATCCATGAGTGACACTGGTAGTTATACATACTACGCAGACTCATTGAATGGCCGATTCACCATCTCCAGAGACAACGCCAAGAACTCACTGTCTCTGCAAATGAACAGCCTGAGAGTCGAGGACACGGCTCTATATTTCTGTGTTCACTACGGTGACTACGCCTATTTTGACTACTGGGGCCAGGGAGCCCTGGTCACCGTCTCCTCAG	GAGGTGCAGCTGGTGGAGTCTGGGGGTGGCCTGGTCAGGCCGGGGGGGTCCCTGAGACTCTCCTGTGCAGCCTCTGGATTCACCTTCAGTATTTCTAGTATGGCTTGGGTCCGCCAGGCTCCAGGGAAGGGGCTGGAGTGGGTCGCATCCATGAGTGACACTGGTAGTTATACATACTACGCAGACTCATTGAATGGCCGATTCACCATCTCCAGAGACAACGCCAAGAACTCACTGTCTCTGCAAATGAACAGCCTGAGAGTCGAGGACACGGCTCTATATTTCTGTGTTCACTACGGTGACTACGCCTATTTTGACTACTGGGGCCAGGGAGCCCTGGTCACCGTCTCCTCAG	0	0	26	16	VHYGDYAYFDY	11	CZ124_KC_27	IGKV1-5*03		IGKJ4*01	CCTGTCTGCATCGGTAGGAGACAGAGTCACCATCACTTGCCGGGCCAGTCAGAGTATTAGTAGGTGGTTGGCCTGGTATCAGCAGAAACCAGGGAAAGCCCCTAAAGTCCTGATCTATAAGGCGTCTAGTTTAGAAAGTGGGGTCCCATCAAGGTTCAGCGGCAGTGGATCTGGGACAGAATTCACTCTCACCATCAGCAGCCTGCAGCCTGATGATTTTGCAACTTATTACTGCCAACAGTATAATACTTATTCTAAAATCACTTTCGGCGGAGGGACCAAGGTGGAGATCAAAC	GACATCCAGATGACCCAGTCTCCTTCCACCCTGTCTGCATCGGTAGGAGACAGAGTCACCATCACTTGCCGGGCCAGTCAGAGTATTAGTAGGTGGTTGGCCTGGTATCAGCAGAAACCAGGGAAAGCCCCTAAAGTCCTGATCTATAAGGCGTCTAGTTTAGAAAGTGGGGTCCCATCAAGGTTCAGCGGCAGTGGATCTGGGACAGAATTCACTCTCACCATCAGCAGCCTGCAGCCTGATGATTTTGCAACTTATTACTGCCAACAGTATAATACTTATTCTAAAATCACTTTCGGCGGAGGGACCAAGGTGGAGATCAAAC	0	0	4	3	QQYNTYSKIT	10
25	4	CZ124_HC_90	IGHV3-21*01	IGHD4-17*01	IGHJ4*02	TGGAGTCTGGGGGAGGCCTGGTCAAGCCTGGGGGGTCCCTGAGACTGTCCTGTGCAGCCTCTGGATTCACCTTCAGGAACTATAACATGATCTGGGTCCGCCAGGCTCCAGGGAAGGGGCTGGAGTGGGTCTCGTCCATTAGTGATACTAGTAGTTACATATACTACGGAGACTCAGTGAAGGGCCGATTCACCATCTCCAGAGACAACACCAAGAACTCACTGTATCTGCAAATGAACAGCCTGAGAGCCGAGGACACGGCTATGTATTACTGTGCTTCTTACGGTTCCTACGCCTACTTTGACTACTGGGGCCGGGGAACCCTGGTCACCGTCTCCTCAG	GAGGTGCAGCTGGTGGAGTCTGGGGGAGGCCTGGTCAAGCCTGGGGGGTCCCTGAGACTGTCCTGTGCAGCCTCTGGATTCACCTTCAGGAACTATAACATGATCTGGGTCCGCCAGGCTCCAGGGAAGGGGCTGGAGTGGGTCTCGTCCATTAGTGATACTAGTAGTTACATATACTACGGAGACTCAGTGAAGGGCCGATTCACCATCTCCAGAGACAACACCAAGAACTCACTGTATCTGCAAATGAACAGCCTGAGAGCCGAGGACACGGCTATGTATTACTGTGCTTCTTACGGTTCCTACGCCTACTTTGACTACTGGGGCCGGGGAACCCTGGTCACCGTCTCCTCAG	0	0	12	9	ASYGSYAYFDY	11	CZ124_KC_71	IGKV1-5*03		IGKJ4*01	CCTGTCTGCATCTGTAGGAGACAGAGTCACCATCACCTGCCGGGCCAGTCAGAGTATTAGTAGGTGGTTGGCCTGGTATCAGCAGAAACCAGGGAAAGCCCCTAAGGTCCTGATCTATAAGGCGTCTAGTTTGGAAAGTGGGGTCCCATCAAGGTTCAGCGGCAGTGGATCTGGAACAGAATTCACTCTCACCATCAGCAGCCTGCAGCCTGATGATTTTGCAACTTATTACTGCCAACAGTATAATACTTATTCTAACATCACTTTCGGCGGAGGGACCAAGGTGGAGATCAAAC	GACATCCAGATGACCCAGTCTCCTTCCACCCTGTCTGCATCTGTAGGAGACAGAGTCACCATCACCTGCCGGGCCAGTCAGAGTATTAGTAGGTGGTTGGCCTGGTATCAGCAGAAACCAGGGAAAGCCCCTAAGGTCCTGATCTATAAGGCGTCTAGTTTGGAAAGTGGGGTCCCATCAAGGTTCAGCGGCAGTGGATCTGGAACAGAATTCACTCTCACCATCAGCAGCCTGCAGCCTGATGATTTTGCAACTTATTACTGCCAACAGTATAATACTTATTCTAACATCACTTTCGGCGGAGGGACCAAGGTGGAGATCAAAC	0	0	5	3	QQYNTYSNIT	10
26	4	CZ112_HC_7-	IGHV3-30*18	IGHD6-13*01	IGHJ4*02	TGCAGCTGGTGGAGTCTGGGGGAGGCGTGGTCCAGCCTGGAAAGTCCCTGAGCCTCTCCTGTGCAGCCTCTGGATTCACCTTCAGTCACTTTGGCATGCACTGGGTCCGCCAGGCTCCAGGCAAGGGGCTGGAGTGGTTGGCAGTTATTTTGTATGATGGAAGTACTACATACTATGCAGACTCCGTGAAGGGCCGATTCACCATATCCAGAGACAATTCCAAGAACACGCTGTCTCTGCACATGACCAACCTGAAACCTGCGGACACGGCTGTGTATTTCTGTGCGAAGGAGGGAGGAGCAACAGCTGCCCTTGACTACTGGGGCCAGGGAAGCCTGGTCACCGTCTCCTCAG	CAGGTGCAGCTGGTGGAGTCTGGGGGAGGCGTGGTCCAGCCTGGAAAGTCCCTGAGCCTCTCCTGTGCAGCCTCTGGATTCACCTTCAGTCACTTTGGCATGCACTGGGTCCGCCAGGCTCCAGGCAAGGGGCTGGAGTGGTTGGCAGTTATTTTGTATGATGGAAGTACTACATACTATGCAGACTCCGTGAAGGGCCGATTCACCATATCCAGAGACAATTCCAAGAACACGCTGTCTCTGCACATGACCAACCTGAAACCTGCGGACACGGCTGTGTATTTCTGTGCGAAGGAGGGAGGAGCAACAGCTGCCCTTGACTACTGGGGCCAGGGAAGCCTGGTCACCGTCTCCTCAG	0	0	21	16	AKEGGATAALDY	12	CZ112_KC_5-	IGKV1-5*03		IGKJ1*01	CCTGTCTGCATCTGTGGGAGACAGAGTCACCATCACTTGCCGGGCCAGTCAGAGTATTAGTAGCTGGTTGGCCTGGTATCAGCAGAAACCAGGAAAAGCCCCGAAGCTCCTGATCCATAAGGCGTCTGGTTTAGAAAGTGGGGTCCCATCAAGGTTCAGCGGCAGTGGATCTGGGACAGAGTTCACTCTCACCATCAGCAGCCTGCAGCCTGATGATTTTGCAACTTATTACTGCCAACAGTATAATAGTTATTCTTCGTGGACGTTCGGCCAAGGGACCAAGGTGGAAATGAAAC	GACATCCAGATGACCCAGTCTCCTTCCACCCTGTCTGCATCTGTGGGAGACAGAGTCACCATCACTTGCCGGGCCAGTCAGAGTATTAGTAGCTGGTTGGCCTGGTATCAGCAGAAACCAGGAAAAGCCCCGAAGCTCCTGATCCATAAGGCGTCTGGTTTAGAAAGTGGGGTCCCATCAAGGTTCAGCGGCAGTGGATCTGGGACAGAGTTCACTCTCACCATCAGCAGCCTGCAGCCTGATGATTTTGCAACTTATTACTGCCAACAGTATAATAGTTATTCTTCGTGGACGTTCGGCCAAGGGACCAAGGTGGAAATGAAAC	0	0	6	2	QQYNSYSSWT	10
26	4	CZ112_HC_178-	IGHV3-30*18	IGHD3-3*01	IGHJ4*02	GTGGAGTCTGGGGGAGGCGTGGTCCAGCCTGGGAGGTCCCTGAGACTCTCCTGTGCAGCCTCTGTATTCACCTTCAGTAACTTTGCCATGCACTGGGTCCGCCAGGCTCCTGGCAAGGGGCTGGAGTGGGTGGCAGTTATTTCATATGATGGAAGTGATAAATACTATGCAGACTCCGTGAAGGGCCGATTCACCATCTCCAGAGACAATTCCAAGAAGAAAGTGTATCTGGAAATGAACAGCCTGAGAACTGAGGACACGGCTGTGTATTACTGTGCGAAAGATTCGCAGAATTACGATTATTGGAGCGGTAATTTATTCGACGGGGGCTACTTTGACAACTGGGGCCAGGGAACCCTGGTCACCGTCTCCTCAG	CAGGTGCAGCTGGTGGAGTCTGGGGGAGGCGTGGTCCAGCCTGGGAGGTCCCTGAGACTCTCCTGTGCAGCCTCTGTATTCACCTTCAGTAACTTTGCCATGCACTGGGTCCGCCAGGCTCCTGGCAAGGGGCTGGAGTGGGTGGCAGTTATTTCATATGATGGAAGTGATAAATACTATGCAGACTCCGTGAAGGGCCGATTCACCATCTCCAGAGACAATTCCAAGAAGAAAGTGTATCTGGAAATGAACAGCCTGAGAACTGAGGACACGGCTGTGTATTACTGTGCGAAAGATTCGCAGAATTACGATTATTGGAGCGGTAATTTATTCGACGGGGGCTACTTTGACAACTGGGGCCAGGGAACCCTGGTCACCGTCTCCTCAG	0	0	13	10	AKDSQNYDYWSGNLFDGGYFDN	22	CZ112_KC_135-	IGKV1-5*03		IGKJ1*01	CTGTCTGCATCTATAGGAGACAGAGTCACCATCACTTGCCGGGCCAGTCAGGATATTAGTAGCTACTTGGCCTGGTATCAGCAGAAAGTTGGGAAAGCCCCTAAACTCCTCATCTATGTGGCGTCTCGTCTAGAAAGTGGGGTCCCGTCAAGGTTCAGCGGCATTAGATCTGGGACAGAATTCACTCTCACCATCAGCAGCCTGCAGCCTGATGATTTTGCAACTTATTACTGCCAGCAATATCTTAGTTACCCTCGGACGTTCGGCCAAGGGACCAAGGTGGAATTCAAAC	GACATCCAGATGACCCAGTCTCCTTCCACCCTGTCTGCATCTATAGGAGACAGAGTCACCATCACTTGCCGGGCCAGTCAGGATATTAGTAGCTACTTGGCCTGGTATCAGCAGAAAGTTGGGAAAGCCCCTAAACTCCTCATCTATGTGGCGTCTCGTCTAGAAAGTGGGGTCCCGTCAAGGTTCAGCGGCATTAGATCTGGGACAGAATTCACTCTCACCATCAGCAGCCTGCAGCCTGATGATTTTGCAACTTATTACTGCCAGCAATATCTTAGTTACCCTCGGACGTTCGGCCAAGGGACCAAGGTGGAATTCAAAC	0	0	17	10	QQYLSYPRT	9
26	4	CZ113_HC_8	IGHV3-30*18	IGHD2-8*02	IGHJ4*02	GGAGGCGTGGTCCGACCTGGGAGGTCCCTGAGACTCTCCTGTGCAGCCTCTGGATTCACCTTCAACCACTTTGGCATGCACTGGGTCCGCCAGGCTCCGGGCAAGGGGCTGGAGTGGGTGGCAGTTATTTCATATGATGGAAGTACTCAATACTATGCAGACTCCGTGAAGGGCCGATTCACCATCTCCAGAGACAATTCCAAGAACACGCTGTATCTGCAAATGAACAGCCTGAGACTTGAGGACACGGCTGTTTATTACTGTGCGAAAGAAGGGGGGGGTACTGGGGCTAATGACTACTGGGGCCAGGGAAGCCTGGTCACCGTCTCCTCAG	CAGGTGCAGCTGGTGGAGTCTGGGGGAGGCGTGGTCCGACCTGGGAGGTCCCTGAGACTCTCCTGTGCAGCCTCTGGATTCACCTTCAACCACTTTGGCATGCACTGGGTCCGCCAGGCTCCGGGCAAGGGGCTGGAGTGGGTGGCAGTTATTTCATATGATGGAAGTACTCAATACTATGCAGACTCCGTGAAGGGCCGATTCACCATCTCCAGAGACAATTCCAAGAACACGCTGTATCTGCAAATGAACAGCCTGAGACTTGAGGACACGGCTGTTTATTACTGTGCGAAAGAAGGGGGGGGTACTGGGGCTAATGACTACTGGGGCCAGGGAAGCCTGGTCACCGTCTCCTCAG	0	0	14	7	AKEGGGTGANDY	12	CZ113_KC_8	IGKV1-5*03		IGKJ1*01	TGTCTGCATCTGTCGGAGACAGAGTCACCATCACTTGCCGGGCCAGTCAGAGTCTTAGTACTTGGTTGGCCTGGTATCAGCAGAAACCAGGGAAAGCCCCTAGGCTCCTGATCTATTTGGCGTCTGGTTTAGAAAGTGGGGTCCCATCAAGGTTCAGCGGCAGTGGATCTGGGACAGAATTCACTCTCACCATCAGCAGCCTGCAGCCTGATGATTTTGCAACTTATTACTGCCAACAGTATAATCGTTACCCGTGGACGTTCGGCCAAGGGACCAAGGTGGAAATCAAAC	GACATCCAGATGACCCAGTCTCCTTCCACCCTGTCTGCATCTGTCGGAGACAGAGTCACCATCACTTGCCGGGCCAGTCAGAGTCTTAGTACTTGGTTGGCCTGGTATCAGCAGAAACCAGGGAAAGCCCCTAGGCTCCTGATCTATTTGGCGTCTGGTTTAGAAAGTGGGGTCCCATCAAGGTTCAGCGGCAGTGGATCTGGGACAGAATTCACTCTCACCATCAGCAGCCTGCAGCCTGATGATTTTGCAACTTATTACTGCCAACAGTATAATCGTTACCCGTGGACGTTCGGCCAAGGGACCAAGGTGGAAATCAAAC	0	0	8	6	QQYNRYPWT	9
26	4	CZ113_HC_33	IGHV3-30*18	IGHD3-10*01	IGHJ4*02	GAGTCTGGGGGAGGCGTGGTCCAGCCTGGGAGGTCCCTGAGACTCTCCTGTGCAGCCTCTGGATTCACCTTCAGTCACTATGCCATGCACTGGGTCCGCCAGGCTCCAGGCAAGGGGTTGGAGTGGGTGGCAGTTATAACATATGATGGAAGTAATTCATTTTATGCAACCTCCGTGAAGGGCCGATTCACCATCTCCAGAGACAGATCCAAGAATACGGTGTCTCTGCAAATGAACAACCTGGGACCTGAGGACACGGCTATCTATTATTGTGCGAAAGAAGGGGGGGGTTCTGGGGCTAATGATTACTGGGGCCAGGGAACCCTGGTCACCGTCTCCTCAG	CAGGTGCAGCTGGTGGAGTCTGGGGGAGGCGTGGTCCAGCCTGGGAGGTCCCTGAGACTCTCCTGTGCAGCCTCTGGATTCACCTTCAGTCACTATGCCATGCACTGGGTCCGCCAGGCTCCAGGCAAGGGGTTGGAGTGGGTGGCAGTTATAACATATGATGGAAGTAATTCATTTTATGCAACCTCCGTGAAGGGCCGATTCACCATCTCCAGAGACAGATCCAAGAATACGGTGTCTCTGCAAATGAACAACCTGGGACCTGAGGACACGGCTATCTATTATTGTGCGAAAGAAGGGGGGGGTTCTGGGGCTAATGATTACTGGGGCCAGGGAACCCTGGTCACCGTCTCCTCAG	0	0	22	13	AKEGGGSGANDY	12	CZ113_KC_33	IGKV1-5*03		IGKJ1*01	CCTGTCTGCATCTGTCGGAGACAGAGTCACCATCACTTGCCGGGCCAGTCAGAGTGTTAGTACCTGGTTGGCCTGGTATCAGCAGAAACCAGGGAAAGTCCCTGAGCTCCTCATCTCTAAGACGTCTGATTTAGAAAGTGGGGTCCCATCACGGTTCAGCGGCAGTGGATCTGGGACAGAATTCACTCTCACCATCACCAGCCTGCAGCCTGATGATTTTGCAACTTATTACTGCCAACAGTATAATAGATACCCGTGGAGGTTCGGCCAAGGGACCAAGGTGGAAATCAAAC	GACATCCAGATGACCCAGTCTCCTTCCACCCTGTCTGCATCTGTCGGAGACAGAGTCACCATCACTTGCCGGGCCAGTCAGAGTGTTAGTACCTGGTTGGCCTGGTATCAGCAGAAACCAGGGAAAGTCCCTGAGCTCCTCATCTCTAAGACGTCTGATTTAGAAAGTGGGGTCCCATCACGGTTCAGCGGCAGTGGATCTGGGACAGAATTCACTCTCACCATCACCAGCCTGCAGCCTGATGATTTTGCAACTTATTACTGCCAACAGTATAATAGATACCCGTGGAGGTTCGGCCAAGGGACCAAGGTGGAAATCAAAC	0	0	12	9	QQYNRYPWR	9
27	4	CZ111_Plate3_HC_58	IGHV3-33*01	IGHD2-21*01	IGHJ4*02	GCAGCTGGTGGAGTCTGGGGGAGGCGTGGTCCAGCCCGGGAGGTCCCTGAGACTCTCCTGTGCAGCCTCTGGATTCACCTTCAGCGACTATATCATGCACTGGGTCCGCCAGGCTCCAGGCAAGGGGCTGGAGTGGGTGGCAGTTATATGGTCTGATGGAGATAATAAGCATTATTTAGAATCCGTAAAGGGCCGGTTCACCATCTCCAGAGACAATTCTAAGAAAATGCTGTTTCTGGAAATCAACAGCCTGAGAGCCGAGGACACGGCTGTCTATTACTGTGTGAGCGAGAGTCGTGTGTGGCATCTTCTGGGCTACTTTGACAACTGGGGCCGGGGAACCCCGGTCACCGTCTCTTCAG	CAGGTGCAGCTGGTGGAGTCTGGGGGAGGCGTGGTCCAGCCCGGGAGGTCCCTGAGACTCTCCTGTGCAGCCTCTGGATTCACCTTCAGCGACTATATCATGCACTGGGTCCGCCAGGCTCCAGGCAAGGGGCTGGAGTGGGTGGCAGTTATATGGTCTGATGGAGATAATAAGCATTATTTAGAATCCGTAAAGGGCCGGTTCACCATCTCCAGAGACAATTCTAAGAAAATGCTGTTTCTGGAAATCAACAGCCTGAGAGCCGAGGACACGGCTGTCTATTACTGTGTGAGCGAGAGTCGTGTGTGGCATCTTCTGGGCTACTTTGACAACTGGGGCCGGGGAACCCCGGTCACCGTCTCTTCAG	0	0	25	14	VSESRVWHLLGYFDN	15	CZ111_Plate3_KC_65	IGKV3-11*01		IGKJ3*01	CCTGTCTTTGTCTCCAGGGGAGAGAGCCACCCTCTCCTGCAGGGCCAGTCAGAGTATTAGCACTTACTTAGCCTGGTACCAACAGAAACCTGGCCAGGCTCCCCGGCTCCTCATCTATGATGCATCCACCCGGGCCACTGGCATCCCAGCCAGGTTCAGTGGCAGTGGCTCTGGGACAGACTTCACTCTGACCATCAGTGGCCTAGAGCCTGAAGATTTTGCAGTTTATTACTGTCAGCAGCGGAGCGGCTGGCCAGTCACTTTCGGCCCTGGGACCAAGGTGGACATCAAAC	GAAATTGTGTTGACACAGTCTCCAGCCACCCTGTCTTTGTCTCCAGGGGAGAGAGCCACCCTCTCCTGCAGGGCCAGTCAGAGTATTAGCACTTACTTAGCCTGGTACCAACAGAAACCTGGCCAGGCTCCCCGGCTCCTCATCTATGATGCATCCACCCGGGCCACTGGCATCCCAGCCAGGTTCAGTGGCAGTGGCTCTGGGACAGACTTCACTCTGACCATCAGTGGCCTAGAGCCTGAAGATTTTGCAGTTTATTACTGTCAGCAGCGGAGCGGCTGGCCAGTCACTTTCGGCCCTGGGACCAAGGTGGACATCAAAC	0	0	11	5	QQRSGWPVT	9
27	4	CZV12_HC_16	IGHV3-33*01	IGHD1-26*01	IGHJ4*02	TGGAGTCTGGAGGAAGAGTGGTGCAGCCTGGGAGGTCCCTGAGACTCTCCTGTGCAGCGTCTGGATTCACGTTAAGTAGATATGGCATGCACTGGGTCCGCCAGGCTCCAGGCAAGGGGCTGGAGTGGGTGGCAGTCAGTTGGTATGACGCAAGTAATGAAGAGTATGCAGAGTCCGTGAAGGGCCGATTCACCATCTCCAGAGACAATTCCAAGAACACACTGTATCTGCAAATGAATAGCCTGAGAGCCGAGGACTCGGCTGTCTATTACTGTGCGAGAGATTATTATGCCTTTGACGAGGTGGGACCTATTAATTGCTTTGAATATTGGGGCCGGGGAACCCAGGTCACCGTCTCCTCAG	CAGGTGCAGCTGGTGGAGTCTGGAGGAAGAGTGGTGCAGCCTGGGAGGTCCCTGAGACTCTCCTGTGCAGCGTCTGGATTCACGTTAAGTAGATATGGCATGCACTGGGTCCGCCAGGCTCCAGGCAAGGGGCTGGAGTGGGTGGCAGTCAGTTGGTATGACGCAAGTAATGAAGAGTATGCAGAGTCCGTGAAGGGCCGATTCACCATCTCCAGAGACAATTCCAAGAACACACTGTATCTGCAAATGAATAGCCTGAGAGCCGAGGACTCGGCTGTCTATTACTGTGCGAGAGATTATTATGCCTTTGACGAGGTGGGACCTATTAATTGCTTTGAATATTGGGGCCGGGGAACCCAGGTCACCGTCTCCTCAG	0	0	20	9	ARDYYAFDEVGPINCFEY	18	CZV12_KC_12	IGKV3-11*01		IGKJ3*01	CTGTCTTTGTCTCCAGGGAAAAGAGCCACCCTCTCCTGCAGGGCCAGTCAGAGTGTTGACAGCAACTACTTAGCCTGGTACCAACAGAAACCTGGCCAGGCTCCCAGGCTCCTCATCTCTGGTGCATCCAACAGGGCCACTGGCATCCCAGCCAGGTTCAGTGGCAGTGGGTCTGGGAAAGACTTCACTCTCACCATCAGCAGCCTAGAGTCTGAAGATTTTGCAGTTTATTACTGTCAGCAGCGTAGCAACTGGCCTCTCACTTTCGGCCCTGGGACCAAAGTGGATGTCAAAC	GAAATTGTGTTGACACAGTCTCCAGCCACCCTGTCTTTGTCTCCAGGGAAAAGAGCCACCCTCTCCTGCAGGGCCAGTCAGAGTGTTGACAGCAACTACTTAGCCTGGTACCAACAGAAACCTGGCCAGGCTCCCAGGCTCCTCATCTCTGGTGCATCCAACAGGGCCACTGGCATCCCAGCCAGGTTCAGTGGCAGTGGGTCTGGGAAAGACTTCACTCTCACCATCAGCAGCCTAGAGTCTGAAGATTTTGCAGTTTATTACTGTCAGCAGCGTAGCAACTGGCCTCTCACTTTCGGCCCTGGGACCAAAGTGGATGTCAAAC	3	0	6	61	QQRSNWPLT	9
27	4	CZV12_HC_32	IGHV3-33*01	IGHD1-26*01	IGHJ4*02	TGGAGTCTGGGGGAGGCGTAGTCCAGCCTGGGAGGTCCCTGAGACTCTCCTGTGCGGCGTCTGGATTTAGGTTCAGTAGCTATGGCATGCACTGGGTCCGCCAGGCTCCAGGCAAGGGGCTGGAGTGGGTGGCAGTTATATGGTATGATGGAAGTAATAAAGAGTATAGAGACTCTGTGACGGGCCGATTCACCATCTCCAGAGACAATTCCAAGAACACGCTGTATCTGCAAATGGACAGCCTGCGAGCCGAGGACACGGCTGTTTATTTCTGTGCGAGAGATTCCTACCCCTTTGATGAGGTGGGACCTATTAACTACTTTGCCTACTGGGGCCAGGGAACCCTGGTCACCGTCTCCTCAG	CAGGTGCAGCTGGTGGAGTCTGGGGGAGGCGTAGTCCAGCCTGGGAGGTCCCTGAGACTCTCCTGTGCGGCGTCTGGATTTAGGTTCAGTAGCTATGGCATGCACTGGGTCCGCCAGGCTCCAGGCAAGGGGCTGGAGTGGGTGGCAGTTATATGGTATGATGGAAGTAATAAAGAGTATAGAGACTCTGTGACGGGCCGATTCACCATCTCCAGAGACAATTCCAAGAACACGCTGTATCTGCAAATGGACAGCCTGCGAGCCGAGGACACGGCTGTTTATTTCTGTGCGAGAGATTCCTACCCCTTTGATGAGGTGGGACCTATTAACTACTTTGCCTACTGGGGCCAGGGAACCCTGGTCACCGTCTCCTCAG	0	0	15	6	ARDSYPFDEVGPINYFAY	18	CZV12_KC_25	IGKV3-11*01		IGKJ3*01	TGTCTTTGTCTCCAGGGGAAAGAGCCACCCTCTCCTGCAGGGCCAGTCAGACTGTTAACTTAGCCTGGTACCAACAGAAACCTGGCCAGGCTCCCAGGCTCCTCATCTATGATGCATCCAACAGGGCCACTGGCATCCCAGCCAGGTTCAGTGGCAGTGGGTCTGGGACAGACTTCACTCTCACCATCAGCAGCCTAGAGCCTGAAGATTTTGCAGTTTATTACTGTCAGCAGCGTACCCACTGGCCTCTCACTTTCGGCCCTGGGACCAAAGTGGATATCAAAC	GAAATTGTGTTGACACAGTCTCCAGCCACCCTGTCTTTGTCTCCAGGGGAAAGAGCCACCCTCTCCTGCAGGGCCAGTCAGACTGTTAACTTAGCCTGGTACCAACAGAAACCTGGCCAGGCTCCCAGGCTCCTCATCTATGATGCATCCAACAGGGCCACTGGCATCCCAGCCAGGTTCAGTGGCAGTGGGTCTGGGACAGACTTCACTCTCACCATCAGCAGCCTAGAGCCTGAAGATTTTGCAGTTTATTACTGTCAGCAGCGTACCCACTGGCCTCTCACTTTCGGCCCTGGGACCAAAGTGGATATCAAAC	0	6	1	59	QQRTHWPLT	9
27	4	CZV12_HC_70	IGHV3-33*01	IGHD1-26*01	IGHJ4*02	AGGTGTTCCCAGTGNNNCAGGTGCAGCTGGTGGAGTCTGGGGGAGGCGTGGTCCAGCCTGGGAGGTCCCTGAGACTCTCCTGTGAAGTGTCTGGTTTCACCCTCAGGAGATATGGCATGCACTGGGTCCGCCAGGCTCCTGGGAGGGGGCTGGAGTGGGTGGCAGTTACATGGTATGATGGAAGTAATGAAGAGTATTCAGACGCCGTCAAGGGCCGATTCACAATCTCCAGAGACAATTTCAAGAATAGGGTGTTTCTGCAAATGAACAGCCTGAGAGCCGAAGACACGGCTGTCTATTACTGTGCGAGAGACTCGAACGCCTTCGATGAGGTGGGAGGAGTGAACTACTTTGACCGCTGGGGCCAGGGAACCCTGGTCACCGTCTCCTCAG	CAGGTGCAGCTGGTGGAGTCTGGGGGAGGCGTGGTCCAGCCTGGGAGGTCCCTGAGACTCTCCTGTGAAGTGTCTGGTTTCACCCTCAGGAGATATGGCATGCACTGGGTCCGCCAGGCTCCTGGGAGGGGGCTGGAGTGGGTGGCAGTTACATGGTATGATGGAAGTAATGAAGAGTATTCAGACGCCGTCAAGGGCCGATTCACAATCTCCAGAGACAATTTCAAGAATAGGGTGTTTCTGCAAATGAACAGCCTGAGAGCCGAAGACACGGCTGTCTATTACTGTGCGAGAGACTCGAACGCCTTCGATGAGGTGGGAGGAGTGAACTACTTTGACCGCTGGGGCCAGGGAACCCTGGTCACCGTCTCCTCAG	0	0	24	15	ARDSNAFDEVGGVNYFDR	18	CZV12_KC_51	IGKV3-11*01		IGKJ3*01	TATNTNNCCCCCNNNNCNNTCTCCCTGTCTTTGTCTCCAGGGGAAAGAGCCACCCTCTCCTGCAGGGCCAGTCAGAGTGTTAATTTCTTAGTCTGGTACCAACAGAAACCTGGCCAGGCTCCCAGACTCCTCATGTATGATACATCCAACAGGGCCACTGGCATCCCAGCCAGGTTCAGTGGCAGTGGGTCTGGGACAGACTTCACTCTCACCATCAGCAGCCTAGAGCCTGAAGATTTTGCTGTTTATTACTGTCAGCAGCGTAGCCACTGGCCTCTCACTTTCGGCCCTGGGACCAAAGTCGAAATCAAAC	GAAATTGTGTTGACACAGTCTCCAGCCACCCTGTCTTTGTCTCCAGGGGAAAGAGCCACCCTCTCCTGCAGGGCCAGTCAGAGTGTTAATTTCTTAGTCTGGTACCAACAGAAACCTGGCCAGGCTCCCAGACTCCTCATGTATGATACATCCAACAGGGCCACTGGCATCCCAGCCAGGTTCAGTGGCAGTGGGTCTGGGACAGACTTCACTCTCACCATCAGCAGCCTAGAGCCTGAAGATTTTGCTGTTTATTACTGTCAGCAGCGTAGCCACTGGCCTCTCACTTTCGGCCCTGGGACCAAAGTCGAAATCAAAC	0	3	8	60	QQRSHWPLT	9
29	3	CZ112_HC_9-	IGHV1-2*02		IGHJ4*02	GTGCAGCTGGTGCAGTCTGGGGCTGAGGTGAAGAAGCCTGGGGCCTCAGTGAAGGTCTCCTGCAAGGCTTCTGGATACTTTTTCACCGGCCACTATTTGCACTGGGTGCGACAGGCCCCTGGACAAGGGCTTGAGTGGATGGGATGGATCAACCCTAACAGTGGTGACACACACTATGCACAGAGGTTTCAGGGGAGGGTCACCATGACCAGGGACACGTCCATCAGCACAGCCTACATGGAGGTGAGCAGGCTGAGATCTGACGACACGGCCGTTTATTACTGTGCGAGATTTCGAGGGATGTCGGACTTTGACTTCTGGGGCCAGGGAACCCTGGTCACCGTCTCCTCAG	CAGGTGCAGCTGGTGCAGTCTGGGGCTGAGGTGAAGAAGCCTGGGGCCTCAGTGAAGGTCTCCTGCAAGGCTTCTGGATACTTTTTCACCGGCCACTATTTGCACTGGGTGCGACAGGCCCCTGGACAAGGGCTTGAGTGGATGGGATGGATCAACCCTAACAGTGGTGACACACACTATGCACAGAGGTTTCAGGGGAGGGTCACCATGACCAGGGACACGTCCATCAGCACAGCCTACATGGAGGTGAGCAGGCTGAGATCTGACGACACGGCCGTTTATTACTGTGCGAGATTTCGAGGGATGTCGGACTTTGACTTCTGGGGCCAGGGAACCCTGGTCACCGTCTCCTCAG	0	0	11	7	ARFRGMSDFDF	11													CZ112_LC_6-	IGLV2-8*01		IGLJ2*01	GACTCAGCCTCCCTCCGCGTCCGGGTCTCCTGGACAGTCAGTCACCATCTCCTGCACTGGAACCAGCAGTGACGTTGGTGGTTTTAACTTTGTCTCCTGGTACCAACAGCACCCAGGCAAAGCCCCCAAACTCATGATTTATGAGGTCACTAAGCGGCCCTCAGGGGTCCCTGATCGCTTCTCGGGCTCCAAGTCTGGCAACACGGCCTCCCTGACCGTCTCTGGGCTCCAGTCTGAGGATGAGGCTGATTATTACTGCAGCTCATATGCAGGCAGAAATAATTTGGTATTCGGCGGAGGGACCAAGCTGACCGTCCTAG	CAGTCTGCCCTGACTCAGCCTCCCTCCGCGTCCGGGTCTCCTGGACAGTCAGTCACCATCTCCTGCACTGGAACCAGCAGTGACGTTGGTGGTTTTAACTTTGTCTCCTGGTACCAACAGCACCCAGGCAAAGCCCCCAAACTCATGATTTATGAGGTCACTAAGCGGCCCTCAGGGGTCCCTGATCGCTTCTCGGGCTCCAAGTCTGGCAACACGGCCTCCCTGACCGTCTCTGGGCTCCAGTCTGAGGATGAGGCTGATTATTACTGCAGCTCATATGCAGGCAGAAATAATTTGGTATTCGGCGGAGGGACCAAGCTGACCGTCCTAG	0	0	5	5	SSYAGRNNLV	10
29	3	CZ113_HC_62	IGHV1-2*02	IGHD5-18*01	IGHJ4*02	AGCTGGTGCAGTCTGGGACTGGGGTGAAGAAGCCTGGGGCCTCTGTGACGGTCTCCTGCAAGGCTTCTGGATACGCCTTCACCGGTTACTATATATCGTGGCTGCGACAGGCCCCTGGACAAGGGCTTGAGTGGATGGGATGGATGAACCCTAATAGTGGTGACACAAGCTATGCACAGAAGTTTCAGGGCAGGGTCACCATGACCAGGGACACGTCCATCAGCACAGCCTACATGGAGCTGAGTAGACTGACATTTGACGACACGGCCATATATTATTGTGCGACTTATTACGACGACAATACAGCTCTGGTATATTGGGGCCTGGGAACCCAGGTCACCGTCTCCTC	CAGGTGCAGCTGGTGCAGTCTGGGACTGGGGTGAAGAAGCCTGGGGCCTCTGTGACGGTCTCCTGCAAGGCTTCTGGATACGCCTTCACCGGTTACTATATATCGTGGCTGCGACAGGCCCCTGGACAAGGGCTTGAGTGGATGGGATGGATGAACCCTAATAGTGGTGACACAAGCTATGCACAGAAGTTTCAGGGCAGGGTCACCATGACCAGGGACACGTCCATCAGCACAGCCTACATGGAGCTGAGTAGACTGACATTTGACGACACGGCCATATATTATTGTGCGACTTATTACGACGACAATACAGCTCTGGTATATTGGGGCCTGGGAACCCAGGTCACCGTCTCCTC	0	0	22	13	ATYYDDNTALVY	12													CZ113_LC_27	IGLV2-8*01		IGLJ2*01	CAACTGCAACCGGTTCNTGGGCCCAGTCTGTGCTGACTCAGCCTCCCTCCGCGTCCGGGTCTCCTGGACAGTCAGTCACCATCTCCTGCACTGGAAGCAGCAGTGACGTTGGTTTTTTTAACTCTGTCTCCTGGTACCAACAACACCCAGGCAAGGCCCCCAAACTCATCATTTATGCGGTCAGTAAGCGGCCCTCAGGGGTCCCTGATCGCTTCTCTGGCTCCAAGTCTGGCAACACGGCCTCCCTGACCGTCCTTGGGCTCCAGGCTGAGGATGAGGCTGAATATTTCTGCAGTTCATATGCAGGCAGGCACAAATTGGTCTTCGGCGGAGGGACCAAGCTGACC	CAGTCTGTGCTGACTCAGCCTCCCTCCGCGTCCGGGTCTCCTGGACAGTCAGTCACCATCTCCTGCACTGGAAGCAGCAGTGACGTTGGTTTTTTTAACTCTGTCTCCTGGTACCAACAACACCCAGGCAAGGCCCCCAAACTCATCATTTATGCGGTCAGTAAGCGGCCCTCAGGGGTCCCTGATCGCTTCTCTGGCTCCAAGTCTGGCAACACGGCCTCCCTGACCGTCCTTGGGCTCCAGGCTGAGGATGAGGCTGAATATTTCTGCAGTTCATATGCAGGCAGGCACAAATTGGTCTTCGGCGGAGGGACCAAGCTGACC	0	0	15	13	SSYAGRHKLV	10
29	3	CZ113_HC_94	IGHV1-2*02	IGHD4-23*01	IGHJ4*02	GTGCAGCTGGTGCAGTCTGGGGCTGAGGTGAAGAAGCCTGGGGCCTCAGTGAAGGTCTCCTGCAAGGCCTCTGGATACACCTTCACCGGCTACTATATGCAATGGGTGCGACAGGCCCCTGGACAAGGGCTGGAGTGGATGGGATGGATGAACCCTAACAATGGTGGCACAACCTATGCACAGAAGTTTCAGGGCAGGGTCACCATGACCAGGGACACGTCCACCAGCACAGCCTACATGGAGTTGAGCAGGCTAAGATCTGACGACACGGCCGTGTATTTTTGTGGGAGGACTTTCGGTGGTCCCTCGCAATCAGACTATTGGGGCCAGGGAACCCTGGTCACCGTCTCCTCAG	CAGGTGCAGCTGGTGCAGTCTGGGGCTGAGGTGAAGAAGCCTGGGGCCTCAGTGAAGGTCTCCTGCAAGGCCTCTGGATACACCTTCACCGGCTACTATATGCAATGGGTGCGACAGGCCCCTGGACAAGGGCTGGAGTGGATGGGATGGATGAACCCTAACAATGGTGGCACAACCTATGCACAGAAGTTTCAGGGCAGGGTCACCATGACCAGGGACACGTCCACCAGCACAGCCTACATGGAGTTGAGCAGGCTAAGATCTGACGACACGGCCGTGTATTTTTGTGGGAGGACTTTCGGTGGTCCCTCGCAATCAGACTATTGGGGCCAGGGAACCCTGGTCACCGTCTCCTCAG	0	0	11	7	GRTFGGPSQSDY	12													CZ113_LC_43	IGLV2-8*01		IGLJ2*01	GACTCAGCCTCCCTCCGCGTCCGGGTCTCCTGGACAGTCAGTCACCATCTCCTGCACTGGAACCAGCAGTGACGTTGGTGATTATGACTATGTCTCCTGGTATCAACAGCACCCAGGCAAAGCCCCCAAACTCATGGTTTATGAGGTCAGTAAGCGGCCCTCAGGGGTCCCTGATCGCTTCTCTGGCTCCAAGTCTGGCAACACGGCCTCCCTGACCGTCTCTGGGCTCCAGGCTGAGGATGAGGCTGAATATTACTGCACCTCATATGCAGGCCGCAACAATGTGGTCTTCGGCGGAGGGACCAAGCTGACCGTCCTA	CAGTCTGCCCTGACTCAGCCTCCCTCCGCGTCCGGGTCTCCTGGACAGTCAGTCACCATCTCCTGCACTGGAACCAGCAGTGACGTTGGTGATTATGACTATGTCTCCTGGTATCAACAGCACCCAGGCAAAGCCCCCAAACTCATGGTTTATGAGGTCAGTAAGCGGCCCTCAGGGGTCCCTGATCGCTTCTCTGGCTCCAAGTCTGGCAACACGGCCTCCCTGACCGTCTCTGGGCTCCAGGCTGAGGATGAGGCTGAATATTACTGCACCTCATATGCAGGCCGCAACAATGTGGTCTTCGGCGGAGGGACCAAGCTGACCGTCCTA	0	0	5	6	TSYAGRNNVV	10
30	3	CZ111_Plate2_HC_2	IGHV1-46*01	IGHD2-21*02	IGHJ4*02	TCTGGGGCTGAAGTGAAGAAGCCTGGGGCCTCAGTGACAATTTCCTGTAAGACGTCTGGATACACTTTCACCGACTACTATATACACTGGGTGCGCCAGGCCCCTGGACAAAGACTTGAGTGGATGGGATTGATCGACCCAACCGTTGGTGGTGACATAAGTTACGCACAGAAATTCCAGGGCAGAGTCACCATGACCAGGGACACGTCCACGAGCACAGTCTACATGGACCTCAGCAGCCTGAGATCTGACGACACGGCCGTCTATTACTGTGGGAAATCCATGACTCACGTGGACCCAACCCTTGACTACTGGGGCCAGGGAACCCTGGTCACCGTCTCCT	CAGGTGCAGCTGGTGCAGTCTGGGGCTGAAGTGAAGAAGCCTGGGGCCTCAGTGACAATTTCCTGTAAGACGTCTGGATACACTTTCACCGACTACTATATACACTGGGTGCGCCAGGCCCCTGGACAAAGACTTGAGTGGATGGGATTGATCGACCCAACCGTTGGTGGTGACATAAGTTACGCACAGAAATTCCAGGGCAGAGTCACCATGACCAGGGACACGTCCACGAGCACAGTCTACATGGACCTCAGCAGCCTGAGATCTGACGACACGGCCGTCTATTACTGTGGGAAATCCATGACTCACGTGGACCCAACCCTTGACTACTGGGGCCAGGGAACCCTGGTCACCGTCTCCT	3	0	28	48	GKSMTHVDPTLDY	13	CZ111_Plate2_KC_2	IGKV3-15*01		IGKJ2*01	CCTGTCTGTGTCTCCAGGGGAAAGAGCCACCCTCTCCTGCAGGGCCAGTCGGAGTGTTGGCAACAACTTAGCCTGGTACCAACAGAAACCTGGCCAGGCTCCCAGGCTCTTCATCTTTGATGCATCCACCAGGGCCACTGGTATCCCAGCCAGGTTCAGTGGCAGTGGGTCTGGGACAGAATTCACTCTCACCATCAGCAGCCTGCAGTCTGAAGATATAGCAGTTTATTACTGTGAACAGTATAATAACTGGCCTCCCTCTTTTGGCCAGGGGACCAAGCTGGAGATCAAAC	GAAATAGTGATGACGCAGTCTCCAGCCACCCTGTCTGTGTCTCCAGGGGAAAGAGCCACCCTCTCCTGCAGGGCCAGTCGGAGTGTTGGCAACAACTTAGCCTGGTACCAACAGAAACCTGGCCAGGCTCCCAGGCTCTTCATCTTTGATGCATCCACCAGGGCCACTGGTATCCCAGCCAGGTTCAGTGGCAGTGGGTCTGGGACAGAATTCACTCTCACCATCAGCAGCCTGCAGTCTGAAGATATAGCAGTTTATTACTGTGAACAGTATAATAACTGGCCTCCCTCTTTTGGCCAGGGGACCAAGCTGGAGATCAAAC	0	0	10	8	EQYNNWPPS	9
30	3	CZ111_Plate3_HC_65	IGHV1-46*01	IGHD4-23*01	IGHJ4*02	CAGTCTGGGGCTGAGGTGCAGAAGCCTGGGGCCTCAGTGAAAATTTCCTGCAAGGCATCTGGATACACCTTCACCCACTTCTACATACACTGGGTGCGCCAGACCCCTAGACAAGGGCTTGAGTGGATGGGACTAATCGACCCTGATGGTGGTTCCACAACATACGCCCAGCAATTCCAGGGCAGAGTCACCATGACCAGGGACACGTCCACGAACACAGTCTACATGGAGCTGAGCAGCCTCAGATCTGAGGACACGGCCATGTATTACTGTGCGAAACCCGTCACTCCGGTGGACCCAACCTTTGACTACTGGGGCCAGGGAACCGTGGTCACCGTCTCCTC	CAGGTGCAGCTGGTGCAGTCTGGGGCTGAGGTGCAGAAGCCTGGGGCCTCAGTGAAAATTTCCTGCAAGGCATCTGGATACACCTTCACCCACTTCTACATACACTGGGTGCGCCAGACCCCTAGACAAGGGCTTGAGTGGATGGGACTAATCGACCCTGATGGTGGTTCCACAACATACGCCCAGCAATTCCAGGGCAGAGTCACCATGACCAGGGACACGTCCACGAACACAGTCTACATGGAGCTGAGCAGCCTCAGATCTGAGGACACGGCCATGTATTACTGTGCGAAACCCGTCACTCCGGTGGACCCAACCTTTGACTACTGGGGCCAGGGAACCGTGGTCACCGTCTCCTC	0	0	25	14	AKPVTPVDPTFDY	13	CZ111_Plate3_KC_70	IGKV3-15*01		IGKJ2*01	CCCTGTGTCTCCAGGGGAAAGAGCCACCCTCTCCTGCAGGGCCAGTCAGCGTGTGACCCACAACTTAGTCTGGTACCAGCAGAAACCTGGCCAGGCTCCCCGGCTCCTCATCTATGATGCATCCACCAGGGCCCCTGGTATCCCGGCCAGATTCAGTGGCAGTGGGTCTGGGACAGAGTTCACTCTCACCATCAGCAGCCTGCAGTCTGAAGATTCTGCAGTTTATTACTGTCAGCAGTATGATAGGTGGCCTCCCTCTTTTGGCCGGGGGACCAAGCTGGAGATCA	GAAATAGTGATGACGCAGTCTCCAGCCACCCTGTCTGTGTCTCCAGGGGAAAGAGCCACCCTCTCCTGCAGGGCCAGTCAGCGTGTGACCCACAACTTAGTCTGGTACCAGCAGAAACCTGGCCAGGCTCCCCGGCTCCTCATCTATGATGCATCCACCAGGGCCCCTGGTATCCCGGCCAGATTCAGTGGCAGTGGGTCTGGGACAGAGTTCACTCTCACCATCAGCAGCCTGCAGTCTGAAGATTCTGCAGTTTATTACTGTCAGCAGTATGATAGGTGGCCTCCCTCTTTTGGCCGGGGGACCAAGCTGGAGATCA	0	0	12	9	QQYDRWPPS	9
30	3	CZ112_HC_127-	IGHV1-46*01	IGHD6-19*01	IGHJ4*02	GTGCAGCTGGTGCAGTCTGGGGCTGAGGTGAAGAAGCCTGGGGCCTCAGTGAAGGTTTCCTGCAAGACATCTGGATACATTCTCACCAGCTACTATATGCACTGGGTGCGACAGGCCCCTGGACACGGACTTGAGTGGATGGGAATTATCAACCCTAGTGGTGGTAGCACAAGCTACGCACAGAAGTTCCAGGGCAGAGTCACCATGACCAGGGACACGTCCACGAGCACAGTCTACATGGAGCTGAGCAGCCTGAGATCTGAGGACACGGCCGTGTATTACTGTGCGAGAGCCACCCAAAAGGATCGCAGAGGCTGGCTGTTTGACTCCTGGGGCCAGGGAACCCTGGTCACCGTCTCCTCAG	CAGGTGCAGCTGGTGCAGTCTGGGGCTGAGGTGAAGAAGCCTGGGGCCTCAGTGAAGGTTTCCTGCAAGACATCTGGATACATTCTCACCAGCTACTATATGCACTGGGTGCGACAGGCCCCTGGACACGGACTTGAGTGGATGGGAATTATCAACCCTAGTGGTGGTAGCACAAGCTACGCACAGAAGTTCCAGGGCAGAGTCACCATGACCAGGGACACGTCCACGAGCACAGTCTACATGGAGCTGAGCAGCCTGAGATCTGAGGACACGGCCGTGTATTACTGTGCGAGAGCCACCCAAAAGGATCGCAGAGGCTGGCTGTTTGACTCCTGGGGCCAGGGAACCCTGGTCACCGTCTCCTCAG	0	0	7	4	ARATQKDRRGWLFDS	15	CZ112_KC_98-	IGKV3-15*01		IGKJ2*01	CCTGTCTGTGTCTCCAGGGGAAAGAGCCACCCTCTCCTGCAGGGCCAGTCAGAGTGTTAGCAGCAACTTAGCCTGGTATCAGCAAAAACCTGGCCAGGCTCCCAGGCTCCTCATCTATGGTGCATCCACCAGGGCCACTGGTATCCCAGCCAGGTTCAGTGGCAGTGGGTCTGGGACAGAGTTCACTCTCACCATCAGCGGCCTGCAGTCTGAAGATTTTGCAGTTTATTACTGTCAGCACTTCGGGACTTTTGGCCAGGGGACCAAGCTGGAGATCAAAC	GAAATAGTGATGACGCAGTCTCCAGCCACCCTGTCTGTGTCTCCAGGGGAAAGAGCCACCCTCTCCTGCAGGGCCAGTCAGAGTGTTAGCAGCAACTTAGCCTGGTATCAGCAAAAACCTGGCCAGGCTCCCAGGCTCCTCATCTATGGTGCATCCACCAGGGCCACTGGTATCCCAGCCAGGTTCAGTGGCAGTGGGTCTGGGACAGAGTTCACTCTCACCATCAGCGGCCTGCAGTCTGAAGATTTTGCAGTTTATTACTGTCAGCACTTCGGGACTTTTGGCCAGGGGACCAAGCTGGAGATCAAAC	0	0	3	1	QHFGT	5
31	3	CZ111_Plate2_HC_44	IGHV1-69*01	IGHD6-19*01	IGHJ4*02	TCTGGGGCTGTAGTGAAGAAGCCTGGGTCCTCGGTGAAGGTCTCCTGCAAGGCTTCTGGAGGCTCCTTCAGCAACTTTGCTATGCACTGGGTGCGACAGGCCCCTGGACAAGGGCTTGAGTGGATGGGAGGCCTCATCCCTGCCTTTGGAACACCACACTACGCACAGGGCTTGCAGGGCAGAGTCACCATTTCCGCGGACGAGTCCACGAGCACGGCCTACATGGAGCTGAGCGGCCTGAGAAGTGACGACACGGCCGTGTATTACTGTGCGAGAGAGGGGGGTAACAGTGGCCTTGAGTACTGGGGCCAGGGAACCCTGGTCACCGTCTCCTCAG	CAGGTGCAGCTGGTGCAGTCTGGGGCTGTAGTGAAGAAGCCTGGGTCCTCGGTGAAGGTCTCCTGCAAGGCTTCTGGAGGCTCCTTCAGCAACTTTGCTATGCACTGGGTGCGACAGGCCCCTGGACAAGGGCTTGAGTGGATGGGAGGCCTCATCCCTGCCTTTGGAACACCACACTACGCACAGGGCTTGCAGGGCAGAGTCACCATTTCCGCGGACGAGTCCACGAGCACGGCCTACATGGAGCTGAGCGGCCTGAGAAGTGACGACACGGCCGTGTATTACTGTGCGAGAGAGGGGGGTAACAGTGGCCTTGAGTACTGGGGCCAGGGAACCCTGGTCACCGTCTCCTCAG	0	0	27	15	AREGGNSGLEY	11	CZ111_Plate2_KC_40	IGKV1-5*03		IGKJ4*01	CCTGTCTGCATCTGTTGGTGACAGAGTCACCATCACTTGCCGGGCCAGTCAGAGTATTGGTTCCTGGTTGGCCTGGTATCAGCAAAAGCCAGGGAGAGCCCCTAAGCTCCTGATCTCTAAGGCGTCTGATTTAGAAACTGGGGTCCCATCAAGGTTCAGCGGCAGTGGATCTGGGACAGAATTCACTCTCACCATCAGCAGCCTGCAGCCTGATGATTTTGCAACTTATTACTGCCAAAAATATAATACTTATTCGTCGCTCACTTTCGGCGGAGGGACCAAGGTGGAGATCAAAC	GACATCCAGATGACCCAGTCTCCTTCCACCCTGTCTGCATCTGTTGGTGACAGAGTCACCATCACTTGCCGGGCCAGTCAGAGTATTGGTTCCTGGTTGGCCTGGTATCAGCAAAAGCCAGGGAGAGCCCCTAAGCTCCTGATCTCTAAGGCGTCTGATTTAGAAACTGGGGTCCCATCAAGGTTCAGCGGCAGTGGATCTGGGACAGAATTCACTCTCACCATCAGCAGCCTGCAGCCTGATGATTTTGCAACTTATTACTGCCAAAAATATAATACTTATTCGTCGCTCACTTTCGGCGGAGGGACCAAGGTGGAGATCAAAC	0	0	12	7	QKYNTYSSLT	10
31	3	CZ111_Plate3_HC_14	IGHV1-69*01	IGHD3-16*01	IGHJ4*02	GTGCAGCTGGTGCAGTCTGGGGCTGAGGTGAAGAAGCCTGGGTCCTCGGTGAAGGTCTCCTGCAAGGCTTCTGGAGGCACCTTCAGCAACTATGCTATCACCTGGGTGCGACAGGCCCCTGGACAAGGGCTTGAGTGGATGGGAGAGATCATCCCTGTCTTTGGAACACCAAAGTATGCACAGAAGTTCCAGGGCAGAGTCACGATAACCGCGGACGAATCCACGAGCACAGCCTACATGGAGATGAGCAGCCTGAGATCTGAGGACACGGCCGTATATTACTGCGCGAGAGGTGTTTGGGGCCTTGACTACTGGGGCCAGGGAACCCTGGTCACCGTCTCCTC	CAGGTGCAGCTGGTGCAGTCTGGGGCTGAGGTGAAGAAGCCTGGGTCCTCGGTGAAGGTCTCCTGCAAGGCTTCTGGAGGCACCTTCAGCAACTATGCTATCACCTGGGTGCGACAGGCCCCTGGACAAGGGCTTGAGTGGATGGGAGAGATCATCCCTGTCTTTGGAACACCAAAGTATGCACAGAAGTTCCAGGGCAGAGTCACGATAACCGCGGACGAATCCACGAGCACAGCCTACATGGAGATGAGCAGCCTGAGATCTGAGGACACGGCCGTATATTACTGCGCGAGAGGTGTTTGGGGCCTTGACTACTGGGGCCAGGGAACCCTGGTCACCGTCTCCTC	0	0	12	7	ARGVWGLDY	9	CZ111_Plate3_KC_15	IGKV1-5*03		IGKJ4*01	TGCATCTGTAGGAGACAGAGTCACCATCACTTGCCGGGCCAGTCAGAGTATTAGTAGCTGGTTGGCCTGGTATCAGCAGAAACCAGGGAAAGCCCCTAAGCTCCTGATCTATAAGGCGTCTAGTTTAGAAAGTGGGGTCCCATCAAGGTTCAGCGGCAGTGGATCTGGGACAGAATTCACTCTCACCATCAGCAGCCTGCAGCCTGATGATTTTGCAACTTATTACTGCCAACAGTATAATAGTTACCCCCTCACTTTCGGCGGAGGGACCAAGGTGGAGATCAAAC	GACATCCAGATGACCCAGTCTCCTTCCACCCTGTCTGCATCTGTAGGAGACAGAGTCACCATCACTTGCCGGGCCAGTCAGAGTATTAGTAGCTGGTTGGCCTGGTATCAGCAGAAACCAGGGAAAGCCCCTAAGCTCCTGATCTATAAGGCGTCTAGTTTAGAAAGTGGGGTCCCATCAAGGTTCAGCGGCAGTGGATCTGGGACAGAATTCACTCTCACCATCAGCAGCCTGCAGCCTGATGATTTTGCAACTTATTACTGCCAACAGTATAATAGTTACCCCCTCACTTTCGGCGGAGGGACCAAGGTGGAGATCAAAC	0	0	0	0	QQYNSYPLT	9
31	3	CZ128_HC_117	IGHV1-69*01	IGHD6-19*01	IGHJ4*02	GTGCAGCTGGTGCAGTCTGGGGCTGAGGTGAAGAAGCCTGGGTCCTCGGTGAGGGTCTCCTGCAAGGCTTCTGGAGGCGCCTTCAGCAACTATGCTTTCAGCTGGGTGCGACAGGCCCCTGGACAAGGGCTTGAGTGGATGGGAGTGATCATCCCTGTCTTTGGTACACCATACTATGCACAGAAGTTCCAGGGCAGACTCACGATTAGCGCGGACGAATCCGCGACCACAGCCTATATGGATCTGAGCACCCTGACATCTGACGACACGGCCGTGTATTACTGTGCGAGAGGGGGAGGAGCAGTGGCTGCCAATCCTTACTGGGGCCAGGGAACCCTGGTCACCGTCTCCTCAG	CAGGTGCAGCTGGTGCAGTCTGGGGCTGAGGTGAAGAAGCCTGGGTCCTCGGTGAGGGTCTCCTGCAAGGCTTCTGGAGGCGCCTTCAGCAACTATGCTTTCAGCTGGGTGCGACAGGCCCCTGGACAAGGGCTTGAGTGGATGGGAGTGATCATCCCTGTCTTTGGTACACCATACTATGCACAGAAGTTCCAGGGCAGACTCACGATTAGCGCGGACGAATCCGCGACCACAGCCTATATGGATCTGAGCACCCTGACATCTGACGACACGGCCGTGTATTACTGTGCGAGAGGGGGAGGAGCAGTGGCTGCCAATCCTTACTGGGGCCAGGGAACCCTGGTCACCGTCTCCTCAG	0	0	18	16	ARGGGAVAANPY	12	CZ128_KC_92	IGKV1-5*03		IGKJ4*01	CCTGTCTGCATTTGTGGGAGACAGAGTCACCATCACTTGCCGGGCCAGTCAGAGTATTAGTAGCTGGTTGGCCTGGTATCAACAGAAACCAGGGAAAGCCCCTAAGCTCCTGATCTATTCGGCGTCTAGTTTAGAAACTGGGGTCCCATCAAGGTTCAGCGGCAGTGGATCTGGGACAGAATTCACTCTCACCATCAGCGGCCTGCAGCCTGATGATTTTGCAACTTATTACTGCCAACAGTATAATAGTTATTCGTCGCTCACTTTCGGCGGAGGGACCAAGGTGGAGATCAAAC	GACATCCAGATGACCCAGTCTCCTTCCACCCTGTCTGCATTTGTGGGAGACAGAGTCACCATCACTTGCCGGGCCAGTCAGAGTATTAGTAGCTGGTTGGCCTGGTATCAACAGAAACCAGGGAAAGCCCCTAAGCTCCTGATCTATTCGGCGTCTAGTTTAGAAACTGGGGTCCCATCAAGGTTCAGCGGCAGTGGATCTGGGACAGAATTCACTCTCACCATCAGCGGCCTGCAGCCTGATGATTTTGCAACTTATTACTGCCAACAGTATAATAGTTATTCGTCGCTCACTTTCGGCGGAGGGACCAAGGTGGAGATCAAAC	0	0	7	4	QQYNSYSSLT	10
32	3	CZ124_HC_26	IGHV1-69*01	IGHD1-26*01	IGHJ4*02	GTGCAGCTGGTGCAGTCTGGGCCTGAGGTGAAGAAGCCTGGGTCCTCGGTGAAGGTCTCCTGCAAGGCTTCTGGAGGCACCTTCAGCAACTATGGAATCAGCTGGGTGCGACAGGCCCCTGGACAAGGGCTTGAGTGGATGGGATTGATCATCCCTATCTTTGGCACAGCGAACTACGCACAGAAGTTCCAGGGCAGAGTCACGATTACCGCGGACGAATCTACAAACACAGTCTACATGGAGCTGAGCAGCCTGAGATCTGAAGACACGGCCTTTTATTATTGTTCGAGAGATGACGGGGGTGGGACTTACTCGGCCTACTGGGGCCAGGGAACCCTGGTCACCGTCTCCTCAG	CAGGTGCAGCTGGTGCAGTCTGGGCCTGAGGTGAAGAAGCCTGGGTCCTCGGTGAAGGTCTCCTGCAAGGCTTCTGGAGGCACCTTCAGCAACTATGGAATCAGCTGGGTGCGACAGGCCCCTGGACAAGGGCTTGAGTGGATGGGATTGATCATCCCTATCTTTGGCACAGCGAACTACGCACAGAAGTTCCAGGGCAGAGTCACGATTACCGCGGACGAATCTACAAACACAGTCTACATGGAGCTGAGCAGCCTGAGATCTGAAGACACGGCCTTTTATTATTGTTCGAGAGATGACGGGGGTGGGACTTACTCGGCCTACTGGGGCCAGGGAACCCTGGTCACCGTCTCCTCAG	0	0	16	8	SRDDGGGTYSAY	12	CZ124_KC_20	IGKV2D-29*01		IGKJ4*01	CCTGTCCGTCACCCCTGGACAGCCGGCCTCCATCTCCTGCAAGTCTAGTCAGAGCCTCCTGCATAGGGATGGAAAGACCTATTTCCATTGGTTCTTTCAGAAGCCAGGCCAGCCTCCACAGCCCCTGATCTATGAGGTTTCCAATCGGTTCTCCGGAGTGCCAGATAGGTTCAGTGGCAGCGGGTCGGGGACAGATTGCACACTGAAAATCAGCCGGGTGGAGGCTGAGGATGTTGGGGTTTATTACTGCATGCAAAGCATACAGCTTCCGCTCACTTTCGGCGGAGGGACCAAGGTGGAGATCAAAC	GATATTGTGATGACCCAGACTCCACTCTCTCTGTCCGTCACCCCTGGACAGCCGGCCTCCATCTCCTGCAAGTCTAGTCAGAGCCTCCTGCATAGGGATGGAAAGACCTATTTCCATTGGTTCTTTCAGAAGCCAGGCCAGCCTCCACAGCCCCTGATCTATGAGGTTTCCAATCGGTTCTCCGGAGTGCCAGATAGGTTCAGTGGCAGCGGGTCGGGGACAGATTGCACACTGAAAATCAGCCGGGTGGAGGCTGAGGATGTTGGGGTTTATTACTGCATGCAAAGCATACAGCTTCCGCTCACTTTCGGCGGAGGGACCAAGGTGGAGATCAAAC	0	0	12	7	MQSIQLPLT	9
32	3	CZ124_HC_168	IGHV1-69*01	IGHD1-26*01	IGHJ4*02	GTGCAGCTGGTGCAGTCTGGGGCTGAGGTGAAGAAGCCTGGGTCCTCGGTGAAGGTCTCCTGCAAGACTTCTGGGGGCACCTTCAACACCTATACTATCACCTGGCTGCGACAGGCCCCTGGACAAGGGCTTGAGTGGATGGGAGGGATCATCCCTATCTTTGGTACTGCAAACTACGCACAGAAGTTCCAGGGCAGAGTCACGATTACCGCGGACGAATCCTCGAGTACAGCCTACATGGAACTGAGCAGCCTGAGATCTGAGGACACGGCCGTCTATTACTGTGCGAGAGATGACGGGGGTGGGAGCTACTCGGCCTACTGGGGCCAGGGAACCCTGGTCACCGTCTCCTCAG	CAGGTGCAGCTGGTGCAGTCTGGGGCTGAGGTGAAGAAGCCTGGGTCCTCGGTGAAGGTCTCCTGCAAGACTTCTGGGGGCACCTTCAACACCTATACTATCACCTGGCTGCGACAGGCCCCTGGACAAGGGCTTGAGTGGATGGGAGGGATCATCCCTATCTTTGGTACTGCAAACTACGCACAGAAGTTCCAGGGCAGAGTCACGATTACCGCGGACGAATCCTCGAGTACAGCCTACATGGAACTGAGCAGCCTGAGATCTGAGGACACGGCCGTCTATTACTGTGCGAGAGATGACGGGGGTGGGAGCTACTCGGCCTACTGGGGCCAGGGAACCCTGGTCACCGTCTCCTCAG	0	0	12	7	ARDDGGGSYSAY	12	CZ124_KC_135	IGKV2D-29*01		IGKJ4*01	CCTGTCCGTCACCCCTGGACAGCCGGCCTCCATCTCCTGCAAGTCTAGTCAGAGCCTCCTGCATCGTGATGGAAAGACGTATTTGCATTGGCACCTGCAGAGGCCAGGCCAGCCTCCACAGCCCCTGATCTATGAAGTTTCCAACCGGTTCTCTGGAGTGCCAGATAGGTTCAGTGGCAGCGGGTCAGGGACACATTTCACACTGAGAATCAGCCGGGTGGAGGCTGAGGATGTTGGGGTTTATTACTGCATGCAAAGTATACAGCTTCCGCTCACTTTCGGCGGAGGGACCAAGGTGGAGATTAAAC	GATATTGTGATGACCCAGACTCCACTCTCTCTGTCCGTCACCCCTGGACAGCCGGCCTCCATCTCCTGCAAGTCTAGTCAGAGCCTCCTGCATCGTGATGGAAAGACGTATTTGCATTGGCACCTGCAGAGGCCAGGCCAGCCTCCACAGCCCCTGATCTATGAAGTTTCCAACCGGTTCTCTGGAGTGCCAGATAGGTTCAGTGGCAGCGGGTCAGGGACACATTTCACACTGAGAATCAGCCGGGTGGAGGCTGAGGATGTTGGGGTTTATTACTGCATGCAAAGTATACAGCTTCCGCTCACTTTCGGCGGAGGGACCAAGGTGGAGATTAAAC	0	0	8	7	MQSIQLPLT	9
32	3	CZ128_HC_113	IGHV1-69*01	IGHD2/OR15-2a*01	IGHJ4*02	TGCAGCTGGTGCAGTCTGGGGCTGAGGTGAAGAAGCCTGGGTCCTCGGTGAAGGTCTCCTGCAAGGCTTCTGGAGGCATCTTCAGCAACTATGCTATCAACTGGGTGCGACAGGCCCCTGGACAAGGGCTTGAGTGGATGGGACGGATCATCCCTTTCTTTGGTACACCAGACTACGCACAGAAGTTCCTGGGCAGAGTCTCGATTACCGCGGACGATTCCACGAGCACAGGCTACATGGAGCTGAGCAGCCTGAGATCTGAGGACACGGCCGTCTATTACTGTGCGAGAGACGGAGGGACTACTTTTCTTGACTACTGGGGCCAGGGAACCCTGGTCACCGTCTCCTCAG	CAGGTGCAGCTGGTGCAGTCTGGGGCTGAGGTGAAGAAGCCTGGGTCCTCGGTGAAGGTCTCCTGCAAGGCTTCTGGAGGCATCTTCAGCAACTATGCTATCAACTGGGTGCGACAGGCCCCTGGACAAGGGCTTGAGTGGATGGGACGGATCATCCCTTTCTTTGGTACACCAGACTACGCACAGAAGTTCCTGGGCAGAGTCTCGATTACCGCGGACGATTCCACGAGCACAGGCTACATGGAGCTGAGCAGCCTGAGATCTGAGGACACGGCCGTCTATTACTGTGCGAGAGACGGAGGGACTACTTTTCTTGACTACTGGGGCCAGGGAACCCTGGTCACCGTCTCCTCAG	0	0	12	11	ARDGGTTFLDY	11	CZ128_KC_90	IGKV2D-29*01		IGKJ4*01	GATGACCCAGACTCCAGTCTCCCTGTCCGTCACCCCTGGACAGCCGGCCTCCATCTCCTGCAAGTCTAGTCAGAGCCTCCTTCATAGAGATGGAAAGACCTATTTGTATTGGTACGTGCAGAAGCCAGGCCAGCCTCCACAGCTCCTGATCTATGAAGTTTCCAACCGGTTGTCTGGAGTGCCAGATAGGTTCAGTGGCAGCGGGTCAGGGACAGATTTCACACTGAAAATCAGCCGGGTGGAGGCTGAGGATGTTGGGGTTTATTACTGCATGGAAAGTATACAGCTTCCTCTCACTTTCGGCGGAGGGACCAAGGTGGAGATCAAAC	GATATTGTGATGACCCAGACTCCAGTCTCCCTGTCCGTCACCCCTGGACAGCCGGCCTCCATCTCCTGCAAGTCTAGTCAGAGCCTCCTTCATAGAGATGGAAAGACCTATTTGTATTGGTACGTGCAGAAGCCAGGCCAGCCTCCACAGCTCCTGATCTATGAAGTTTCCAACCGGTTGTCTGGAGTGCCAGATAGGTTCAGTGGCAGCGGGTCAGGGACAGATTTCACACTGAAAATCAGCCGGGTGGAGGCTGAGGATGTTGGGGTTTATTACTGCATGGAAAGTATACAGCTTCCTCTCACTTTCGGCGGAGGGACCAAGGTGGAGATCAAAC	0	0	6	5	MESIQLPLT	9
33	3	CZ128_HC_82	IGHV1-69*01	IGHD5-18*01	IGHJ4*02	TGCAGCTGGTGCAGTCTGGGGCTGAGGTGAAGAAGCCTGGGTCGTCGGTGAAGGTCTCCTGCAAGGCTTCTGGAGGCACCTTCAGTAGCCAGGCTATCACCTGGGTGCGACAGGCCCCTGGACAAGGGCTTGAGTGGATGGGAGTGTTCATCCCTATCTTCGGTACAGCAAACTACGCACAGAAGTTCCAGGGCAGAGTCACAATTACCGCGGACGAATCCACGAGCACAGCCTATATGGAGCTGAACAGCCTGAGATCTGAGGACACGGCCGTGTATTACTGTACGAGAGAAGGTGGTGGATACGTCTCTGGTTATGGGGGTGGATCCTACTTTGACTACTGGGGCCAGGGAACCCTGGTCACCGTCTCCTCAG	CAGGTGCAGCTGGTGCAGTCTGGGGCTGAGGTGAAGAAGCCTGGGTCGTCGGTGAAGGTCTCCTGCAAGGCTTCTGGAGGCACCTTCAGTAGCCAGGCTATCACCTGGGTGCGACAGGCCCCTGGACAAGGGCTTGAGTGGATGGGAGTGTTCATCCCTATCTTCGGTACAGCAAACTACGCACAGAAGTTCCAGGGCAGAGTCACAATTACCGCGGACGAATCCACGAGCACAGCCTATATGGAGCTGAACAGCCTGAGATCTGAGGACACGGCCGTGTATTACTGTACGAGAGAAGGTGGTGGATACGTCTCTGGTTATGGGGGTGGATCCTACTTTGACTACTGGGGCCAGGGAACCCTGGTCACCGTCTCCTCAG	0	0	11	6	TREGGGYVSGYGGGSYFDY	19	CZ128_KC_66	IGKV4-1*01		IGKJ5*01	CCTGGCTGTGTCTCTGGGCGAGAGGGCCACCATCAACTGCAAGTCCAGCCAGAGTGTTTTGTACAGCAATAAGAACTACTTAGCTTGGTACCAGGTCAAACCAGGACAGCCTCCTAGGCTGCTCATTTACTGGGCATCTACCCGGGAATCCGGGGTCCCTGACCGATTCAGTGGCAGCGGGTCTGGGACAGATTTCACTCTCACCATCAGCAGCCTGCAGGCTGAAGATGTGGCAGTTTATTACTGTCAGCAATATTATAATACTCCCGTCACCTTCGGCCAAGGGACACGACTGGAGATTAAAC	GACATCGTGATGACCCAGTCTCCAGACTCCCTGGCTGTGTCTCTGGGCGAGAGGGCCACCATCAACTGCAAGTCCAGCCAGAGTGTTTTGTACAGCAATAAGAACTACTTAGCTTGGTACCAGGTCAAACCAGGACAGCCTCCTAGGCTGCTCATTTACTGGGCATCTACCCGGGAATCCGGGGTCCCTGACCGATTCAGTGGCAGCGGGTCTGGGACAGATTTCACTCTCACCATCAGCAGCCTGCAGGCTGAAGATGTGGCAGTTTATTACTGTCAGCAATATTATAATACTCCCGTCACCTTCGGCCAAGGGACACGACTGGAGATTAAAC	0	6	5	60	QQYYNTPVT	9
33	3	CZV12_HC_30	IGHV1-69*01	IGHD5-24*01	IGHJ4*02	GTGCAGCTGGTGCAGTCTGGGGCTGAGGTGAAGAAGCCTGGGTCCTCGGTGAGGGTCTCCTGCAAGGTTTCTGGAGACACCTTCAGCAACTATGCTATCAGCTGGGTGCGACAGGCCCCTGGACAAGGGCTTGAGTGGATGGGGGGGATCATCCCTATGTTTGGGACAACAACCTACGGACAGAAGTTCAAGGCCAGAGTCACGATTACCGCGGACGAATCGACGAGCACAGCCTATGTGGAATTGAACAGCCTGACATCTGAAGACACGGCCATGTATTACTGTGCGAGAGGGGGCCTAAGGATGGCAACAATTTCTACTTACGCGCACTGGGGGCAGGGAACCCTGATCACCGTCTCTTCAG	CAGGTGCAGCTGGTGCAGTCTGGGGCTGAGGTGAAGAAGCCTGGGTCCTCGGTGAGGGTCTCCTGCAAGGTTTCTGGAGACACCTTCAGCAACTATGCTATCAGCTGGGTGCGACAGGCCCCTGGACAAGGGCTTGAGTGGATGGGGGGGATCATCCCTATGTTTGGGACAACAACCTACGGACAGAAGTTCAAGGCCAGAGTCACGATTACCGCGGACGAATCGACGAGCACAGCCTATGTGGAATTGAACAGCCTGACATCTGAAGACACGGCCATGTATTACTGTGCGAGAGGGGGCCTAAGGATGGCAACAATTTCTACTTACGCGCACTGGGGGCAGGGAACCCTGATCACCGTCTCTTCAG	0	0	21	14	ARGGLRMATISTYAH	15	CZV12_KC_23	IGKV4-1*01		IGKJ5*01	CCCNNNNNNCNGTCTCCCTGGCTGTGTCTCTGGGCGGGAGGGCCACCCTCAACTGCAAGTCCAGCCAGAGTGTTTTAAACACCTCCAACAATAAAAACTACTTAGGGTGGTACCAGCAGAAGCCAGGACAGCCTCCTAGGCTGCTCATTAACTGGGCCTCAACCCGGGAATCGGGGGTCCCTGACCGATTCAGTGGCAGCGGGTCCGGGACAGATTTCACTCTCACCATCATCAGGGTGCAGGCTGAAGATGTGGGAGTTTATTACTGTCAGCAATTTTATCGTACTCCTCAAGCGATCACCTTCGGCCAAGGGACACGACTGGAGATTAAAC	GACATCGTGATGACCCAGTCTCCAGACTCCCTGGCTGTGTCTCTGGGCGGGAGGGCCACCCTCAACTGCAAGTCCAGCCAGAGTGTTTTAAACACCTCCAACAATAAAAACTACTTAGGGTGGTACCAGCAGAAGCCAGGACAGCCTCCTAGGCTGCTCATTAACTGGGCCTCAACCCGGGAATCGGGGGTCCCTGACCGATTCAGTGGCAGCGGGTCCGGGACAGATTTCACTCTCACCATCATCAGGGTGCAGGCTGAAGATGTGGGAGTTTATTACTGTCAGCAATTTTATCGTACTCCTCAAGCGATCACCTTCGGCCAAGGGACACGACTGGAGATTAAAC	0	0	18	13	QQFYRTPQAIT	11
33	3	CZV12_HC_60	IGHV1-69*01	IGHD5-24*01	IGHJ4*02	GTGCAGCTGGTGCAGTCTGGGGCTGAGGTGAAGAAGCCTGGGTCCTCGGTGAAGGTCTCCTGCAAGGCTTCTGGAGGCACCTTCAGCAACTATGCTATCAGTTGGGTGCGACAGGCCCCTGGACAAGGGCTTGAGTGGATGGGAGGGATCATCCCTATGTTTGGTACAACAACCTACGGACAGAAGTTTCAGGGCAGAGTCACGATTACCGCGGACGAATCCACGAGCACAGCTTACATGGAGCTGAGCAGCCTGAGATCTGAGGACACGGCCGTATATTACTGTGCGAGAGGGGGGCTAAGGATGGCTACAATTTCTACTTACGCGCACTGGGGCCAGGGAACCCTGGTCACCGTCTCCTCAG	CAGGTGCAGCTGGTGCAGTCTGGGGCTGAGGTGAAGAAGCCTGGGTCCTCGGTGAAGGTCTCCTGCAAGGCTTCTGGAGGCACCTTCAGCAACTATGCTATCAGTTGGGTGCGACAGGCCCCTGGACAAGGGCTTGAGTGGATGGGAGGGATCATCCCTATGTTTGGTACAACAACCTACGGACAGAAGTTTCAGGGCAGAGTCACGATTACCGCGGACGAATCCACGAGCACAGCTTACATGGAGCTGAGCAGCCTGAGATCTGAGGACACGGCCGTATATTACTGTGCGAGAGGGGGGCTAAGGATGGCTACAATTTCTACTTACGCGCACTGGGGCCAGGGAACCCTGGTCACCGTCTCCTCAG	0	0	9	5	ARGGLRMATISTYAH	15	CZV12_KC_44	IGKV4-1*01		IGKJ5*01	CCTGGCTGTGTCTNTGGGCGAGAGGGCCACCATCAACTGCAAGTCCAGCCAGAGTGTTTTTTACAGCTCCAACAATAAGAACTATTTAGCTTGGTACCAGCAGAAACCAGGACAGCCTCCTAAGCTGCTCATTTACTGGGCATCTACCCGGGAATCCGGGGTCCCTGACCGATTCAGTGGCAGCGGGTCTGGGACGGATTTCACTCTCACCATCAGCAGCCTGCAGGCTGAAGATGTGGCTGTTTATTACTGTCAGCAATATTATAGTACTCCTCAAGCGATCACCTTCGGCCAAGGGACACGACTGGAGATTAAAC	GACATCGTGATGACCCAGTCTCCAGACTCCCTGGCTGTGTCTNTGGGCGAGAGGGCCACCATCAACTGCAAGTCCAGCCAGAGTGTTTTTTACAGCTCCAACAATAAGAACTATTTAGCTTGGTACCAGCAGAAACCAGGACAGCCTCCTAAGCTGCTCATTTACTGGGCATCTACCCGGGAATCCGGGGTCCCTGACCGATTCAGTGGCAGCGGGTCTGGGACGGATTTCACTCTCACCATCAGCAGCCTGCAGGCTGAAGATGTGGCTGTTTATTACTGTCAGCAATATTATAGTACTCCTCAAGCGATCACCTTCGGCCAAGGGACACGACTGGAGATTAAAC	0	0	5	2	QQYYSTPQAIT	11
35	3	CZ112_HC_38-	IGHV1-69*14	IGHD3-10*01	IGHJ4*02	GGTCCAGCTGGTGCAGTCTGGGGCTGAAGTGAAGAAGCCTGGGTCCTCGGTGAAGGTCTCCTGCAAGGCTTCTGGAGGCACCTTCAGTAACTTTGCTATCAGCTGGGTGCGACAGGCCCCTGGACAAGGGCTTGAGTGGATGGGAGATATCATCCCTGTCTTTGCTACACCAAGGTACGCACAGGAGTTCCAGGGCAGAGTCACGATTACCGCGGACAAGTCCACGAGCACAGCCTACATGGAGGTGAACAGCCTGAGATCTGAGGACACGGCCGTGTATTACTGTACGAGAGAGGATGGTTTGGGGAGTTATTATGATTGGGGCCAGGGAACCCTGGTCACCGTCTCCTCAG	CAGGTCCAGCTGGTGCAGTCTGGGGCTGAAGTGAAGAAGCCTGGGTCCTCGGTGAAGGTCTCCTGCAAGGCTTCTGGAGGCACCTTCAGTAACTTTGCTATCAGCTGGGTGCGACAGGCCCCTGGACAAGGGCTTGAGTGGATGGGAGATATCATCCCTGTCTTTGCTACACCAAGGTACGCACAGGAGTTCCAGGGCAGAGTCACGATTACCGCGGACAAGTCCACGAGCACAGCCTACATGGAGGTGAACAGCCTGAGATCTGAGGACACGGCCGTGTATTACTGTACGAGAGAGGATGGTTTGGGGAGTTATTATGATTGGGGCCAGGGAACCCTGGTCACCGTCTCCTCAG	0	0	15	11	TREDGLGSYYD	11	CZ112_KC_29-	IGKV2-28*01		IGKJ2*01	CCTGCCCGTCACCCCTGGAGAGCCGGCCTCCATCTCCTGCAGGTCTAGTCAGAGCCTCCTGCATAGGAATGGGCACAACTATTTGGATTGGTACCTGCAGAAGCCAGGGCAGTCTCCACAGCTCCTGATCTATTTGGGTTCTAATCGGGCCTCTGGGGTCCCTGACAGGTTCAGTGGCAGTGGATCAGGCACAGATTTTACACTGAAAATCAGCAGAGTGGAGGCTGAGGATGTTGGGGTCTATTACTGCATGGAAGCTCTACAAACTCCTCGGACTTTTGGCCAGGGGACTAAGCTGGAGATCAAAC	GATATTGTGATGACTCAGTCTCCACTCTCCCTGCCCGTCACCCCTGGAGAGCCGGCCTCCATCTCCTGCAGGTCTAGTCAGAGCCTCCTGCATAGGAATGGGCACAACTATTTGGATTGGTACCTGCAGAAGCCAGGGCAGTCTCCACAGCTCCTGATCTATTTGGGTTCTAATCGGGCCTCTGGGGTCCCTGACAGGTTCAGTGGCAGTGGATCAGGCACAGATTTTACACTGAAAATCAGCAGAGTGGAGGCTGAGGATGTTGGGGTCTATTACTGCATGGAAGCTCTACAAACTCCTCGGACTTTTGGCCAGGGGACTAAGCTGGAGATCAAAC	0	0	5	3	MEALQTPRT	9
35	3	CZ112_HC_89-	IGHV1-69*14	IGHD3-10*01	IGHJ4*02	GGTCCAGCTGGTGCAGTCTGGGGCTGAGGTGAAGAAGCCTGGGTCCTCGGTGAAGGTCTCCTGCAAGTCTTCTGGAGGCACCTTCAACAACTTTGCTATCAATTGGGTGCGACAGGCCCCTGGACAAGGGCTTGAGTGGATGGGAAATATCATCCCTATCTTTGGTACAGCAAACTACGGACAGAAGTTCCAGGACAAAATCACGATTACCGCGGACAAATCCACGACCACAGCCAACCTGGAGTTGAGCAGCCTGAGATCTGAGGACACGGCCATATATTATTGTGCGAGAACGGGAGGTTTGGGGAGTCTTGACGACTGGGGACAGGGAACCCTGGTCATCGTCTCCTCAG	CAGGTCCAGCTGGTGCAGTCTGGGGCTGAGGTGAAGAAGCCTGGGTCCTCGGTGAAGGTCTCCTGCAAGTCTTCTGGAGGCACCTTCAACAACTTTGCTATCAATTGGGTGCGACAGGCCCCTGGACAAGGGCTTGAGTGGATGGGAAATATCATCCCTATCTTTGGTACAGCAAACTACGGACAGAAGTTCCAGGACAAAATCACGATTACCGCGGACAAATCCACGACCACAGCCAACCTGGAGTTGAGCAGCCTGAGATCTGAGGACACGGCCATATATTATTGTGCGAGAACGGGAGGTTTGGGGAGTCTTGACGACTGGGGACAGGGAACCCTGGTCATCGTCTCCTCAG	0	0	20	14	ARTGGLGSLDD	11	CZ112_KC_66-	IGKV2-28*01		IGKJ2*01	CCTGCCCGTCACCCCTGGAGAGCCGGCCTCCATCTCCTGCAGGTCTAGTCAGAGCCTCCTGCATAGGAGTGGATACAACTATTTGGATTGGTACCTGCAGAAGCCAGGGCAGCCTCCACAGCTCCTGATCTATTTGGCTTCTAATCGGGCCTCCGGGGTCCCTGACAGGTTCAGTGGCAGTGGATCAGGCACAGATTTTACACTGAAAATCAGCAGAGTGGAGGCTGAAGATGTTGGGGTTTATTACTGCATGCAAGCTCTACAAACTCCCCACACTTTTGGCCAGGGGACCAAGCTGGAGATCAAAC	GATATTGTGATGACTCAGTCTCCACTCTCCCTGCCCGTCACCCCTGGAGAGCCGGCCTCCATCTCCTGCAGGTCTAGTCAGAGCCTCCTGCATAGGAGTGGATACAACTATTTGGATTGGTACCTGCAGAAGCCAGGGCAGCCTCCACAGCTCCTGATCTATTTGGCTTCTAATCGGGCCTCCGGGGTCCCTGACAGGTTCAGTGGCAGTGGATCAGGCACAGATTTTACACTGAAAATCAGCAGAGTGGAGGCTGAAGATGTTGGGGTTTATTACTGCATGCAAGCTCTACAAACTCCCCACACTTTTGGCCAGGGGACCAAGCTGGAGATCAAAC	0	0	5	4	MQALQTPHT	9
35	3	CZ113_HC_102	IGHV1-69*14	IGHD3-10*01	IGHJ4*02	GGTCCAGCTGGTGCAGTCTGGGGCTGAGGTGAAGAGGCCTGGGTCCTCGGTGAAGGTCTCCTGCAAGGCTTCTGGAGGCACCTTCAGCAACTACGCTATCAACTGGGTGCGACAGGCCCCTGGACAAGGGCTCGAGTGGATGGGAGGAATCATCCCGTCTTTTGGAACACCAAATTACGCACAGAAGTTCCAGGGCAGAGTCACGATTACTGCGGACAAATCCACGAGCACAGCCTACATGGAGCTGAGCAGGCTGACATCTGAGGACACGGCCGTGTTTTACTGTGCGAGAAGTTCGGGCTGGTCACTTGACTATTGGGGCCAGGGAACCTTCGTCAGCGTCTCGTCAG	CAGGTCCAGCTGGTGCAGTCTGGGGCTGAGGTGAAGAGGCCTGGGTCCTCGGTGAAGGTCTCCTGCAAGGCTTCTGGAGGCACCTTCAGCAACTACGCTATCAACTGGGTGCGACAGGCCCCTGGACAAGGGCTCGAGTGGATGGGAGGAATCATCCCGTCTTTTGGAACACCAAATTACGCACAGAAGTTCCAGGGCAGAGTCACGATTACTGCGGACAAATCCACGAGCACAGCCTACATGGAGCTGAGCAGGCTGACATCTGAGGACACGGCCGTGTTTTACTGTGCGAGAAGTTCGGGCTGGTCACTTGACTATTGGGGCCAGGGAACCTTCGTCAGCGTCTCGTCAG	0	0	17	8	ARSSGWSLDY	10	CZ113_KC_91	IGKV2-28*01		IGKJ2*01	CCTGCCCCGTCACCCCTGGAGAGCCGGCCTCCATCTCCTGCAGGTCTAGTCAGAGCCTCCTGGATAGTTATGGAAACAACTATTTGGAATGGTACCTGCAGAAGGCAGGGCAGTCTCCACAGCTCCTGATCTATTTGGGTTCTAATCGGGCCTCCGGGGTCCCTGACAGGTTCAGTGGCAGTGGATCAGGCACAGATTTTACACTGAAAATCAGCAGAGTGGAGGCTGAGGATGTTGGGGTTTATTACTGCATGCAAGGTCTACAAACTCCGTACACTTTTGGCCAGGGGACCAAGCTGGAGATCAAAC	GATATTGTGATGACTCAGTCTCCACTCTCCCTGCCCGTCACCCCTGGAGAGCCGGCCTCCATCTCCTGCAGGTCTAGTCAGAGCCTCCTGGATAGTTATGGAAACAACTATTTGGAATGGTACCTGCAGAAGGCAGGGCAGTCTCCACAGCTCCTGATCTATTTGGGTTCTAATCGGGCCTCCGGGGTCCCTGACAGGTTCAGTGGCAGTGGATCAGGCACAGATTTTACACTGAAAATCAGCAGAGTGGAGGCTGAGGATGTTGGGGTTTATTACTGCATGCAAGGTCTACAAACTCCGTACACTTTTGGCCAGGGGACCAAGCTGGAGATCAAAC	0	0	5	6	MQGLQTPYT	9
39	3	CZ113_HC_53	IGHV3-30*18	IGHD3-10*02	IGHJ4*02	GGAGGCGTGGTCCAGCCTGGGAGGTCCCTGAGACTCTCCTGTGCAGCCTCTGGATTCACCTTCGTTAGCTATGGAATGCACTGGGTCCGCCAGGCTCCAGGCAAGGGGCTGGAGTGGGTGGCGGCTATATCATATGATGGAAGTGATAAACACTATGCAGACTCCGTGAAGGGCCGATTCACCATCTCCAGAGACAATTCCAAGAACACACTGTATCTGCAATTGAACAGCCTGAGAGTTGAAGACACGGCTGTTTATTACTGTGCGAAGGGCCCTGGAAATTATTATGTTCGCTTCTTTGACCACTGGGGCCAGGGAATCCTGGTCACCGTCTCCTCAG	CAGGTGCAGCTGGTGGAGTCTGGGGGAGGCGTGGTCCAGCCTGGGAGGTCCCTGAGACTCTCCTGTGCAGCCTCTGGATTCACCTTCGTTAGCTATGGAATGCACTGGGTCCGCCAGGCTCCAGGCAAGGGGCTGGAGTGGGTGGCGGCTATATCATATGATGGAAGTGATAAACACTATGCAGACTCCGTGAAGGGCCGATTCACCATCTCCAGAGACAATTCCAAGAACACACTGTATCTGCAATTGAACAGCCTGAGAGTTGAAGACACGGCTGTTTATTACTGTGCGAAGGGCCCTGGAAATTATTATGTTCGCTTCTTTGACCACTGGGGCCAGGGAATCCTGGTCACCGTCTCCTCAG	0	0	12	6	AKGPGNYYVRFFDH	14													CZ113_LC_22	IGLV2-14*01		IGLJ3*02	CCGGTTCCTGGTCCCAGTCTGTGCTGACTCAGCCTGCCTCCGTGTCTGGGTCTCCTGGACAGTCGATCACCATCTCCTGCACTGGAACCAGCAGTGACGTTGGTGCTTATGATTATGTCTCCTGGTACCAACAACACCCAGGCAAAGCCCCCAAACTCATCATTTATGATGTCGGTAATCGGCCCTCTGGGATTTCTAATCGCTTCTCTGGCTCCAAGTCTGGCAACACGGCCTCCCTGACCATCTCTGGGCTCCAGACTGAGGACGAGGCTGGATATTACTGCAGCTCATCTACAAGCAACTTCACTCCGCTGTTCGGCGGAGGGACCAAGCTGACCGTCCTAG	CAGTCTGTGCTGACTCAGCCTGCCTCCGTGTCTGGGTCTCCTGGACAGTCGATCACCATCTCCTGCACTGGAACCAGCAGTGACGTTGGTGCTTATGATTATGTCTCCTGGTACCAACAACACCCAGGCAAAGCCCCCAAACTCATCATTTATGATGTCGGTAATCGGCCCTCTGGGATTTCTAATCGCTTCTCTGGCTCCAAGTCTGGCAACACGGCCTCCCTGACCATCTCTGGGCTCCAGACTGAGGACGAGGCTGGATATTACTGCAGCTCATCTACAAGCAACTTCACTCCGCTGTTCGGCGGAGGGACCAAGCTGACCGTCCTAG	0	0	14	12	SSSTSNFTPL	10
39	3	CZ132_HC_145	IGHV3-30*18	IGHD6-19*01	IGHJ4*02	GTGCAGCTGGTGGAGTCTGGGGGAGGCGTGGTCCAGCCTGGGAGGTCCCTGAGACTCTCCTGTGAAGTCTCTGGATTCACCTTCAGTCACTATGGCATGCACTGGGTCCGCCAGGCTCCAGGCAAGGGGCTGGAATGGGTGGCATTTATATCATATGATGGAAGTAAGAAAGACTATGCAGAGTCCGTGAAGGGCCGATTCACCATCTCCAGAGACAATTCCAAGAACACACTGTATCTGCAAACGAACAGCGTGAGAGCTGAGGACACGGCTGTGTATTACTGTGTGAAAGATCTAGGCTGGTACGGCGACTGGGGCCAGAGAACCCTGGTCACCGTCTCCTCAG	CAGGTGCAGCTGGTGGAGTCTGGGGGAGGCGTGGTCCAGCCTGGGAGGTCCCTGAGACTCTCCTGTGAAGTCTCTGGATTCACCTTCAGTCACTATGGCATGCACTGGGTCCGCCAGGCTCCAGGCAAGGGGCTGGAATGGGTGGCATTTATATCATATGATGGAAGTAAGAAAGACTATGCAGAGTCCGTGAAGGGCCGATTCACCATCTCCAGAGACAATTCCAAGAACACACTGTATCTGCAAACGAACAGCGTGAGAGCTGAGGACACGGCTGTGTATTACTGTGTGAAAGATCTAGGCTGGTACGGCGACTGGGGCCAGAGAACCCTGGTCACCGTCTCCTCAG	0	0	12	10	VKDLGWYGD	9													CZ132_LC_52	IGLV2-14*01		IGLJ3*02	CTAGTAAGNNNNNNGCAACCGGTTCCTGGNCCCAGTCTGTGCTGACTCAGCCTGCCTCCGTGTCTGGGTCTCCTGGACAGTCGATCACCATCTCCTGCACTGGAACCAGCAGTGACGTTGGTGGTTATAACTATGTCTCCTGGTTCCAACAGCACCCAGGCAAAGCCCCCAAACTCATGATTTTTGAGGTCACTAACCGGCCCTCAGGGGTTTCTAATCGCTTCTCTGGCTCCAAGTCTGGCAACACGGCCTCCCTGATCATCTCTGGGCTCCAGGCTGAGGACGAGGCTGATTATTACTGCCTCTCATATACAAGCAGCACCACTTGGGTGTTCGGCGGAGGGACCAAGCTGACCGTCCTAG	CAGTCTGTGCTGACTCAGCCTGCCTCCGTGTCTGGGTCTCCTGGACAGTCGATCACCATCTCCTGCACTGGAACCAGCAGTGACGTTGGTGGTTATAACTATGTCTCCTGGTTCCAACAGCACCCAGGCAAAGCCCCCAAACTCATGATTTTTGAGGTCACTAACCGGCCCTCAGGGGTTTCTAATCGCTTCTCTGGCTCCAAGTCTGGCAACACGGCCTCCCTGATCATCTCTGGGCTCCAGGCTGAGGACGAGGCTGATTATTACTGCCTCTCATATACAAGCAGCACCACTTGGGTGTTCGGCGGAGGGACCAAGCTGACCGTCCTAG	0	0	7	7	LSYTSSTTWV	10
39	3	CZ132_HC_191	IGHV3-30*18	IGHD3-10*01	IGHJ4*02	GTGCAGCTGGTGGAGTCTGGGGGAGGCGTGGTCCAGCCTGGGAGGTCCCTGAGACTCTCCTGTGCAGCCTCTGGATTCACCTTCAGTAACTATGGCATACACTGGGTCCGCCAGGCTCCAGGCCAGGGGCTGGAGTGGGTGGCATTTATATCATATGATGGCACTGGTAAATACTATGCAGACTCCGTGAAGGGCCGATTCACTATCTCCAGAGACAATTCCAAGAACACGGTGTATTTGCAAATGAACAGCCTGAGAGTTGAGGACACGGCTGTGTATTACTGTGCGAAAGGCCCCTATGGTCCTTTTGACGACTGGGGCCAGGGAAACCTGGTCACCGTCTCCTCAG	CAGGTGCAGCTGGTGGAGTCTGGGGGAGGCGTGGTCCAGCCTGGGAGGTCCCTGAGACTCTCCTGTGCAGCCTCTGGATTCACCTTCAGTAACTATGGCATACACTGGGTCCGCCAGGCTCCAGGCCAGGGGCTGGAGTGGGTGGCATTTATATCATATGATGGCACTGGTAAATACTATGCAGACTCCGTGAAGGGCCGATTCACTATCTCCAGAGACAATTCCAAGAACACGGTGTATTTGCAAATGAACAGCCTGAGAGTTGAGGACACGGCTGTGTATTACTGTGCGAAAGGCCCCTATGGTCCTTTTGACGACTGGGGCCAGGGAAACCTGGTCACCGTCTCCTCAG	0	0	12	8	AKGPYGPFDD	10													CZ132_LC_74	IGLV2-14*01		IGLJ3*02	GACTCAGCCTGCCTCCGTGTCTGGGTCTCCTGGACAGTCGATCACCATCTCCTGCACTGGAACCAGCAGTGACGTTGGTGGTTATAACTATGTCTCCTGGTACCAACAACACCCAGGCAAAGCCCCCAAACTCATGATTTATGAGGTCAGTAATCGGCCCTCAGGGGTTTCTAATCGCTTCTCCGGCTCCAAGTCTGGCAACACGGCCTCCCTGACCATCTCTGGGCTCCAGGCTGAGGACGAGGCTGATTATTACTGCAACTCATATACAAGCACCAGCACTTGGCTGTTCGGCGGAGGGACCAGGCTGACCGTCCTAG	CAGTCTGCCCTGACTCAGCCTGCCTCCGTGTCTGGGTCTCCTGGACAGTCGATCACCATCTCCTGCACTGGAACCAGCAGTGACGTTGGTGGTTATAACTATGTCTCCTGGTACCAACAACACCCAGGCAAAGCCCCCAAACTCATGATTTATGAGGTCAGTAATCGGCCCTCAGGGGTTTCTAATCGCTTCTCCGGCTCCAAGTCTGGCAACACGGCCTCCCTGACCATCTCTGGGCTCCAGGCTGAGGACGAGGCTGATTATTACTGCAACTCATATACAAGCACCAGCACTTGGCTGTTCGGCGGAGGGACCAGGCTGACCGTCCTAG	0	0	2	2	NSYTSTSTWL	10
40	3	CZ113_HC_46	IGHV3-30*18	IGHD3-3*01	IGHJ4*02	GAGTCTGGGGGAGGCGTGGTCCAGCCTGGGAGGTCCCTGAGACTCTCCTGTGCAGCCTCTGGATTCACCTTCAGTAGCTATGGCATGCACTGGGTCCGCCAGGCTCCAGGCAAGGGTCTGGAGTGGGCGGCAGTTATATCATATGATGGAAGTGATAAATTCTATGCAGACTCCGTGAAGGGCCGATTCACCATCTCCAGAGACAACTCCAAGAACACGCTTTTTCTGCAAATGAACAGCCTGAGAGCTGAGGACTCGGCTATCTATTACTGTGCTAAGACGGCGGGTAACCTTTTTGGAGTGGTTGTTATCTGGGGCCAGGGAACCCTGGTCACCGTCTCCTCAG	CAGGTGCAGCTGGTGGAGTCTGGGGGAGGCGTGGTCCAGCCTGGGAGGTCCCTGAGACTCTCCTGTGCAGCCTCTGGATTCACCTTCAGTAGCTATGGCATGCACTGGGTCCGCCAGGCTCCAGGCAAGGGTCTGGAGTGGGCGGCAGTTATATCATATGATGGAAGTGATAAATTCTATGCAGACTCCGTGAAGGGCCGATTCACCATCTCCAGAGACAACTCCAAGAACACGCTTTTTCTGCAAATGAACAGCCTGAGAGCTGAGGACTCGGCTATCTATTACTGTGCTAAGACGGCGGGTAACCTTTTTGGAGTGGTTGTTATCTGGGGCCAGGGAACCCTGGTCACCGTCTCCTCAG	0	0	10	6	AKTAGNLFGVVVI	13													CZ113_LC_17	IGLV4-60*03		IGLJ3*02	CTAGTAGCAACTGCAACCGGTTCCTGGGCCCAGTCTGTGCTGACTCAGTCATCCTCTGCCTCTGCTTCCCTGGGATCCTCGGTCAGGCTCACCTGCACTCTGAGTAGTGGGCACAAGAGCTACATCATCGCATGGCATCAGCAGCAGCCAGGGAAGGCCCCTCGGTACTTGATGAAGCTTGAACCTGGTGGAAGCTCCAACAAGGGAAGCGGGGTTCCTGATCGCTTCTCAGGCTCCAGCTCTGGGGCTGACCGCTACCTCACCATCTCCAACCTCCAGTCTGAGGATGAGGCTGATTATTACTGTCAGACCTGGGACATTAACACCCTGGTGCTCGGCGGAGGGACCAAGCTGACCGTCCTAG	CAGTCTGTGCTGACTCAGTCATCCTCTGCCTCTGCTTCCCTGGGATCCTCGGTCAGGCTCACCTGCACTCTGAGTAGTGGGCACAAGAGCTACATCATCGCATGGCATCAGCAGCAGCCAGGGAAGGCCCCTCGGTACTTGATGAAGCTTGAACCTGGTGGAAGCTCCAACAAGGGAAGCGGGGTTCCTGATCGCTTCTCAGGCTCCAGCTCTGGGGCTGACCGCTACCTCACCATCTCCAACCTCCAGTCTGAGGATGAGGCTGATTATTACTGTCAGACCTGGGACATTAACACCCTGGTGCTCGGCGGAGGGACCAAGCTGACCGTCCTAG	0	0	12	8	QTWDINTLV	9
40	3	CZ132_HC_66	IGHV3-30*18	IGHD6-19*01	IGHJ4*02	GGAGGCGTGGTCCAGCCTGGGAGGTCCCTGAGACTCTCCTGTGCAGCCTCTGGATTCAGCTTCAGTTATTATGGCATGCACTGGGTCCGCCAGGCTCCAGGCAAGGGGCTGGAGTGGGTGGCAGTTATATCATATGATGGAAGTGATAAATACTATACAGACTCCGTGAAGGGCCGATTCACCATCTCCAGAGACAATTCCAAGAACACGCTGTATTTGCAAATGAACAGCCTGAGGGCTGAAGACACGGCTGTCTATTATTGTGCGAAAGTCAGTGGCAACTACCAGGGGCCCTTTGACTCCTGGGGCCAGGGAACCCGGGTCACCGTCTCCTCAG	CAGGTGCAGCTGGTGGAGTCTGGGGGAGGCGTGGTCCAGCCTGGGAGGTCCCTGAGACTCTCCTGTGCAGCCTCTGGATTCAGCTTCAGTTATTATGGCATGCACTGGGTCCGCCAGGCTCCAGGCAAGGGGCTGGAGTGGGTGGCAGTTATATCATATGATGGAAGTGATAAATACTATACAGACTCCGTGAAGGGCCGATTCACCATCTCCAGAGACAATTCCAAGAACACGCTGTATTTGCAAATGAACAGCCTGAGGGCTGAAGACACGGCTGTCTATTATTGTGCGAAAGTCAGTGGCAACTACCAGGGGCCCTTTGACTCCTGGGGCCAGGGAACCCGGGTCACCGTCTCCTCAG	0	0	11	4	AKVSGNYQGPFDS	13													CZ132_LC_20	IGLV4-60*03		IGLJ3*02	ACTCAGTCGTCCTCTGCCTCTGCTTCCCTGGGATCCTCGGTCAAGCTCACCTGCACTNTGAGCAGCGGTCACAGTCGCCACATCGTCACATGGCATCAGCAGCAGCCAGGGAAGGCCCCTCGGTTTCTGATGAAGGTTGAAAGTAGTGGAAGCTACAACAAGGGGAGCGGAGTTCTTGATCGCTTNTCAGGCTCCAGTTCTGGGGCTGACCGCTACCTCACCATCTCCAACCTCCAGTCTGAAGATGAGGCTGATTATTACTGTGAGACCTGGGACACTCACACTCGCGTGTTTGGCGGAGGGACCAAGCTGACCGTCCTAG	CAGCCTGTGCTGACTCAGTCGTCCTCTGCCTCTGCTTCCCTGGGATCCTCGGTCAAGCTCACCTGCACTNTGAGCAGCGGTCACAGTCGCCACATCGTCACATGGCATCAGCAGCAGCCAGGGAAGGCCCCTCGGTTTCTGATGAAGGTTGAAAGTAGTGGAAGCTACAACAAGGGGAGCGGAGTTCTTGATCGCTTNTCAGGCTCCAGTTCTGGGGCTGACCGCTACCTCACCATCTCCAACCTCCAGTCTGAAGATGAGGCTGATTATTACTGTGAGACCTGGGACACTCACACTCGCGTGTTTGGCGGAGGGACCAAGCTGACCGTCCTAG	0	0	18	12	ETWDTHTRV	9
40	3	CZ132_HC_152	IGHV3-30*18	IGHD3-16*01	IGHJ4*02	TGGAGTCTGGGGGAGGCGTGGTCCAGCCGGGGAGGTCCCTGAGACTCTCCTGTGCAGCCTCTGGATTCACCTTCAGTAGTTATGGCATGCACTGGGTCCGCCAGGCTCCAGGCAAGGGGCTGGAGTGGGTGGCAGTTATATTATATGATGGAAGTACTAAATTCTATGCGGACTCTGTGAAGGGCCGATTCACCATCTCCAGAGACAATTCCAAGAACACACTATATCTGCAAATGAACAGCCTGAGAGGTGAGGACACGGCTGTCTACTACTGTGCGAAATCCTTGGGCTCGCTTATGGGGTCCTTTGACTACTGGGGCCAGGGAACCCTGGTCACCGTCTCCTCAG	CAGGTGCAGCTGGTGGAGTCTGGGGGAGGCGTGGTCCAGCCGGGGAGGTCCCTGAGACTCTCCTGTGCAGCCTCTGGATTCACCTTCAGTAGTTATGGCATGCACTGGGTCCGCCAGGCTCCAGGCAAGGGGCTGGAGTGGGTGGCAGTTATATTATATGATGGAAGTACTAAATTCTATGCGGACTCTGTGAAGGGCCGATTCACCATCTCCAGAGACAATTCCAAGAACACACTATATCTGCAAATGAACAGCCTGAGAGGTGAGGACACGGCTGTCTACTACTGTGCGAAATCCTTGGGCTCGCTTATGGGGTCCTTTGACTACTGGGGCCAGGGAACCCTGGTCACCGTCTCCTCAG	0	0	12	4	AKSLGSLMGSFDY	13													CZ132_LC_55	IGLV4-60*03		IGLJ3*02	GACTCAGTCATCCTCTGCCTCTGCATCCCTGGGATCCTCGGTCAGGCTCACCTGCACTCTGGACAGTGGACACGAAAGGTACATCGTCGCATGGCATCAGCAGCAGCCAGGGAAGGCCCCTCGGTACTTGATGAAGCTTGAAGGTGGTGAAAGCTACAACAAGGGGAACGGTGTTCCTGATCGCTTCTCAGGCTCCAGCTCTGGGGCTGACCGCTACCTCACCATCTCCAACCTCCAGCCTGAGGATGAGGCTGATTATTACTGTGAGACCTGGGACAGTAACACTAAAGTGTTCGGCGGAGGGACCAAGCTGACCGTCCTA	CAGCCTGTGCTGACTCAGTCATCCTCTGCCTCTGCATCCCTGGGATCCTCGGTCAGGCTCACCTGCACTCTGGACAGTGGACACGAAAGGTACATCGTCGCATGGCATCAGCAGCAGCCAGGGAAGGCCCCTCGGTACTTGATGAAGCTTGAAGGTGGTGAAAGCTACAACAAGGGGAACGGTGTTCCTGATCGCTTCTCAGGCTCCAGCTCTGGGGCTGACCGCTACCTCACCATCTCCAACCTCCAGCCTGAGGATGAGGCTGATTATTACTGTGAGACCTGGGACAGTAACACTAAAGTGTTCGGCGGAGGGACCAAGCTGACCGTCCTA	0	0	16	9	ETWDSNTKV	9
41	3	CZ113_HC_32	IGHV3-30*18	IGHD5-12*01	IGHJ5*02	AGTCTGGGGGAGGCGTAGTCCAGCCTGGGAGGTCCCTGAGACTCTCCTGTGCAGCCTCTGGATTCACCTTCAGTAGCTTTGGCATGCACTGGGTCCGCCAGGCTCCAGGCAAGGGGCTGGACTGGGTGGCAGTTATATCAAATGATGGAAATAATAAAGAGTATGGAGACTCCGTGAAGGGCCGATTCACCATCTCCAGAGACAATTCCAAGAACACGCTGTATCTGGAAATGAACAGCCTGAGACCTGAGGACACGGCTGTGTACCATTGTGCGAAGGATCATGCGCAGTGGATAGACAACTGGTTCGACCCCTGGGGCCAGGGAACCCTGGTCACCGTCTCCTCAG	CAGGTGCAGCTGGTGGAGTCTGGGGGAGGCGTAGTCCAGCCTGGGAGGTCCCTGAGACTCTCCTGTGCAGCCTCTGGATTCACCTTCAGTAGCTTTGGCATGCACTGGGTCCGCCAGGCTCCAGGCAAGGGGCTGGACTGGGTGGCAGTTATATCAAATGATGGAAATAATAAAGAGTATGGAGACTCCGTGAAGGGCCGATTCACCATCTCCAGAGACAATTCCAAGAACACGCTGTATCTGGAAATGAACAGCCTGAGACCTGAGGACACGGCTGTGTACCATTGTGCGAAGGATCATGCGCAGTGGATAGACAACTGGTTCGACCCCTGGGGCCAGGGAACCCTGGTCACCGTCTCCTCAG	0	0	13	9	AKDHAQWIDNWFDP	14	CZ113_KC_32	IGKV3D-15*01		IGKJ4*01	TGTCTGTGTCTCCAGGGGAAAGAGCCACCCTCTCCTGCAGGGCCAGTCAGAGTGTTACCAGCAACTTAGCCTGGTATCAGCAGAAAGCTGGCCAGGCTCCCAGGCTCCTCATCCATGGTACAGCCACCAGGGCCACTGGCATCCCAGCCAGGTTCAGTGGCAGTGGGTCTGAGACAGAGTTCACTCTCACCATCAGCAGCCTGCAGTCTGAAGATTTTGCAGTTTATTACTGTCAGCAATATAATAACTGGCCGCTCACTTTCGGCGGAGGGACCAAGGTGGAGATCAAAC	GAAATAGTGATGACGCAGTCTCCAGCCACCCTGTCTGTGTCTCCAGGGGAAAGAGCCACCCTCTCCTGCAGGGCCAGTCAGAGTGTTACCAGCAACTTAGCCTGGTATCAGCAGAAAGCTGGCCAGGCTCCCAGGCTCCTCATCCATGGTACAGCCACCAGGGCCACTGGCATCCCAGCCAGGTTCAGTGGCAGTGGGTCTGAGACAGAGTTCACTCTCACCATCAGCAGCCTGCAGTCTGAAGATTTTGCAGTTTATTACTGTCAGCAATATAATAACTGGCCGCTCACTTTCGGCGGAGGGACCAAGGTGGAGATCAAAC	0	0	7	6	QQYNNWPLT	9
41	3	CZ132_HC_78	IGHV3-30*18	IGHD6-13*01	IGHJ5*02	GTGCAGCTGGTGGAGTCTGGGGGAGGCGTGGTCCAGCCTGGGAGTTCACTGAGACTCTCCTGTGGAGCCTCTGGATTCATCTTCAGTAATTATGCCATGCACTGGGTCCGCCAGGCTCCAGGCAAGGGGCTGGAGTGGATGGCAGTGATATCAGATGATGGAGAAAATATAGAGTATGGAGACTCCGTGAAGGGCCGGTTCACCATCTCCAGAGACAATTCGAAGAATAGGTTGTATCTGCAAATGGACAGCCTGAGAGATGAGGACACGGCTGTGTATTACTGTGCGAAAGATCCCCGCAGCTGGGTCGACAACTGGTTCGACCCCTGGGGCCAGGGAACCCTGGTCACCGTCTCCTCAG	CAGGTGCAGCTGGTGGAGTCTGGGGGAGGCGTGGTCCAGCCTGGGAGTTCACTGAGACTCTCCTGTGGAGCCTCTGGATTCATCTTCAGTAATTATGCCATGCACTGGGTCCGCCAGGCTCCAGGCAAGGGGCTGGAGTGGATGGCAGTGATATCAGATGATGGAGAAAATATAGAGTATGGAGACTCCGTGAAGGGCCGGTTCACCATCTCCAGAGACAATTCGAAGAATAGGTTGTATCTGCAAATGGACAGCCTGAGAGATGAGGACACGGCTGTGTATTACTGTGCGAAAGATCCCCGCAGCTGGGTCGACAACTGGTTCGACCCCTGGGGCCAGGGAACCCTGGTCACCGTCTCCTCAG	0	0	24	14	AKDPRSWVDNWFDP	14	CZ132_KC_61	IGKV3D-15*01		IGKJ4*01	CCTGTCTGTGTCTCCGGGGGAAAGAGCCACCCTCTCCTGCAGGGCCAGTCAGAGTGTTACCATCAACTTAGCCTGGTACCAGCAGAAACCTGGCCAGGCTCCCAGGCTCCTCATCCATGGTGCATCCACCAGGGCCACTGGCATCCCAGCCAGGTTCAGTGGCAGTGGGTCTGGGACAGAGTTCACTCTCACCATCAGCAGCCTGCAGTCTGAAGATTTTGCAATTTATTATTGTCAGCAGTATGATTACTGGCCGCTCACTTTCGGCGGAGGGTCCAAGGTGGAGATCAAAC	GAAATAGTGATGACGCAGTCTCCAGCCACCCTGTCTGTGTCTCCGGGGGAAAGAGCCACCCTCTCCTGCAGGGCCAGTCAGAGTGTTACCATCAACTTAGCCTGGTACCAGCAGAAACCTGGCCAGGCTCCCAGGCTCCTCATCCATGGTGCATCCACCAGGGCCACTGGCATCCCAGCCAGGTTCAGTGGCAGTGGGTCTGGGACAGAGTTCACTCTCACCATCAGCAGCCTGCAGTCTGAAGATTTTGCAATTTATTATTGTCAGCAGTATGATTACTGGCCGCTCACTTTCGGCGGAGGGTCCAAGGTGGAGATCAAAC	0	0	6	6	QQYDYWPLT	9
41	3	CZ132_HC_138	IGHV3-30*18	IGHD2-2*01	IGHJ5*02	GAGTCTGGGGGAGGCGTGGTCCAGCCTGGGAGGTCCCTGAGACTCTCCTGTGCAGCCTCTGGATTCACCTTCAGTAGCTATGGCATGCACTGGGTCCGCCAGGCTCCAGGCAAGGGGCTGGAGTGGGTGGCAGTTATATCATATGATGGAAGTAATAAGGACTATGCAGACTCCGTGAAGGGCCGATTCACCATCTCCAGAGACAATTCCAAGAACACGCTGTATCTGCAAATGAACAGCCTGAGAGCTGAGGACACGGCTGTCTATTATTGTGCGAAAGATCCCGCCAGCTGGGTAGACAACTGGTTCGACCCCTGGGGCCAGGGAACCCTGGTCACCGTCTCCTCAG	CAGGTGCAGCTGGTGGAGTCTGGGGGAGGCGTGGTCCAGCCTGGGAGGTCCCTGAGACTCTCCTGTGCAGCCTCTGGATTCACCTTCAGTAGCTATGGCATGCACTGGGTCCGCCAGGCTCCAGGCAAGGGGCTGGAGTGGGTGGCAGTTATATCATATGATGGAAGTAATAAGGACTATGCAGACTCCGTGAAGGGCCGATTCACCATCTCCAGAGACAATTCCAAGAACACGCTGTATCTGCAAATGAACAGCCTGAGAGCTGAGGACACGGCTGTCTATTATTGTGCGAAAGATCCCGCCAGCTGGGTAGACAACTGGTTCGACCCCTGGGGCCAGGGAACCCTGGTCACCGTCTCCTCAG	0	0	4	1	AKDPASWVDNWFDP	14	CZ132_KC_115	IGKV3D-15*01		IGKJ4*01	CCTGTCTGTGTCTCCAGGGGAAAGAGCCACCCTCTCCTGCAGGGCCAGTCAGAGTGTTAGCAGCAACTTAGCCTGGTACCAGCAGAAACCTGGCCAGGCTCCCAGGCTCCTCATCTATGGTGCATCCACCAGGGCCACTGGCATCCCAGCCAGGTTCAGTGGCAGTGGGTCTGGGACAGAGTTCACTCTCACCATCAGCAGCCTGCAGTCTGAAGATTTTGCAGTTTATTACTGTCAGCAGTATAATAACTGGCCGCTCACTTTCGGCGGAGGGACCAAGGTGGAGATCAAAC	GAAATAGTGATGACGCAGTCTCCAGCCACCCTGTCTGTGTCTCCAGGGGAAAGAGCCACCCTCTCCTGCAGGGCCAGTCAGAGTGTTAGCAGCAACTTAGCCTGGTACCAGCAGAAACCTGGCCAGGCTCCCAGGCTCCTCATCTATGGTGCATCCACCAGGGCCACTGGCATCCCAGCCAGGTTCAGTGGCAGTGGGTCTGGGACAGAGTTCACTCTCACCATCAGCAGCCTGCAGTCTGAAGATTTTGCAGTTTATTACTGTCAGCAGTATAATAACTGGCCGCTCACTTTCGGCGGAGGGACCAAGGTGGAGATCAAAC	0	0	0	0	QQYNNWPLT	9
42	3	CZ111_Plate1_HC_39	IGHV3-33*01	IGHD4-23*01	IGHJ4*02	GCAGCTGGTGGAGTCTGGGGGAGGCGTGGTCCAGCCTGGGAGGTCCCTGAGACTCTCCTGTGCAGCGTCTGGATTCACCTTCAGTAGCTATGGGATGCACTGGGTCCGCCAGGCTCCAGGCAAGGGGCTGGAGTGGGTGGCAGCTATTTGGTATGACGGAAGTGATAAATACTATGCAGACTCCGTGAGGGGCCGATTCAGCATCTCCAGAGACAATTCCAAGAGCACGCTGTATCTGCAAATGAACAGCCTGAGAGCCGAGGACACGGCTGTGTATTACTGTGCGAGAAGCGGTGGTAACTCCTTTGGTGCCGTTGACTACTGGGGCCAGGGAATCCTGGTCGCCGTCTCCGCAG	CAGGTGCAGCTGGTGGAGTCTGGGGGAGGCGTGGTCCAGCCTGGGAGGTCCCTGAGACTCTCCTGTGCAGCGTCTGGATTCACCTTCAGTAGCTATGGGATGCACTGGGTCCGCCAGGCTCCAGGCAAGGGGCTGGAGTGGGTGGCAGCTATTTGGTATGACGGAAGTGATAAATACTATGCAGACTCCGTGAGGGGCCGATTCAGCATCTCCAGAGACAATTCCAAGAGCACGCTGTATCTGCAAATGAACAGCCTGAGAGCCGAGGACACGGCTGTGTATTACTGTGCGAGAAGCGGTGGTAACTCCTTTGGTGCCGTTGACTACTGGGGCCAGGGAATCCTGGTCGCCGTCTCCGCAG	0	0	8	5	ARSGGNSFGAVDY	13													CZ111_Plate1_LC_22	IGLV4-69*01		IGLJ2*01	ACCGGTTCCTGGGCCCAGTCTGTGCTGACTCAGTCGCCCTCTGCCTCTGCCTCCCTGGGAGCCTCGGTCAAGCTCACCTGCACTCTGAGCAGTGGGCACAGCAGGAACGTCATCGCATGGCATCAGCAGCAGCCAGAGAAGGGCCCTCGATACTTGATGAAGTTTAACAGTGATGGCAGCCACACCAAGGGGGACGGGATCCCTGATCGCTTCTCAGGCTCCAGCTCTGGGGCTGAGCGCTACCTCACCATCTCCAGCCTCCAGGCTGAGGATGAGGCTGACTATTACTGTCAGACCTGGGGCACTGGCATTCTGGTATTCGGCGGAGGGACCAAGCTGACCGTCCTAG	CAGTCTGTGCTGACTCAGTCGCCCTCTGCCTCTGCCTCCCTGGGAGCCTCGGTCAAGCTCACCTGCACTCTGAGCAGTGGGCACAGCAGGAACGTCATCGCATGGCATCAGCAGCAGCCAGAGAAGGGCCCTCGATACTTGATGAAGTTTAACAGTGATGGCAGCCACACCAAGGGGGACGGGATCCCTGATCGCTTCTCAGGCTCCAGCTCTGGGGCTGAGCGCTACCTCACCATCTCCAGCCTCCAGGCTGAGGATGAGGCTGACTATTACTGTCAGACCTGGGGCACTGGCATTCTGGTATTCGGCGGAGGGACCAAGCTGACCGTCCTAG	0	0	10	7	QTWGTGILV	9
42	3	CZ111_Plate3_HC_28	IGHV3-33*01	IGHD4-23*01	IGHJ4*02	TGCAGCTGGTGGAGTCTGGGGGAGGCGTGGTCCAGCCTGGGAGGTCCCTGAGACTCTCCTGTGAAGCCTCTGGGTTCACCTTCATTAGCTATGGCATGCACTGGGTCCGCCAGGCTCCAGGCAAGGGGCTGGAGTGGGTGGCAGGTATATGGTATGATGGAAGTAATAAATACTATGCAGACTCCGTGAAGGGCCGATTCACCATCTCCAGAGACAATTCCAAGAACACACAGTATCTACAAATGAACAGCCTGAGAGCCGAGGACACGGCTGTGTATTACTGTACGAGAGTCGGTGGTAACTCTCTAGGTTCTGTTGACTACTGGGGCCAGGGAACCCTGGTCACCGTCTCCTCAG	CAGGTGCAGCTGGTGGAGTCTGGGGGAGGCGTGGTCCAGCCTGGGAGGTCCCTGAGACTCTCCTGTGAAGCCTCTGGGTTCACCTTCATTAGCTATGGCATGCACTGGGTCCGCCAGGCTCCAGGCAAGGGGCTGGAGTGGGTGGCAGGTATATGGTATGATGGAAGTAATAAATACTATGCAGACTCCGTGAAGGGCCGATTCACCATCTCCAGAGACAATTCCAAGAACACACAGTATCTACAAATGAACAGCCTGAGAGCCGAGGACACGGCTGTGTATTACTGTACGAGAGTCGGTGGTAACTCTCTAGGTTCTGTTGACTACTGGGGCCAGGGAACCCTGGTCACCGTCTCCTCAG	0	0	8	5	TRVGGNSLGSVDY	13													CZ111_Plate3_LC_15	IGLV4-69*01		IGLJ2*01	CAACCGGTTCCTGGGCCCAGTCTGTGCTGACTCAGTCGCCCTCTGCCTCTGCCTCCCTGGGAGCCTCGGTCAAGCTCACCTGCACTCTGAGCGGCGGGCACAACAACTACGTCATCGCTTGGCATCAGCAGCAACCAGAGAAGGGCCCTCGTTACTTGATGAAGGTTAACAGTGATGGCAGCCACAGCAAGGGGGACGGGATCCCTGCTCGCTTCTCAGGCTCCAGCTCTGGGGCTGAGCGCTACCTCACCATCTCCAGCCTCCAGTCTGAGGATGAGGCTGACTATTACTGTCAGACCTGGGGCACTGGCATTCATGTGGTATTCGGCGGAGGGACCAAGCTGACCGTCCTAG	CAGTCTGTGCTGACTCAGTCGCCCTCTGCCTCTGCCTCCCTGGGAGCCTCGGTCAAGCTCACCTGCACTCTGAGCGGCGGGCACAACAACTACGTCATCGCTTGGCATCAGCAGCAACCAGAGAAGGGCCCTCGTTACTTGATGAAGGTTAACAGTGATGGCAGCCACAGCAAGGGGGACGGGATCCCTGCTCGCTTCTCAGGCTCCAGCTCTGGGGCTGAGCGCTACCTCACCATCTCCAGCCTCCAGTCTGAGGATGAGGCTGACTATTACTGTCAGACCTGGGGCACTGGCATTCATGTGGTATTCGGCGGAGGGACCAAGCTGACCGTCCTAG	0	0	13	7	QTWGTGIHVV	10
42	3	CZ132_HC_104	IGHV3-33*01	IGHD5-18*01	IGHJ4*02	TGGAGTCTGGGGGAGGCGTGGTCCAGCCTGGGAGGTCCCTGAGACTCTCCTGTGCAGCGTCTGGATTCAGCTTCGGTAGCTATGGCATGCACTGGGTCCGCCAGGCTCCAGGCAAGGGGCTGGCGTGGGTGGCAGTTATCTGGTATGATGGAAGTGATAAATACTATGCAGACTCCGTGAAGGGCCGATTCACCATCTCCAGAGACAATTCCAAGAACACCCTGTATCTGCAAATGAACAACCTGAGAGCCGAGGACACGGCTGTGTATTACTGTGCGAGGTCGAAGGGAAACAGCTATGGTCCATTTGACTACTGGGGCCCGGGAACCCTGGTCACCGTCTCCTCAG	CAGGTGCAGCTGGTGGAGTCTGGGGGAGGCGTGGTCCAGCCTGGGAGGTCCCTGAGACTCTCCTGTGCAGCGTCTGGATTCAGCTTCGGTAGCTATGGCATGCACTGGGTCCGCCAGGCTCCAGGCAAGGGGCTGGCGTGGGTGGCAGTTATCTGGTATGATGGAAGTGATAAATACTATGCAGACTCCGTGAAGGGCCGATTCACCATCTCCAGAGACAATTCCAAGAACACCCTGTATCTGCAAATGAACAACCTGAGAGCCGAGGACACGGCTGTGTATTACTGTGCGAGGTCGAAGGGAAACAGCTATGGTCCATTTGACTACTGGGGCCCGGGAACCCTGGTCACCGTCTCCTCAG	0	0	7	5	ARSKGNSYGPFDY	13													CZ132_LC_36	IGLV4-69*01		IGLJ2*01	GACTCAGTCGCCCTCTGCCTCTGCCTCCCTGGGAGCCTCGGTCAAGCTCACCTGCACTCTGAGCAGTGGGCACAGCGGATACGTCATCGCATGGCATCAGCAGCACCCAGGGAAGGGCCCTCGTTACTTGATGGAGCTTAACAGTGATGGCAGCCACATCAAGGGGGACGGGATCCCTGATCGCTTCTCAGGCTCCAGTTCTGGGGCTGAGCGCTACCTCACCATCTCCAGCCTCCAGTCTGAGGATGAGGCTGACTATTACTGTCAGACCTGGGGCACTGGCATTGTTCTTTTCGGCGGAGGGACCAAGCTGACCGTCCTAG	CAGCTTGTGCTGACTCAGTCGCCCTCTGCCTCTGCCTCCCTGGGAGCCTCGGTCAAGCTCACCTGCACTCTGAGCAGTGGGCACAGCGGATACGTCATCGCATGGCATCAGCAGCACCCAGGGAAGGGCCCTCGTTACTTGATGGAGCTTAACAGTGATGGCAGCCACATCAAGGGGGACGGGATCCCTGATCGCTTCTCAGGCTCCAGTTCTGGGGCTGAGCGCTACCTCACCATCTCCAGCCTCCAGTCTGAGGATGAGGCTGACTATTACTGTCAGACCTGGGGCACTGGCATTGTTCTTTTCGGCGGAGGGACCAAGCTGACCGTCCTAG	0	0	10	6	QTWGTGIVL	9
43	3	CZ128_HC_105	IGHV3-33*01	IGHD2-21*02	IGHJ5*02	TGGAGTCTGGGGGTGGCGTGGTCCAGCCTGGGAGGTCGCTGAGACTCTCCTGTGCAGCGTCAGGATTCACATTCACTAATTATGGCATGCACTGGGTCCGCCAGGTTCCAGGCAAGGGGCTGGAGTGGGTGGCAGTCATATGGCATGATGGGAGTAATGATTACTATCCAGACTCCTTGAAGGGCCGATTCACCATCTCCAGAGACAATTCCAGGAACACGGTGTACCTGCAAATGAACAGCCTGAGAGCCGAGGACACGGCTGTGTATTATTGTGCGAGAGATTATTGTGGTCGTCACGGCTGCATCGACAACTGGTTCGACCCCTGGGGCCAGGGAACCCTGGTCACCGTCTCCTCAG	CAGGTGCAGCTGGTGGAGTCTGGGGGTGGCGTGGTCCAGCCTGGGAGGTCGCTGAGACTCTCCTGTGCAGCGTCAGGATTCACATTCACTAATTATGGCATGCACTGGGTCCGCCAGGTTCCAGGCAAGGGGCTGGAGTGGGTGGCAGTCATATGGCATGATGGGAGTAATGATTACTATCCAGACTCCTTGAAGGGCCGATTCACCATCTCCAGAGACAATTCCAGGAACACGGTGTACCTGCAAATGAACAGCCTGAGAGCCGAGGACACGGCTGTGTATTATTGTGCGAGAGATTATTGTGGTCGTCACGGCTGCATCGACAACTGGTTCGACCCCTGGGGCCAGGGAACCCTGGTCACCGTCTCCTCAG	0	0	19	9	ARDYCGRHGCIDNWFDP	17	CZ128_KC_83	IGKV3-15*01		IGKJ4*01	CCTGTCTGTGTCTCCAGGGGAAAGAGCCACCCTGTCCTGCAGGGCCAGTGAGAGTGTTGGCACCAACTTAGCCTGGTACCGGCAGAAACCTGGCCAGGCTCCCAGGCTCCTCATCTATGGTGCATCCACCAGGGCCACTGGTATCCCAGCCAGGTTCAGTGCCAGTGGGTCTGGGACAGAGTTCACTCTCAGCATCAGCAGCCTGCAGTCTGAAGATTTTGGAGTTTATTACTGTCAGCAGTATGATTACTGGCCCCTCACTTTCGGCGGAGGGACCAAGGTGGAGATCA	GAAATAGTGATGACGCAGTCTCCAGCCACCCTGTCTGTGTCTCCAGGGGAAAGAGCCACCCTGTCCTGCAGGGCCAGTGAGAGTGTTGGCACCAACTTAGCCTGGTACCGGCAGAAACCTGGCCAGGCTCCCAGGCTCCTCATCTATGGTGCATCCACCAGGGCCACTGGTATCCCAGCCAGGTTCAGTGCCAGTGGGTCTGGGACAGAGTTCACTCTCAGCATCAGCAGCCTGCAGTCTGAAGATTTTGGAGTTTATTACTGTCAGCAGTATGATTACTGGCCCCTCACTTTCGGCGGAGGGACCAAGGTGGAGATCA	0	0	8	9	QQYDYWPLT	9
43	3	CZ128_HC_120	IGHV3-33*01	IGHD2-21*02	IGHJ5*02	TGGAGTCTGGGGGAGGCGTGGTCCAGCCTGGGAGGTCCCTGAGACTCTCCTGTGCAGCGTCTGGATTCACGTTCAGTAGTTATGGCATGCACTGGGTCCGCCAGGCTCCAGGCAAGGGGCTGGAGTGGGTGGCAGTTATATGGCATGATGGAAGTAATGACTACTATCCAGACTCCGTGAAGGACCGATTCACCATCTCCAGAGACAATTCCAAGAACACGGTGTATCTGCAAATGAACAGCCTGAGAGCCGAGGACACGGCTATATATTACTGTGCGAGAGACTATTGTGGTCGTAACGGCTGCATAGACAACTGGTTCGACCCCTGGGGCCAGGGAACCCTGGTCACCGTCTCCTCAG	CAGGTGCAGCTGGTGGAGTCTGGGGGAGGCGTGGTCCAGCCTGGGAGGTCCCTGAGACTCTCCTGTGCAGCGTCTGGATTCACGTTCAGTAGTTATGGCATGCACTGGGTCCGCCAGGCTCCAGGCAAGGGGCTGGAGTGGGTGGCAGTTATATGGCATGATGGAAGTAATGACTACTATCCAGACTCCGTGAAGGACCGATTCACCATCTCCAGAGACAATTCCAAGAACACGGTGTATCTGCAAATGAACAGCCTGAGAGCCGAGGACACGGCTATATATTACTGTGCGAGAGACTATTGTGGTCGTAACGGCTGCATAGACAACTGGTTCGACCCCTGGGGCCAGGGAACCCTGGTCACCGTCTCCTCAG	0	0	10	6	ARDYCGRNGCIDNWFDP	17	CZ128_KC_95	IGKV3-15*01		IGKJ4*01	CCTGTCTGTGTCTCCAGGGGAAAGAGCCACCCTCTCCTGCAGGGCCAGTCAGAGTGTTAGCAGCAACTTAGCCTGGTACCAGCAGAAACCTGGCCAGGCTCCCAGGCTCCTCATCTATGGTGCATCCACCAGGGCCACTGGTATCCCTGCCAGGTTCAGTGGCAGTGGGTCTGGGACAGAGTTCACTCTCACCATCAACAGCCTGCAGTCTGAAGATTTTGCAGTTTATTACTGTCAGCAGTATGATTACTGGCCCCTCACTTTCGGCGGAGGGACCAAGGTGGAGATCAAAC	GAAATAGTGATGACGCAGTCTCCAGCCACCCTGTCTGTGTCTCCAGGGGAAAGAGCCACCCTCTCCTGCAGGGCCAGTCAGAGTGTTAGCAGCAACTTAGCCTGGTACCAGCAGAAACCTGGCCAGGCTCCCAGGCTCCTCATCTATGGTGCATCCACCAGGGCCACTGGTATCCCTGCCAGGTTCAGTGGCAGTGGGTCTGGGACAGAGTTCACTCTCACCATCAACAGCCTGCAGTCTGAAGATTTTGCAGTTTATTACTGTCAGCAGTATGATTACTGGCCCCTCACTTTCGGCGGAGGGACCAAGGTGGAGATCAAAC	0	0	2	3	QQYDYWPLT	9
43	3	CZ132_HC_21	IGHV3-33*01	IGHD2/OR15-2a*01	IGHJ5*02	GTGGAGTCTGGGGGAGGCGTGGTCCAGCCTGGGAGGTCCCTGAGACTCTCCTGTGCGGCGTCTGGATTCACCTTCAGTAGCTATGGCATGCACTGGGTCCGCCAGGCTCCAGGCAAGGGGCTGGAGTGGGTGGCAGTTATATGGTCTGATGGAAGTAATGAATACTATCCAGACTCCGTGAAGGGCCGATTCACCATCTCCAGAGACAATTCCAAGAAGACGCTGTATCTCCAAATGAACCGCCTGAGAGCCGAGGACACGGCTATATATTTCTGTGCGAGAGATTATTGTGACAATACTAACTGCCAAATCGACAACTGGTTCGACCGCTGGGGCCAGGGAACCCTGGTCACCGTCTCCTC	CAGGTGCAGCTGGTGGAGTCTGGGGGAGGCGTGGTCCAGCCTGGGAGGTCCCTGAGACTCTCCTGTGCGGCGTCTGGATTCACCTTCAGTAGCTATGGCATGCACTGGGTCCGCCAGGCTCCAGGCAAGGGGCTGGAGTGGGTGGCAGTTATATGGTCTGATGGAAGTAATGAATACTATCCAGACTCCGTGAAGGGCCGATTCACCATCTCCAGAGACAATTCCAAGAAGACGCTGTATCTCCAAATGAACCGCCTGAGAGCCGAGGACACGGCTATATATTTCTGTGCGAGAGATTATTGTGACAATACTAACTGCCAAATCGACAACTGGTTCGACCGCTGGGGCCAGGGAACCCTGGTCACCGTCTCCTC	0	0	10	7	ARDYCDNTNCQIDNWFDR	18	CZ132_KC_19	IGKV3-15*01		IGKJ4*01	CCTGTCTGTGTCTCCAGGGGAAAGAGCCACCCTCTCCTGCAGGGCCAGTCAGAGTGTTAGCAGCAACTTAGCCTGGTACCAGCAGAAACCTGGCCAGGCTCCCAGGCTCCTCATCTATGGCGCTTCAACCAGGGCCACTGGTATCCCAGCCAGGTTCAGTGGCAGTGGGTCTGGGACAGAATTCACTCTCACCATCAGCAGCCTGCAGTCTGAAGATTTTGCAGTTTATTCCTGTCAGCAGTATGATTACTGGCCTCTCACTTTCGGCGGAGGGACCAAGGTGGAGATCAAAC	GAAATAGTGATGACGCAGTCTCCAGCCACCCTGTCTGTGTCTCCAGGGGAAAGAGCCACCCTCTCCTGCAGGGCCAGTCAGAGTGTTAGCAGCAACTTAGCCTGGTACCAGCAGAAACCTGGCCAGGCTCCCAGGCTCCTCATCTATGGCGCTTCAACCAGGGCCACTGGTATCCCAGCCAGGTTCAGTGGCAGTGGGTCTGGGACAGAATTCACTCTCACCATCAGCAGCCTGCAGTCTGAAGATTTTGCAGTTTATTCCTGTCAGCAGTATGATTACTGGCCTCTCACTTTCGGCGGAGGGACCAAGGTGGAGATCAAAC	0	0	5	3	QQYDYWPLT	9
44	3	CZ112_HC_77-	IGHV3-48*01	IGHD3-22*01	IGHJ4*02	AGTCTGGGGGAGGCTTAGTACGCCCTGGGGGGTCCCTGAGACTCTCCTGTTCAGCCTCTGGGTTCACCTTTAAGACTTATAGCATGAACTGGGTCCGCCAGGCTCCAGGGAAGGGGCTGGAGTGGCTTGCATACATTAGTAGTGGCAGTACTTCCATGTACCACGCAGACTCTCTGCAGGGCCGGTTCACCATCTCCAGAGACGATGCCAAGAACTCACTGTATCTGCAAATGAACAGCCTGGGAGCCGAGGACACGGCTGTCTATTACTGTGCGAGAGAACATACTAGTCGTTATGCCGTCTTTGACTACTGGGGCCAGGGAATCCTGGTCGCCGTCTCCTCAG	GAGGTGCAGCTGGTGGAGTCTGGGGGAGGCTTAGTACGCCCTGGGGGGTCCCTGAGACTCTCCTGTTCAGCCTCTGGGTTCACCTTTAAGACTTATAGCATGAACTGGGTCCGCCAGGCTCCAGGGAAGGGGCTGGAGTGGCTTGCATACATTAGTAGTGGCAGTACTTCCATGTACCACGCAGACTCTCTGCAGGGCCGGTTCACCATCTCCAGAGACGATGCCAAGAACTCACTGTATCTGCAAATGAACAGCCTGGGAGCCGAGGACACGGCTGTCTATTACTGTGCGAGAGAACATACTAGTCGTTATGCCGTCTTTGACTACTGGGGCCAGGGAATCCTGGTCGCCGTCTCCTCAG	0	0	24	15	AREHTSRYAVFDY	13	CZ112_KC_56-	IGKV1-5*03		IGKJ4*01	CCTGTCTGCATCTGTAGGAGACAGAGTCACCATCACTTGCCGGGCCAGTCAAAATATTCGTAGTTGGTTGGCCTGGTATCAGCAGAAACCAGGCAAAGCCCCTAAGCTCCTGATCTATAAGGCGTCTACTTTAGAAAGTGGGGTCCCATCCAGGTTCAGCGGCAGTGGATCTGGGACAGAATTCACTCTCACCATCAGCAGCCTGCAGCCTGATGATTCTGCAACTTATTACTGCCAACAGCATAATACTTTTTCCGCGCTCACTTTCGGCGGAGGGTCAAAGGTGGAGATCAAAC	GACATCCAGATGACCCAGTCTCCTTCCACCCTGTCTGCATCTGTAGGAGACAGAGTCACCATCACTTGCCGGGCCAGTCAAAATATTCGTAGTTGGTTGGCCTGGTATCAGCAGAAACCAGGCAAAGCCCCTAAGCTCCTGATCTATAAGGCGTCTACTTTAGAAAGTGGGGTCCCATCCAGGTTCAGCGGCAGTGGATCTGGGACAGAATTCACTCTCACCATCAGCAGCCTGCAGCCTGATGATTCTGCAACTTATTACTGCCAACAGCATAATACTTTTTCCGCGCTCACTTTCGGCGGAGGGTCAAAGGTGGAGATCAAAC	0	0	8	7	QQHNTFSALT	10
44	3	CZ112_HC_107-	IGHV3-48*01	IGHD3-22*01	IGHJ4*02	GTGCAGCTGGTGGAGTCTGGGGGAGGCTTGGTCCAGCCTGGGGGGTCCCTGAGACTCTCCTGTGCAGTCTCTGGACTCTCTTTCGGTGACCATACCATGAACTGGGTCCGCCAGGCTCCAGGGAAGGGACTGGAGTGGGTTGCCTACATTAGTTCTACTAGTAGTGCCATATACTACGCAGCCTCTGTGGAGGGCCGATTCACCGTTTCCAGAGACGATGCCAAGAACTCACTGTATCTGCAAATGAACAGCCTGAGAGCCGAGGACACGGCTGTTTATTACTGTGCGAGAGAACATAGTAGTCATTACTCCGTCTTTGACTACTGGGGCCAGGGAACCCTGGTCACCGTCTCCTCAG	GAGGTGCAGCTGGTGGAGTCTGGGGGAGGCTTGGTCCAGCCTGGGGGGTCCCTGAGACTCTCCTGTGCAGTCTCTGGACTCTCTTTCGGTGACCATACCATGAACTGGGTCCGCCAGGCTCCAGGGAAGGGACTGGAGTGGGTTGCCTACATTAGTTCTACTAGTAGTGCCATATACTACGCAGCCTCTGTGGAGGGCCGATTCACCGTTTCCAGAGACGATGCCAAGAACTCACTGTATCTGCAAATGAACAGCCTGAGAGCCGAGGACACGGCTGTTTATTACTGTGCGAGAGAACATAGTAGTCATTACTCCGTCTTTGACTACTGGGGCCAGGGAACCCTGGTCACCGTCTCCTCAG	0	0	23	14	AREHSSHYSVFDY	13	CZ112_KC_81-	IGKV1-5*03		IGKJ4*01	CCTGTCTGCCTCTGTAGGAGACAGAGTCACCATCACTTGTCGGGCCAGTCAGAGTATTAGTCGCTGGTTGGCCTGGTATCAGCAGAAACCAGGGAAAGCCCCTAAGCTCCTGATCTATAAGGCGTCTACTTTAGAAAGTGGGGTCCCATCAAGGTTCAGCGGCAGTGGATCTGGGACAGAATTCACTCTCACCATCAGCAGCCTGCAGCCTGATGATTTTGCAACTTATTACTGCCAGCAGTTTAATACTTTTTCCGCGCTCACTTTCGGCGGAGGGACCAAGGTGGAGATCAAAC	GACATCCAGATGACCCAGTCTCCTTCCACCCTGTCTGCCTCTGTAGGAGACAGAGTCACCATCACTTGTCGGGCCAGTCAGAGTATTAGTCGCTGGTTGGCCTGGTATCAGCAGAAACCAGGGAAAGCCCCTAAGCTCCTGATCTATAAGGCGTCTACTTTAGAAAGTGGGGTCCCATCAAGGTTCAGCGGCAGTGGATCTGGGACAGAATTCACTCTCACCATCAGCAGCCTGCAGCCTGATGATTTTGCAACTTATTACTGCCAGCAGTTTAATACTTTTTCCGCGCTCACTTTCGGCGGAGGGACCAAGGTGGAGATCAAAC	0	0	4	5	QQFNTFSALT	10
44	3	CZ128_HC_12	IGHV3-48*01	IGHD3-10*01	IGHJ4*02	AGTCTGGGGGAGGGTTGGGACGGCCTGGGGGGTCCCTGAGCCTCTCCTGTGCAGCCTCTGGATTCACCTTCAGTAGTAATAGCATGAACTGGGTCCGCCAGGCTCCAGGGAAGGGGCTTCAGTGGGTTGCATACATCAGTAGTGGTAGTACTGACATTTACTACTCAGAGGCTGTGAAGGGCCGATTCACCATCTCCAGAGACGATGGCAAGAACTCACTGTATCTGCAAATGAACAGCCTGAGAGTCGACGACACGGCTATATATTACTGTGTGACTGAGACTAGGAGTTATTCCTTTTTTCAACACTGGGGCCAGGGAAGCCTGGTCACCGTCTCCTCAG	GAGGTGCAGCTGGTGGAGTCTGGGGGAGGGTTGGGACGGCCTGGGGGGTCCCTGAGCCTCTCCTGTGCAGCCTCTGGATTCACCTTCAGTAGTAATAGCATGAACTGGGTCCGCCAGGCTCCAGGGAAGGGGCTTCAGTGGGTTGCATACATCAGTAGTGGTAGTACTGACATTTACTACTCAGAGGCTGTGAAGGGCCGATTCACCATCTCCAGAGACGATGGCAAGAACTCACTGTATCTGCAAATGAACAGCCTGAGAGTCGACGACACGGCTATATATTACTGTGTGACTGAGACTAGGAGTTATTCCTTTTTTCAACACTGGGGCCAGGGAAGCCTGGTCACCGTCTCCTCAG	0	0	24	18	VTETRSYSFFQH	12	CZ128_KC_10	IGKV1-5*03		IGKJ4*01	CTGTCTGCATCTGTGGGAGACAAAGTCACCATCACTTGCCGGGCCAGTCAGAATATTCGTACTTGGTTGGCCTGGTATNAGCAGAAACCAGGGAAAGCCCCTAACCTCCTGATCTATCAGGCGTCTAGTTTAGAAAGTGGGGTCCCATCAAGGTTCAGCGGCAGTGGATCTGGGACAACATTCACTCTCACCATCAGCAGCCTGCAGCCTGATGATATTGGAACTTATTTCTGCCAACAGTATAATACTTTTTCTGCGCTCACTTTCGGCGGGGGGACCAAGGTGGAGATCAA	GACATCCAGATGACCCAGTCTCCTTCCACCCTGTCTGCATCTGTGGGAGACAAAGTCACCATCACTTGCCGGGCCAGTCAGAATATTCGTACTTGGTTGGCCTGGTATNAGCAGAAACCAGGGAAAGCCCCTAACCTCCTGATCTATCAGGCGTCTAGTTTAGAAAGTGGGGTCCCATCAAGGTTCAGCGGCAGTGGATCTGGGACAACATTCACTCTCACCATCAGCAGCCTGCAGCCTGATGATATTGGAACTTATTTCTGCCAACAGTATAATACTTTTTCTGCGCTCACTTTCGGCGGGGGGACCAAGGTGGAGATCAA	0	0	14	13	QQYNTFSALT	10
45	3	CZ111_Plate2_HC_67	IGHV3-48*03	IGHD5-24*01	IGHJ4*02	AGTCTGGGGGAAGGTTGGTACAGCCTGGAGGGTCCCTGAGACTCTCCTGTGCAGCCTCTGGATTCACCTTCAGTAGTTATGAAATGAACTGGGTCCGCCAGGCTCCAGGGAAGGGGCTGGAGTGGGTTTCATTCATTAGTGATACTAGTAGTGACATACACTACGCAGACTCTGTGAAGGGCCGATTCACCATCTCCAGAGACAACGCCAAGAACTCAGTGTATTTGCAAATGAACAGTCTGAGAGCCGCGGACACGGCTCTTTATTACTGTGCGAGAAGTAGAGAGAACTACAATGTGTTTGACCAGTGGGGCCAGGGAACCCTTGTCACCGTCTCCTCAG	GAGGTGCAGCTGGTGGAGTCTGGGGGAAGGTTGGTACAGCCTGGAGGGTCCCTGAGACTCTCCTGTGCAGCCTCTGGATTCACCTTCAGTAGTTATGAAATGAACTGGGTCCGCCAGGCTCCAGGGAAGGGGCTGGAGTGGGTTTCATTCATTAGTGATACTAGTAGTGACATACACTACGCAGACTCTGTGAAGGGCCGATTCACCATCTCCAGAGACAACGCCAAGAACTCAGTGTATTTGCAAATGAACAGTCTGAGAGCCGCGGACACGGCTCTTTATTACTGTGCGAGAAGTAGAGAGAACTACAATGTGTTTGACCAGTGGGGCCAGGGAACCCTTGTCACCGTCTCCTCAG	0	0	15	10	ARSRENYNVFDQ	12	CZ111_Plate2_KC_67	IGKV1-5*03		IGKJ5*01	CCTGTCTGCATCTGTAGGAGACAGAGTCACCATCACTTGCCGGGCCAGTCAGAGTATTAGTAGGTGGTTGGCCTGGTATCAGCAGAAACCAGGGAAAGCCCCTAAACTCCTGATCTATAAGGCGTCTAGTTCAGAAAGTGGGGTCCCATCAAGGTTCAGCGGCAGTGGATCTGGGACAGAATTCACTCTCACCATCAGCAGCCTGCAGCCTGATGATTTTGCAACTTATTACTGCCAACAGTATAATACTTATTCCCGGATCACCTTCGGCCAAGGGACACGACTGGAGATTAAAC	GACATCCAGATGACCCAGTCTCCTTCCACCCTGTCTGCATCTGTAGGAGACAGAGTCACCATCACTTGCCGGGCCAGTCAGAGTATTAGTAGGTGGTTGGCCTGGTATCAGCAGAAACCAGGGAAAGCCCCTAAACTCCTGATCTATAAGGCGTCTAGTTCAGAAAGTGGGGTCCCATCAAGGTTCAGCGGCAGTGGATCTGGGACAGAATTCACTCTCACCATCAGCAGCCTGCAGCCTGATGATTTTGCAACTTATTACTGCCAACAGTATAATACTTATTCCCGGATCACCTTCGGCCAAGGGACACGACTGGAGATTAAAC	0	0	3	3	QQYNTYSRIT	10
45	3	CZ111_Plate3_HC_36	IGHV3-48*03	IGHD5-24*01	IGHJ4*02	TGGAGTCTGGGGGACGCTTAGTACAGCCTGGAGGGTCCCTGAGACTCTCCTGTGCAGCCTCTGGATTCATTTTCAGTAATTATGAAATGAACTGGGTCCGCCAGGCTCCAGGAAAGGGGCTCGAGTGGCTTTCATACATTAGTGACAGTGGTAGTGACATATATTACGCAGGCTCTGTGCAGGGCCGATTCACCATCTCCAGAGACAACGCCAAGAATTCATTGTATCTGGAGATTAGCAGTCTGAGAGCCGAGGACACGGCTGTTTATTACTGTGCGAGAGCAAGAGATCACTACAATTTGTTTGACTACTGGGGCCAGGGAACCCTGGTCATCGTCTCCTCAG	GAGGTGCAGCTGGTGGAGTCTGGGGGACGCTTAGTACAGCCTGGAGGGTCCCTGAGACTCTCCTGTGCAGCCTCTGGATTCATTTTCAGTAATTATGAAATGAACTGGGTCCGCCAGGCTCCAGGAAAGGGGCTCGAGTGGCTTTCATACATTAGTGACAGTGGTAGTGACATATATTACGCAGGCTCTGTGCAGGGCCGATTCACCATCTCCAGAGACAACGCCAAGAATTCATTGTATCTGGAGATTAGCAGTCTGAGAGCCGAGGACACGGCTGTTTATTACTGTGCGAGAGCAAGAGATCACTACAATTTGTTTGACTACTGGGGCCAGGGAACCCTGGTCATCGTCTCCTCAG	0	0	23	11	ARARDHYNLFDY	12	CZ111_Plate3_KC_35	IGKV1-5*03		IGKJ5*01	CCTGTCTGCATCTGTGGGAGACAGAGTCACCATCACTTGTCGGGCCAGTCAGTATATTAGTAAGTGGTTGGCCTGGTATCAGCAGAAACCAGGGAAAGCCCCTAAACTCCTGATCTATAAGGCGTCTTCTTTAGAAAGTGGGGTCTCATCAAGGTTCAGCGGCAGTGGATCTGGGACAGAGTTCACTCTCACCATCAGCAGCCTGCAGCCTGATGATTCTGCAACTTATTACTGCCAGCAATATAATACTTTTTCCCGGATCACCTTCGGCCAAGGGACACGACTGGAGATTAAAC	GACATCCAGATGACCCAGTCTCCTTCCACCCTGTCTGCATCTGTGGGAGACAGAGTCACCATCACTTGTCGGGCCAGTCAGTATATTAGTAAGTGGTTGGCCTGGTATCAGCAGAAACCAGGGAAAGCCCCTAAACTCCTGATCTATAAGGCGTCTTCTTTAGAAAGTGGGGTCTCATCAAGGTTCAGCGGCAGTGGATCTGGGACAGAGTTCACTCTCACCATCAGCAGCCTGCAGCCTGATGATTCTGCAACTTATTACTGCCAGCAATATAATACTTTTTCCCGGATCACCTTCGGCCAAGGGACACGACTGGAGATTAAAC	0	0	12	6	QQYNTFSRIT	10
45	3	CZ113_HC_111	IGHV3-48*03	IGHD5-24*01	IGHJ4*02	TGGAGTCTGGGGGAGGCTTGGTACAACCTGGAGGGTCCCTGAGACTCTCGTGTGCAGCCTCTGGATTCACCTTCAGTAGTCATGAAATGAATTGGGTCCGCCAGGCTCCAGGGAAGGGGCTGGAGTGGCTTTCATACATTAGTGATAGTGGTAGTGACATATACTACGCAGACTCTGTGAAGGGCCGATTCACCATCTCCAGAGACAACGTCAAGAATTCACTGTATCTGCAAATGAACAGCCTGAGAGTGGAGGACATGGCTATTTATTACTGTGTGAGAGCGCCGGGTGGCTACAATTATCTTGACTACTGGGGCCAGGGAACCCTGGTCACCGTCTCCTCAG	GAGGTGCAGCTGGTGGAGTCTGGGGGAGGCTTGGTACAACCTGGAGGGTCCCTGAGACTCTCGTGTGCAGCCTCTGGATTCACCTTCAGTAGTCATGAAATGAATTGGGTCCGCCAGGCTCCAGGGAAGGGGCTGGAGTGGCTTTCATACATTAGTGATAGTGGTAGTGACATATACTACGCAGACTCTGTGAAGGGCCGATTCACCATCTCCAGAGACAACGTCAAGAATTCACTGTATCTGCAAATGAACAGCCTGAGAGTGGAGGACATGGCTATTTATTACTGTGTGAGAGCGCCGGGTGGCTACAATTATCTTGACTACTGGGGCCAGGGAACCCTGGTCACCGTCTCCTCAG	0	0	15	9	VRAPGGYNYLDY	12	CZ113_KC_103	IGKV1-5*03		IGKJ5*01	CCTGTCTGCATCTGTAGGAGACAGAGTCACCATCACTTGCCGGGCCAGTCAGAGTATTAGTAGGTGGGTGGCCTGGTATCAGCAGAAACCAGGGAAAGCCCCTAAACTCCTGATCTTTAAGGCGTCCAGTTTACAAGGTGGGGTCCCATCAAGGTTCAGCGGCAGTGGATCTGGGACAGAATTCACTCTCACCATCAGCAGCCTGCAGCCTGATGATTTTGCAACTTATTACTGCCAACAGTATAATACTTTTTCTCGGGTCACCTTCGGCCAAGGGACACGACTGGAGATTAAAC	GACATCCAGATGACCCAGTCTCCTTCCACCCTGTCTGCATCTGTAGGAGACAGAGTCACCATCACTTGCCGGGCCAGTCAGAGTATTAGTAGGTGGGTGGCCTGGTATCAGCAGAAACCAGGGAAAGCCCCTAAACTCCTGATCTTTAAGGCGTCCAGTTTACAAGGTGGGGTCCCATCAAGGTTCAGCGGCAGTGGATCTGGGACAGAATTCACTCTCACCATCAGCAGCCTGCAGCCTGATGATTTTGCAACTTATTACTGCCAACAGTATAATACTTTTTCTCGGGTCACCTTCGGCCAAGGGACACGACTGGAGATTAAAC	0	0	7	7	QQYNTFSRVT	10
49	2	CZ111_Plate1_HC_10	IGHV1-18*01	IGHD6-13*01	IGHJ6*02	GTTCAGCTGGTGCAGTCTGGAGCTGAGGTGAAGAAGCCTGGGGCCTCAGTGAAGGTCTCCTGCAAGGCTTCTGGTTACACCTTTACCAGCTTTGGTCTCAACTGGGTGCGACAGGCCCCTGGACAAGGACTTGAGTGGATGGGATGGATCAGCACTTACACTGGTAACACACGCTATGCACAGAAGTTTCAGGGCAGAGTCACCATGACCACAGACACATCCACGAGAACAGCCTACATGGAACTGAGGAGCCTGAGATCTGACGACACGGCCGTGTATTACTGTGCGACTTCAGCAACCCAACATAGCGGAGCAGCTGTCCCCGACGGAAACTACTACTACTACGCTATGGACGTCTGGGGCCAAGGGACCACGGTCAGCGTCTCCTCA	CAGGTTCAGCTGGTGCAGTCTGGAGCTGAGGTGAAGAAGCCTGGGGCCTCAGTGAAGGTCTCCTGCAAGGCTTCTGGTTACACCTTTACCAGCTTTGGTCTCAACTGGGTGCGACAGGCCCCTGGACAAGGACTTGAGTGGATGGGATGGATCAGCACTTACACTGGTAACACACGCTATGCACAGAAGTTTCAGGGCAGAGTCACCATGACCACAGACACATCCACGAGAACAGCCTACATGGAACTGAGGAGCCTGAGATCTGACGACACGGCCGTGTATTACTGTGCGACTTCAGCAACCCAACATAGCGGAGCAGCTGTCCCCGACGGAAACTACTACTACTACGCTATGGACGTCTGGGGCCAAGGGACCACGGTCAGCGTCTCCTCA	0	0	12	8	ATSATQHSGAAVPDGNYYYYAMDV	24													CZ111_Plate1_LC_7	IGLV1-40*01		IGLJ2*01	CAACCGGTTCCTGGTCCCAGTCTGTGCTGACTCAGCCGCCCTCAGTGTCTGGGGCCCCAGGTCAGAGGGTCACCATCTCCTGCACTGGGAGCAGCTCCAACATCGGGGCAGGTTATGATGTACACTGGTACCAGCAGCTTCCAGGAACAGCCCCCAAAGTCCTCATTTTTGGTAACAACAATCGGCCCTCAGGGGTCCCTGACCGATTCTCTGGCTCCAAGTCTGGCACCTCAGCCTCCCTGGCCATCACTGGGCTCCAGGCTGACGATGAGGCTGATTATTACTGCCAGTCCTATGACACCAGCCTGAGTGTGGTATTCGGCGGAGGGACCAAGCTGACCGTCCTAG	CAGTCTGTGCTGACTCAGCCGCCCTCAGTGTCTGGGGCCCCAGGTCAGAGGGTCACCATCTCCTGCACTGGGAGCAGCTCCAACATCGGGGCAGGTTATGATGTACACTGGTACCAGCAGCTTCCAGGAACAGCCCCCAAAGTCCTCATTTTTGGTAACAACAATCGGCCCTCAGGGGTCCCTGACCGATTCTCTGGCTCCAAGTCTGGCACCTCAGCCTCCCTGGCCATCACTGGGCTCCAGGCTGACGATGAGGCTGATTATTACTGCCAGTCCTATGACACCAGCCTGAGTGTGGTATTCGGCGGAGGGACCAAGCTGACCGTCCTAG	0	0	7	5	QSYDTSLSVV	10
49	2	CZ113_HC_48	IGHV1-18*01	IGHD6-13*01	IGHJ6*02	GTTCAGCTGGTGCAGTCTGGAACTGAGGTGAAGAAGCCTGGGGCCTCAGTGAGGGTCTCCTGCAAGGCTTCTGGTTACACCTTTACCAGCTATGGTATCAGCTGGGTGCGTCAGGCCCCTGGACAAGGGCTTGAGTGGATGGGGTGGATCAGCGTTTACACTGGTAACACAAACTATGCACAGAAGGTCCAGGGCAGAGTCACCTTGACCACAGACACATCCACGAGCACAGTCTACATGGAGCTGAGGAGCCTGAGATCTGACGACACGGCCGTGTATTACTGTGCGAGGGCGGGGGCTGGTATACCAGCAGGTGGGAACTACTACTACTACGGTATGGACGTCTGGGGCCAAGGGACCACGGTCACCGTCTCCTCA	CAGGTTCAGCTGGTGCAGTCTGGAACTGAGGTGAAGAAGCCTGGGGCCTCAGTGAGGGTCTCCTGCAAGGCTTCTGGTTACACCTTTACCAGCTATGGTATCAGCTGGGTGCGTCAGGCCCCTGGACAAGGGCTTGAGTGGATGGGGTGGATCAGCGTTTACACTGGTAACACAAACTATGCACAGAAGGTCCAGGGCAGAGTCACCTTGACCACAGACACATCCACGAGCACAGTCTACATGGAGCTGAGGAGCCTGAGATCTGACGACACGGCCGTGTATTACTGTGCGAGGGCGGGGGCTGGTATACCAGCAGGTGGGAACTACTACTACTACGGTATGGACGTCTGGGGCCAAGGGACCACGGTCACCGTCTCCTCA	0	0	9	7	ARAGAGIPAGGNYYYYGMDV	20													CZ113_LC_18	IGLV1-40*01		IGLJ2*01	ACCGGTTCCTGGNCCCAGTCTGTGCTGACTCAGCCGCCCTCAGTGTCTGGGGCCCCAGGGCAGAGGATCACCATCTCCTGCACTGGGAGCAGCTCCAACATCGGGGCAGGTTATGATGTACACTGGTACCAGCAGCTTCCAGGAACAGCCCCCAAACTCCTCATCTATGGTGACAGCAATCGGCCCTCAGGGGTCCCTGACCGATTCTCTGGCTCCAAGTCTGGCACCTCAGCCTCCCTGGCCATCACTGGGCTCCAGGCTGAGGATGAGGCTGATTATTACTGCCAGTCCTATGACATCACCCTGGCTGTGGTATTCGGCGGAGGGACCAAGCTGAGCGTCCTAG	CAGTCTGTGCTGACTCAGCCGCCCTCAGTGTCTGGGGCCCCAGGGCAGAGGATCACCATCTCCTGCACTGGGAGCAGCTCCAACATCGGGGCAGGTTATGATGTACACTGGTACCAGCAGCTTCCAGGAACAGCCCCCAAACTCCTCATCTATGGTGACAGCAATCGGCCCTCAGGGGTCCCTGACCGATTCTCTGGCTCCAAGTCTGGCACCTCAGCCTCCCTGGCCATCACTGGGCTCCAGGCTGAGGATGAGGCTGATTATTACTGCCAGTCCTATGACATCACCCTGGCTGTGGTATTCGGCGGAGGGACCAAGCTGAGCGTCCTAG	0	0	3	4	QSYDITLAVV	10
52	2	CZ111_Plate2_HC_62	IGHV1-2*02	IGHD1-26*01	IGHJ4*02	TCTGGGGCTGAGGTGAAGAAGCCTGGGGCCTCAGTGAAGGTCTCCTGCAAGGCTTCTGGATACACCTTCACCGGCCACTATATGCACTGGGTGCGACAGGTCCCTGGACAAGGGCTTGAGTGGATGGGATGGATCAACCCTAATAGAGGCACAAACTATGCACAGAAGTTTGAGGGCAGGGTCACCATGACCAGGGACACGTCCATCAGCACATTTTACATGGAACTGAGCAGACTGAGATCTGACGACTCGGCCGTGTATTTCTGTGCGAGAGATAACAGTGGGAGCTACAATGACTACTGGGGCCAGGGAACCCTGGTCACCGTCTCCTCAG	CAGGTGCAGCTGGTGCAGTCTGGGGCTGAGGTGAAGAAGCCTGGGGCCTCAGTGAAGGTCTCCTGCAAGGCTTCTGGATACACCTTCACCGGCCACTATATGCACTGGGTGCGACAGGTCCCTGGACAAGGGCTTGAGTGGATGGGATGGATCAACCCTAATAGAGGCACAAACTATGCACAGAAGTTTGAGGGCAGGGTCACCATGACCAGGGACACGTCCATCAGCACATTTTACATGGAACTGAGCAGACTGAGATCTGACGACTCGGCCGTGTATTTCTGTGCGAGAGATAACAGTGGGAGCTACAATGACTACTGGGGCCAGGGAACCCTGGTCACCGTCTCCTCAG	0	3	12	43	ARDNSGSYNDY	11													CZ111_Plate2_LC_35	IGLV2-23*02		IGLJ3*02	CAACCGGTTCCTGGTCCCAGTCTGTGCTGACTCAGCCTGCCTCCCTGTCTGGGTCTCCTGGACAGTCGATCACCATCTCCTGCACTGGAACCAGCAGTGATGTTGGAAATTATAACCTTGTCTCCTGGTACCAACACCACCCAGGCAAAGCCCCCAAACTCCTGATTTATGAGGTCAATAAGCGGCCGTCAGGGGTTTCTAATCGCTTCTCTGGCTCCAAGTCTGGCAACACGGCCTCCCTGACAATCTCTGGGCTCCAGGCTGAGGACGAGGCTGATTATTACTGCTGCTCATATGCAAGTAGTGGCACTCGGGTGTTCGGCGGAGGGACCAAGGTGACCGTCCTAG	CAGTCTGTGCTGACTCAGCCTGCCTCCCTGTCTGGGTCTCCTGGACAGTCGATCACCATCTCCTGCACTGGAACCAGCAGTGATGTTGGAAATTATAACCTTGTCTCCTGGTACCAACACCACCCAGGCAAAGCCCCCAAACTCCTGATTTATGAGGTCAATAAGCGGCCGTCAGGGGTTTCTAATCGCTTCTCTGGCTCCAAGTCTGGCAACACGGCCTCCCTGACAATCTCTGGGCTCCAGGCTGAGGACGAGGCTGATTATTACTGCTGCTCATATGCAAGTAGTGGCACTCGGGTGTTCGGCGGAGGGACCAAGGTGACCGTCCTAG	0	0	9	8	CSYASSGTRV	10
52	2	CZ113_HC_11	IGHV1-2*02	IGHD3-10*01	IGHJ4*02	GTGCAGCTGGTGCAGTCTGGGGCTGAGGTGAAGAGGCCTGGGGCCTCAGTGAAGGTCTCCTGCAAGACTTCTGGGTACACCTTCACCGGCTACTATGTGCACTGGGTGCGACAGGCCCCTGGACAAGGGCTTGAGTGGATGGGATGGATCAACCCTAACAATGGTGGCACAAAATATGCACAGAACTTTCAGGGCAGGGTCACCATGACCAGGGACTCGTCCATCGGCACATTCTTCATGGAGTTGAGCAGACTGAGATCTGATGACACGGCCTTGTATTACTGTGCGAGGGATGGTCATATGGTCTACCTTGACTACTGGGGCCAGGGAACCCCGGTCACCGTCTCCTCAG	CAGGTGCAGCTGGTGCAGTCTGGGGCTGAGGTGAAGAGGCCTGGGGCCTCAGTGAAGGTCTCCTGCAAGACTTCTGGGTACACCTTCACCGGCTACTATGTGCACTGGGTGCGACAGGCCCCTGGACAAGGGCTTGAGTGGATGGGATGGATCAACCCTAACAATGGTGGCACAAAATATGCACAGAACTTTCAGGGCAGGGTCACCATGACCAGGGACTCGTCCATCGGCACATTCTTCATGGAGTTGAGCAGACTGAGATCTGATGACACGGCCTTGTATTACTGTGCGAGGGATGGTCATATGGTCTACCTTGACTACTGGGGCCAGGGAACCCCGGTCACCGTCTCCTCAG	0	0	16	11	ARDGHMVYLDY	11													CZ113_LC_2	IGLV2-23*02		IGLJ3*02	CTAGTAGNNNNNNGCAACCGGTTCCTGGTCCCAGTCTGTGCTGACTCAGCCTGCCTCCGTGTCTGGGTCTCCTGGCCAGTCGATCACCATCTCCTGCACTGGAACCAGCAGTGATGTTGGGAATTATGACTTTGTCTCGTGGTACCAACAACACCCAGGCAAAGCCCCCAAACTCATGATTTATGAGGTCACTAAGCGGCCCTCAGGGGTTTCTAATCGCTTCTCTGGGTCCAAGTCTGGCAACACGGCCTCCCTGACAATCTCTGGACTCCAGGCTGAGGACGAGGCTGATTATTACTGCTGCTCATATGCAGGTACTAGCACCCGGGTGTTCGGCGGAGGGACCACGCTGACCGTCCTAG	CAGTCTGTGCTGACTCAGCCTGCCTCCGTGTCTGGGTCTCCTGGCCAGTCGATCACCATCTCCTGCACTGGAACCAGCAGTGATGTTGGGAATTATGACTTTGTCTCGTGGTACCAACAACACCCAGGCAAAGCCCCCAAACTCATGATTTATGAGGTCACTAAGCGGCCCTCAGGGGTTTCTAATCGCTTCTCTGGGTCCAAGTCTGGCAACACGGCCTCCCTGACAATCTCTGGACTCCAGGCTGAGGACGAGGCTGATTATTACTGCTGCTCATATGCAGGTACTAGCACCCGGGTGTTCGGCGGAGGGACCACGCTGACCGTCCTAG	0	0	11	6	CSYAGTSTRV	10
54	2	CZ112_HC_106-	IGHV1-3*01	IGHD3-10*01	IGHJ6*02	CAGTCTGGGACTGAGGTGAAGAAGCCTGGGGCCTCAGTGAAGGTTTCCTGTAAGGCTTCTGGATACACCTTCACTAACTCTGCTATGCATTGGGTGCGCCAGGCCCCCGGACAAAGGCTTGAGTGGATGGGATGGATCAACCCTGACACTGGTAACACACAATATTCACAGAAGTTCCAGGGCAGAGTCACCATTACCAGGGACACATCCGCGAGCACAGCCTACATGGAGCTGAGCAGCCTGAGATCCGAAGACACGGCTGTGTATTACTGTGCGAGCGGTTCGGGGAGTTTGGGCCTCTCTTATTACTACTACGGTATGGACGTCTGGGGCCAAGGGACCACGGTCACCGTCTCCTCA	CAGGTCCAGCTTGTGCAGTCTGGGACTGAGGTGAAGAAGCCTGGGGCCTCAGTGAAGGTTTCCTGTAAGGCTTCTGGATACACCTTCACTAACTCTGCTATGCATTGGGTGCGCCAGGCCCCCGGACAAAGGCTTGAGTGGATGGGATGGATCAACCCTGACACTGGTAACACACAATATTCACAGAAGTTCCAGGGCAGAGTCACCATTACCAGGGACACATCCGCGAGCACAGCCTACATGGAGCTGAGCAGCCTGAGATCCGAAGACACGGCTGTGTATTACTGTGCGAGCGGTTCGGGGAGTTTGGGCCTCTCTTATTACTACTACGGTATGGACGTCTGGGGCCAAGGGACCACGGTCACCGTCTCCTCA	0	0	9	7	ASGSGSLGLSYYYYGMDV	18													CZ112_LC_44-	IGLV1-40*01		IGLJ2*01	TCTAGTAGGNCANNTGCAACCGGTTCCTGGTCCCAGTCTGTGCTGACTCAGCCGCCCTCAGTGTCTGGGGCCCCAGGGCAGAGGGTCACCATCTCCTGCACTGGGAGCAGCTCCAACATCGGGGCAGGTTATGATGTACACTGGTACCAGCAGCTTCCAGGAACAGCCCCCAAACTCCTCATCTTTAGTGTCAGCAATCGGCCCTCAGGGGTCCCTGACCGATTCTCTGGCTCCAAGTCTGGCACCTCAGCCTCCCTGGCCATCACTGGGCTCCAGGCTGAGGATGAGGCTGATTATTACTGCCAGTCCTATGACAGCAGGCTGAGTGCCCTCGTGGTATTCGGCGGAGGGACCAAGCTGACCGTCCTAG	CAGTCTGTGCTGACTCAGCCGCCCTCAGTGTCTGGGGCCCCAGGGCAGAGGGTCACCATCTCCTGCACTGGGAGCAGCTCCAACATCGGGGCAGGTTATGATGTACACTGGTACCAGCAGCTTCCAGGAACAGCCCCCAAACTCCTCATCTTTAGTGTCAGCAATCGGCCCTCAGGGGTCCCTGACCGATTCTCTGGCTCCAAGTCTGGCACCTCAGCCTCCCTGGCCATCACTGGGCTCCAGGCTGAGGATGAGGCTGATTATTACTGCCAGTCCTATGACAGCAGGCTGAGTGCCCTCGTGGTATTCGGCGGAGGGACCAAGCTGACCGTCCTAG	0	0	5	4	QSYDSRLSALVV	12
54	2	CZ113_HC_85	IGHV1-3*01	IGHD2-15*01	IGHJ6*02	CAGTCTGGGGCTGAGGTGAAGAAGCCTGGGGCCTCAGTGAAGGTTTCCTGCAAGGCTTCTGGATACACCTTCAGTAATTATGCTATGCATTGGGTGCGCCAGGCCCCCGGACAAAGTCTTGAGTGGATGGGATGGATCAACGCTGTCAATGGTAACACAAGATATTCACAGAAGTTCCAGGGCAGAGTCACCATTACCAGGGACACATCCGCGAGCACAGCCTACATGGAACTGAGCAGCCTGAGATCTGAGGACACAGCTGTGTATTACTGTGCGACCTCCCTTTACAGTGGTGGGGTCTACTACTACTACGGTCTAGACGTCTGGGGCCAAGGGACCACGGTCACCGTCTCCTCA	CAGGTCCAGCTTGTGCAGTCTGGGGCTGAGGTGAAGAAGCCTGGGGCCTCAGTGAAGGTTTCCTGCAAGGCTTCTGGATACACCTTCAGTAATTATGCTATGCATTGGGTGCGCCAGGCCCCCGGACAAAGTCTTGAGTGGATGGGATGGATCAACGCTGTCAATGGTAACACAAGATATTCACAGAAGTTCCAGGGCAGAGTCACCATTACCAGGGACACATCCGCGAGCACAGCCTACATGGAACTGAGCAGCCTGAGATCTGAGGACACAGCTGTGTATTACTGTGCGACCTCCCTTTACAGTGGTGGGGTCTACTACTACTACGGTCTAGACGTCTGGGGCCAAGGGACCACGGTCACCGTCTCCTCA	0	0	9	5	ATSLYSGGVYYYYGLDV	17													CZ113_LC_38	IGLV1-40*01		IGLJ2*01	ACTCAGCCGCCCTCAGTGTCTGGGGCCCCAGGGCAGACGGTCACCATCACCTGCACTGGGAGCAGATCCAACATCGGGGCAGGTTATGATGTACACTGGTACCAGCAGCTTCCAGGAACAGCCCCCAAACTCCTCATCTTTGCTAACAACAATCGACCCTCAGGGGTCCCTGACCGATTCTCTGGCTCCAGGTCTGGCACCTCAGCCTCCCTGGCCATCACTGGGCTCCAGGCTGAGGATGAGGCTGACTATTACTGCCAGTCCTATGACATCAACCTCAATGACTATGTGAAATTCGGCGGCGGGACCAAGCTGACCGTCCTAG	CAGTCTGTGCTGACTCAGCCGCCCTCAGTGTCTGGGGCCCCAGGGCAGACGGTCACCATCACCTGCACTGGGAGCAGATCCAACATCGGGGCAGGTTATGATGTACACTGGTACCAGCAGCTTCCAGGAACAGCCCCCAAACTCCTCATCTTTGCTAACAACAATCGACCCTCAGGGGTCCCTGACCGATTCTCTGGCTCCAGGTCTGGCACCTCAGCCTCCCTGGCCATCACTGGGCTCCAGGCTGAGGATGAGGCTGACTATTACTGCCAGTCCTATGACATCAACCTCAATGACTATGTGAAATTCGGCGGCGGGACCAAGCTGACCGTCCTAG	0	0	10	10	QSYDINLNDYVK	12
56	2	CZ112_HC_25-	IGHV1-69*01	IGHD7-27*01	IGHJ4*02	GTGCAGCTGGTGCAGTCTGGGGCTGAGGTGAAGAAGCCTGGGTCCTCGGTGAAGGTCTCCTGCAAGACTTCTGGAGGCACCTTCAGCACCTATGCCATCAACTGGGTGCGACAGGCCCCTGGACAAGGGTTTGAGTGGATGGGAGGGATCATCCCTGTCTTTGGTACACCAAACTACGCACAGAAGTTCCAGGGCAGAGTCACGATTAACGCGGACGAGTCCACGAGCACAGCCTACATGGAGTTGAGAAGCCTGAGATCTGAGGACACGGCCGTATATTATTGTGGGAGAGATGGAGGGTCTGGGGTACCGGACTACTGGGGCCAGGGAACCCTGGTCACCGTCTCCTCAG	CAGGTGCAGCTGGTGCAGTCTGGGGCTGAGGTGAAGAAGCCTGGGTCCTCGGTGAAGGTCTCCTGCAAGACTTCTGGAGGCACCTTCAGCACCTATGCCATCAACTGGGTGCGACAGGCCCCTGGACAAGGGTTTGAGTGGATGGGAGGGATCATCCCTGTCTTTGGTACACCAAACTACGCACAGAAGTTCCAGGGCAGAGTCACGATTAACGCGGACGAGTCCACGAGCACAGCCTACATGGAGTTGAGAAGCCTGAGATCTGAGGACACGGCCGTATATTATTGTGGGAGAGATGGAGGGTCTGGGGTACCGGACTACTGGGGCCAGGGAACCCTGGTCACCGTCTCCTCAG	0	0	13	9	GRDGGSGVPDY	11	CZ112_KC_18-	IGKV1-16*01		IGKJ1*01	CCTGGCTGCATCTGTAGGAGACAGAGTCACCATCACTTGTCGGGCGAGTCAGGGCATTAACAATTATTTAGCCTGGTTTCAGCAGAAACCAGGGAAAGCCCCTAAGTCCCTGATCTATGGTGCATCCAATTTGCAAAGTGGGGTCCCATCAAGGTTCAGCGGCGGTGGATCTGGGACACATTTCACTCTCACCATCAGCAGCCTGCAGCCTGAAGATTTTGCAGCTTATTACTGCCAGCAATATAATAGTTACCCTTGGACGTTCGGCCAAGGGACCAAGGTGGAAATCAAA	GACATCCAGATGACCCAGTCTCCATCCTCACTGGCTGCATCTGTAGGAGACAGAGTCACCATCACTTGTCGGGCGAGTCAGGGCATTAACAATTATTTAGCCTGGTTTCAGCAGAAACCAGGGAAAGCCCCTAAGTCCCTGATCTATGGTGCATCCAATTTGCAAAGTGGGGTCCCATCAAGGTTCAGCGGCGGTGGATCTGGGACACATTTCACTCTCACCATCAGCAGCCTGCAGCCTGAAGATTTTGCAGCTTATTACTGCCAGCAATATAATAGTTACCCTTGGACGTTCGGCCAAGGGACCAAGGTGGAAATCAAA	0	0	7	7	QQYNSYPWT	9
56	2	CZ124_HC_109	IGHV1-69*01	IGHD3-22*01	IGHJ4*02	CAGCTGGTGCAGTCTGGGGCTGAGGTGAAGAAGCCTGGGTCCTCGGTGAAGGTCTCCTGCAAGGCTTCTGGAGGCACCTTCAGCAACTATCCTATTAGCTGGGTGCGACAGGCCCCTGGACAAGGGCTTGAGTGGATGGGAGCGATCATCCCTTTCTTTGGTACACCAAACTACGCACGGAGGTTCCAGGCCAGAGTCACAATAACCGCGGACGAATCTACGACCACAGCCTACATGGAGCTGAGCAGCCTGACATCTGAAGACACGGCCGTCTATTTCTGTGCGACTGGTGGTTATTACCCCTTTGACTACTGGGGCCAGGGAACCCTGGTCACCGTCTCCTCAG	CAGGTGCAGCTGGTGCAGTCTGGGGCTGAGGTGAAGAAGCCTGGGTCCTCGGTGAAGGTCTCCTGCAAGGCTTCTGGAGGCACCTTCAGCAACTATCCTATTAGCTGGGTGCGACAGGCCCCTGGACAAGGGCTTGAGTGGATGGGAGCGATCATCCCTTTCTTTGGTACACCAAACTACGCACGGAGGTTCCAGGCCAGAGTCACAATAACCGCGGACGAATCTACGACCACAGCCTACATGGAGCTGAGCAGCCTGACATCTGAAGACACGGCCGTCTATTTCTGTGCGACTGGTGGTTATTACCCCTTTGACTACTGGGGCCAGGGAACCCTGGTCACCGTCTCCTCAG	0	0	17	11	ATGGYYPFDY	10	CZ124_KC_86	IGKV1-16*01		IGKJ1*01	CCTGTCTGCATCTGTAGGAGACAGAGTCACCATCACTTGTCGGGCGAGTCAGGACATTAGCACTTATTTAGCCTGGTTTCAGCAGAAACCAGGAAAAGCCCCTAAGTCCCTGATCTATGATGCCTCTAGTTTGCAAAGTGGGGTCCCATCAAGGTTCAGCGGCAGTGGATCTGGGACAGATTTCACTCTCACCATCAGCAGCCTGCAGCCTGAAGATTTTGCAACTTATTACTGCCAACACTATAAACGGTACCCTTGGACGTTCGGCCAGGGGACCAAGGTGGAAATCAAAC	GACATCCAGATGACCCAGTCTCCATCCTCACTGTCTGCATCTGTAGGAGACAGAGTCACCATCACTTGTCGGGCGAGTCAGGACATTAGCACTTATTTAGCCTGGTTTCAGCAGAAACCAGGAAAAGCCCCTAAGTCCCTGATCTATGATGCCTCTAGTTTGCAAAGTGGGGTCCCATCAAGGTTCAGCGGCAGTGGATCTGGGACAGATTTCACTCTCACCATCAGCAGCCTGCAGCCTGAAGATTTTGCAACTTATTACTGCCAACACTATAAACGGTACCCTTGGACGTTCGGCCAGGGGACCAAGGTGGAAATCAAAC	0	0	6	6	QHYKRYPWT	9
57	2	CZ111_Plate3_HC_37	IGHV1-69*01	IGHD1-26*01	IGHJ4*02	TCTGGGGCTGAGGTGAAGAAGCCTGGGTCCTCGGTGAAGGTCTCCTGCAAGGCTTCTGGAGGCACCTTCAGCAACTATATTGTCAGTTGGGTGCGACAGGCCCCTGGACAAGGGCTTGAGTGGATGGGAGGGAGCATCCCTATCTTTGGTACAGCAAAGTTCGCCCAGAACTTCCAGGGCAGACTCACGATTACTGCGGACGAACATACCAACACAGCCTACATGGAGCTGAGCAGCCTGAGATCTGAGGACACGGCCGTTTACTACTGTGCGAGAGGGATGGGAGCTACTGGAGGTGACTACTGGGGCCAGGGAACCCTGGTCACCGTCTCCTCAG	CAGGTGCAGCTGGTGCAGTCTGGGGCTGAGGTGAAGAAGCCTGGGTCCTCGGTGAAGGTCTCCTGCAAGGCTTCTGGAGGCACCTTCAGCAACTATATTGTCAGTTGGGTGCGACAGGCCCCTGGACAAGGGCTTGAGTGGATGGGAGGGAGCATCCCTATCTTTGGTACAGCAAAGTTCGCCCAGAACTTCCAGGGCAGACTCACGATTACTGCGGACGAACATACCAACACAGCCTACATGGAGCTGAGCAGCCTGAGATCTGAGGACACGGCCGTTTACTACTGTGCGAGAGGGATGGGAGCTACTGGAGGTGACTACTGGGGCCAGGGAACCCTGGTCACCGTCTCCTCAG	0	0	19	10	ARGMGATGGDY	11	CZ111_Plate3_KC_36	IGKV1-33*01		IGKJ1*01	TGTCTGCATCTGTAGGAGACAGAGTCACCATCACTTGCCAGGCGAGTCAAGACATTAGCAACTATTTAAATTGGTATCAGCAGAAACCAGGGAAAGCCCCTAAGCTCCTGATCTTCGATGCATCCAATTTGGAGACAGGGGTCCCATCAAGGTTCAGTGGAAGTGGCTCTGGGACAGATTTTACTTTCATCATCAGCAGCCTGCAGCCTGAAGATATTGCAACATATTACTGTCAACAGTATGATAGTCTCTCACGGACGTTCGGCCAAGGGACCAAGGTGGAAATCA	GACATCCAGATGACCCAGTCTCCATCCTCCCTGTCTGCATCTGTAGGAGACAGAGTCACCATCACTTGCCAGGCGAGTCAAGACATTAGCAACTATTTAAATTGGTATCAGCAGAAACCAGGGAAAGCCCCTAAGCTCCTGATCTTCGATGCATCCAATTTGGAGACAGGGGTCCCATCAAGGTTCAGTGGAAGTGGCTCTGGGACAGATTTTACTTTCATCATCAGCAGCCTGCAGCCTGAAGATATTGCAACATATTACTGTCAACAGTATGATAGTCTCTCACGGACGTTCGGCCAAGGGACCAAGGTGGAAATCA	0	0	5	3	QQYDSLSRT	9
57	2	CZ128_HC_81	IGHV1-69*01	IGHD3-16*01	IGHJ4*02	GTGCAGCTGGTGCAGTCTGGGGCTGAGGTGAAGAAGCCTGGGTCCTCGGTGAAACTTTCCTGTAAGGCTTCTGGAGGCACTGGAGGCGCCTTCGGCAACTATGGTTTCCACTGGGTGCGACACGCCCCTGGACAAGGGCTTGAGTGGATGGGAGGCATAATCCCTGTCTTTGGTTCAGCAAAGTTCGCACAGAAGTTCCAGGGCAGAATCACGATTACCGCGGACGAATCCACGACCACAGTCTACATGCACCTGCGCGGCCTGAGACATGAGGACACGGCCGTGTATTTCTGTGCGAGACAGAGTTATGCCGTTGACTACTGGGGCCAGGGAACCCTGGTCATCGTCTCCTCAG	CAGGTGCAGCTGGTGCAGTCTGGGGCTGAGGTGAAGAAGCCTGGGTCCTCGGTGAAACTTTCCTGTAAGGCTTCTGGAGGCACTGGAGGCGCCTTCGGCAACTATGGTTTCCACTGGGTGCGACACGCCCCTGGACAAGGGCTTGAGTGGATGGGAGGCATAATCCCTGTCTTTGGTTCAGCAAAGTTCGCACAGAAGTTCCAGGGCAGAATCACGATTACCGCGGACGAATCCACGACCACAGTCTACATGCACCTGCGCGGCCTGAGACATGAGGACACGGCCGTGTATTTCTGTGCGAGACAGAGTTATGCCGTTGACTACTGGGGCCAGGGAACCCTGGTCATCGTCTCCTCAG	9	0	27	66	ARQSYAVDY	9	CZ128_KC_65	IGKV1-33*01		IGKJ1*01	CCTGTCTGCATCTATAGGAGACACAGTCACCATCACTTGCCAGGCGAGTCACGGCATAAACAACAATTTGAATTGGTTTCAGCAGAAACCAGGGAAAGCCCCTCAGCTCCTGATCTACGATGCATCCAATTTGGAGACAGGGGTCCCATCTAGGTTCAGTGGAAGTGGATTTGGGACAGAGTTTACTTTCACCATCAGCAGCCTGCAGCCTGAAGATATTGCAACCTATTACTGTCAACAGTATGATAGTCTCACGTGGACGTTCGGCCAAGGGACCAGGGTGGAAATCAAAC	GACATCCAGATGACCCAGTCTCCATCCTCCCTGTCTGCATCTATAGGAGACACAGTCACCATCACTTGCCAGGCGAGTCACGGCATAAACAACAATTTGAATTGGTTTCAGCAGAAACCAGGGAAAGCCCCTCAGCTCCTGATCTACGATGCATCCAATTTGGAGACAGGGGTCCCATCTAGGTTCAGTGGAAGTGGATTTGGGACAGAGTTTACTTTCACCATCAGCAGCCTGCAGCCTGAAGATATTGCAACCTATTACTGTCAACAGTATGATAGTCTCACGTGGACGTTCGGCCAAGGGACCAGGGTGGAAATCAAAC	0	0	15	11	QQYDSLTWT	9
65	2	CZ124_HC_106	IGHV1-69*01	IGHD5-24*01	IGHJ4*02	CNNNNTAAGGNGNNNCNNNTNNCAGGTGCAGCTGGTGCAGTCTGGGGCTGAGGTGAAGAAGCCTGGGTCCTCGGTGAAGGTCTCCTGCAAGGCTTCTGGAGGCACCTTCAGGAACTATGATATCAGCTGGGTGCGACAGGCCCCTGGACAAGGGCTTGAGTGGATGGGAGGGATCATCCCTGTGTTTGGTACACCAAAGTACGCACAGAAGTTCCAGGGCAGAGTCACGATTACCGCGGACGAATCCACGAGCACAGCCTACATGGAGCTGACCAGCCTGAGATCTGAAGACACGGCCGTGTATTACTGTGCGAGAGAAGGCGGCTACAATCCTTCCTTTGACTACTGGGGCCAGGGAACCCTGGTCACAGTCTCCTCAG	CAGGTGCAGCTGGTGCAGTCTGGGGCTGAGGTGAAGAAGCCTGGGTCCTCGGTGAAGGTCTCCTGCAAGGCTTCTGGAGGCACCTTCAGGAACTATGATATCAGCTGGGTGCGACAGGCCCCTGGACAAGGGCTTGAGTGGATGGGAGGGATCATCCCTGTGTTTGGTACACCAAAGTACGCACAGAAGTTCCAGGGCAGAGTCACGATTACCGCGGACGAATCCACGAGCACAGCCTACATGGAGCTGACCAGCCTGAGATCTGAAGACACGGCCGTGTATTACTGTGCGAGAGAAGGCGGCTACAATCCTTCCTTTGACTACTGGGGCCAGGGAACCCTGGTCACAGTCTCCTCAG	0	0	9	7	AREGGYNPSFDY	12	CZ124_KC_83	IGKV3-11*01		IGKJ5*01	CCTGTCTTTGTCGCCAGGGGAAAGAGCCACCCTCTCCTGCAGGGCCAGTCAGAGTGTTAGCAGCTACTTAGCCTGGTATCAACACAAACCTGGCCAGGCTCCCAGGCTCCTCATCTATGATGCATCCAACAGGGCCACTGGCATCCCAGCCAGGTTCAGTGGCAGTGGGTCTGGGACAGACTTCACTCTCACCATCAGCAGCCTAGAGCCTGAAGATTTTGCAGTGTATTACTGTCAGCAGCGTAGCAACTGGCTGGTCACCTTCGGCCAAGGGACACGACTGGAGATTAAAC	GAAATTGTGTTGACACAGTCTCCAGCCACCCTGTCTTTGTCGCCAGGGGAAAGAGCCACCCTCTCCTGCAGGGCCAGTCAGAGTGTTAGCAGCTACTTAGCCTGGTATCAACACAAACCTGGCCAGGCTCCCAGGCTCCTCATCTATGATGCATCCAACAGGGCCACTGGCATCCCAGCCAGGTTCAGTGGCAGTGGGTCTGGGACAGACTTCACTCTCACCATCAGCAGCCTAGAGCCTGAAGATTTTGCAGTGTATTACTGTCAGCAGCGTAGCAACTGGCTGGTCACCTTCGGCCAAGGGACACGACTGGAGATTAAAC	0	0	4	1	QQRSNWLVT	9
65	2	CZ132_HC_26	IGHV1-69*01	IGHD3-10*01	IGHJ4*02	GGGGCTGAGGTGAAGAAGCCTGGGTCCTCGATGAAGGTCTCCTGCAAGGCTTCTGGAGGCACCTTCAGCAACTATGCATTCACCTGGGTGCGACAGGCCCCTGGACAAGGACTGGAGTGGATGGGAGGAATCATCCCTCTCTTTGGAACACTGAAATATTCACAGAAATTCCTGGGCAGAGTCACTATTACCGCGGACGAATCCACGAGCACAGTCTACATGGAGCTGAGCAGCCTGAGTTCTGACGACACGGCCGTCTATTACTGTGCGAGAGATCAGGATTATGGTTCGGGGACTTATTATAACGGTGTCTTTCGCTACTGGGGCCAGGGAACCCTGGTCACCGTCTCCTCAG	CAGGTGCAGCTGGTGCAGTCTGGGGCTGAGGTGAAGAAGCCTGGGTCCTCGATGAAGGTCTCCTGCAAGGCTTCTGGAGGCACCTTCAGCAACTATGCATTCACCTGGGTGCGACAGGCCCCTGGACAAGGACTGGAGTGGATGGGAGGAATCATCCCTCTCTTTGGAACACTGAAATATTCACAGAAATTCCTGGGCAGAGTCACTATTACCGCGGACGAATCCACGAGCACAGTCTACATGGAGCTGAGCAGCCTGAGTTCTGACGACACGGCCGTCTATTACTGTGCGAGAGATCAGGATTATGGTTCGGGGACTTATTATAACGGTGTCTTTCGCTACTGGGGCCAGGGAACCCTGGTCACCGTCTCCTCAG	0	0	23	12	ARDQDYGSGTYYNGVFRY	18	CZ132_KC_24	IGKV3-11*01		IGKJ5*01	CCTGTCTTTGTCTCCAGGGGAAAGAGCCACCCTCTCCTGCAGGGCCAGTCAGAGTGCTAGCATCTACTTAGCCTGGTACCAACAGAAACCTGGCCAGGCTCCCAGGCTCCTCATCTATGATGCATCCAACAGGGCCACTGGCATCCCAGCCAGGTTCAGTGGCAGTGGGTCTGGGACAGACTTCACTCTCACCATCAGCAGCCTAGAACCTGATGATTCTGCAGTTTATTACTGTCAGCAACGTGCCAGCTGGCCTCTGGTCACCTTCGGCCAAGGGACACGACTGGAGATCAAAC	GAAATTGTGTTGACACAGTCTCCAGCCACCCTGTCTTTGTCTCCAGGGGAAAGAGCCACCCTCTCCTGCAGGGCCAGTCAGAGTGCTAGCATCTACTTAGCCTGGTACCAACAGAAACCTGGCCAGGCTCCCAGGCTCCTCATCTATGATGCATCCAACAGGGCCACTGGCATCCCAGCCAGGTTCAGTGGCAGTGGGTCTGGGACAGACTTCACTCTCACCATCAGCAGCCTAGAACCTGATGATTCTGCAGTTTATTACTGTCAGCAACGTGCCAGCTGGCCTCTGGTCACCTTCGGCCAAGGGACACGACTGGAGATCAAAC	0	0	5	6	QQRASWPLVT	10
66	2	CZ111_Plate2_HC_6	IGHV1-69*01	IGHD3-10*02	IGHJ4*02	CAGTCTGGGGCTGAGGTGAAGATGCCTGAGTCCTCGGTGAAGGTCTCCTGCAAGGCTTCTGGAGGCACCTTCAGCACCTCTACTGTCAGCTGGGTGCGACAGGCCCCTGGACAAGGGCTTGAGTGGATGGGAGGAATCATCCCTGTTTTTCGTACACCAAAGTACGCACAGAAGTTTCAGGGCAGAGTCACGATTACCGCGGACGAATCCGCGAACACTGCCTACATGGAGCTGAGCAGCCTGAGATCTGACGACACGGCCGTATATTACTGTACGATCGGGACCTATGTCGAGATTGACTATTGGGGCCAGGGAACCCTAGTCATCGTCTCCTCAG	CAGGTGCAGCTGGTGCAGTCTGGGGCTGAGGTGAAGATGCCTGAGTCCTCGGTGAAGGTCTCCTGCAAGGCTTCTGGAGGCACCTTCAGCACCTCTACTGTCAGCTGGGTGCGACAGGCCCCTGGACAAGGGCTTGAGTGGATGGGAGGAATCATCCCTGTTTTTCGTACACCAAAGTACGCACAGAAGTTTCAGGGCAGAGTCACGATTACCGCGGACGAATCCGCGAACACTGCCTACATGGAGCTGAGCAGCCTGAGATCTGACGACACGGCCGTATATTACTGTACGATCGGGACCTATGTCGAGATTGACTATTGGGGCCAGGGAACCCTAGTCATCGTCTCCTCAG	0	0	18	14	TIGTYVEIDY	10	CZ111_Plate2_KC_5	IGKV3-20*01		IGKJ4*01	CTGTCTTTGTCTCCAGGGGAAAGAGCCACCCTCTCCTGCAGGGCCAGTCAGAGTGTTAGCAGCGACTACTTAACCTGGTATCAGCAGAAACCTGGCCAGGCTCCCAGGCTCCTCATCTATGGTGCATCCACCAGGGCCACTGGCATCCCAGACAGGTTCAGTGGCAGTGGGTCTGGGACAGACTTCACTCTCACCATCACCAGACTGGAGCCTGAAGATTTTGCAGTGTATTACTGTCACCAGTATGGTACCTCACCGCTCACTTTCGGCGGAGGGACCAAAGTGGAGATCAAAC	GAAATTGTGTTGACGCAGTCTCCAGGCACCCTGTCTTTGTCTCCAGGGGAAAGAGCCACCCTCTCCTGCAGGGCCAGTCAGAGTGTTAGCAGCGACTACTTAACCTGGTATCAGCAGAAACCTGGCCAGGCTCCCAGGCTCCTCATCTATGGTGCATCCACCAGGGCCACTGGCATCCCAGACAGGTTCAGTGGCAGTGGGTCTGGGACAGACTTCACTCTCACCATCACCAGACTGGAGCCTGAAGATTTTGCAGTGTATTACTGTCACCAGTATGGTACCTCACCGCTCACTTTCGGCGGAGGGACCAAAGTGGAGATCAAAC	0	0	6	6	HQYGTSPLT	9
66	2	CZ124_HC_51	IGHV1-69*01	IGHD7-27*01	IGHJ4*02	GTGCAGCTGGTGCAGTCTGGGGCTGAGGTGAAGAAACATGGGTCCTCGGTGAAGGTCTCCTGCAAGGCTTCTGGAGGCACCTTCAGCAACTATGCAATCAACTGGGTGCGACAGGCCCCTGGACAAGGGCTTGAGTGGATGGGAAAAATCATCCCTTCCTTTGGAACACCTCACTACGCACAGAAGTTCCAGGGTAGACTCACGATAACCGCGGACGTCTCCACGAACACAGGCTACATGGAGCTGAACAGCCTGACATCTGAGGACACGGCCGTGTATTACTGTGCGAGAGGTCCCTGGGGTTGGGACCACTGGGGCCAGGGAGCCCTGGTCACCGTCTCCTCAG	CAGGTGCAGCTGGTGCAGTCTGGGGCTGAGGTGAAGAAACATGGGTCCTCGGTGAAGGTCTCCTGCAAGGCTTCTGGAGGCACCTTCAGCAACTATGCAATCAACTGGGTGCGACAGGCCCCTGGACAAGGGCTTGAGTGGATGGGAAAAATCATCCCTTCCTTTGGAACACCTCACTACGCACAGAAGTTCCAGGGTAGACTCACGATAACCGCGGACGTCTCCACGAACACAGGCTACATGGAGCTGAACAGCCTGACATCTGAGGACACGGCCGTGTATTACTGTGCGAGAGGTCCCTGGGGTTGGGACCACTGGGGCCAGGGAGCCCTGGTCACCGTCTCCTCAG	0	0	23	13	ARGPWGWDH	9	CZ124_KC_38	IGKV3-20*01		IGKJ4*01	CCTGTCTTTGTCTCCAGGGGAAAGAGCCACCCTCTCCTGCGGGGCCAGTCAGAGTGTTAGCAGCGACTACTTAGCCTGGTACCAGCAGAAACCTGGCCAGGCTCCCAGGCTCCTCATCTATGGTGCATCCGGCAGGGCCACTGGCATCCCAGACAGGTTCAGTGGCAGTGGGTCTGGGACAGACTTCACTCTCACCATCAGCAGACTGCAGCCTGAAGATTTTGCAGTGTATTACTGTCAGCAGTATGGTAGTTCACCCACTTTCGGCGGAGGGACCAAGGTGGAGATCAAAC	GAAATTGTGTTGACGCAGTCTCCAGGCACCCTGTCTTTGTCTCCAGGGGAAAGAGCCACCCTCTCCTGCGGGGCCAGTCAGAGTGTTAGCAGCGACTACTTAGCCTGGTACCAGCAGAAACCTGGCCAGGCTCCCAGGCTCCTCATCTATGGTGCATCCGGCAGGGCCACTGGCATCCCAGACAGGTTCAGTGGCAGTGGGTCTGGGACAGACTTCACTCTCACCATCAGCAGACTGCAGCCTGAAGATTTTGCAGTGTATTACTGTCAGCAGTATGGTAGTTCACCCACTTTCGGCGGAGGGACCAAGGTGGAGATCAAAC	0	0	5	4	QQYGSSPT	8
68	2	CZ124_HC_163	IGHV1-69*01	IGHD3-3*01	IGHJ6*02	GTGCAGCTGGTGCAGTCTGGGGCTGAGGTGAAGAAGCCTGGGTCCTCGGTGAAGGTCTCCTGCAAGGCTTCTGGGGGCACCTTCAGCAATTATGCTATCAACTGGGTGCGACAGGCCCCTGGAAAAGGGCTTGAGTGGATGGGAGGGAACATCCCTATGTTTGGGACAATAAGTAACACACAGAAGTTCCAGGACAGAGTCACAATTACCACGGACGAATCCACGGACACAGCCTACATGGAGTTGAGCAGCCTGAGATCTGAGGACACGGCCGTGTATTACTGTGCGAGAGTCAGGGGTAACGATTTTTGGAGTGGTTTCCCAGACTACTTCTACTACGGCATGGACGTCTGGGGCCAAGGGACCACGGTCACCGTCTCCTCA	CAGGTGCAGCTGGTGCAGTCTGGGGCTGAGGTGAAGAAGCCTGGGTCCTCGGTGAAGGTCTCCTGCAAGGCTTCTGGGGGCACCTTCAGCAATTATGCTATCAACTGGGTGCGACAGGCCCCTGGAAAAGGGCTTGAGTGGATGGGAGGGAACATCCCTATGTTTGGGACAATAAGTAACACACAGAAGTTCCAGGACAGAGTCACAATTACCACGGACGAATCCACGGACACAGCCTACATGGAGTTGAGCAGCCTGAGATCTGAGGACACGGCCGTGTATTACTGTGCGAGAGTCAGGGGTAACGATTTTTGGAGTGGTTTCCCAGACTACTTCTACTACGGCATGGACGTCTGGGGCCAAGGGACCACGGTCACCGTCTCCTCA	0	0	20	12	ARVRGNDFWSGFPDYFYYGMDV	22	CZ124_KC_130	IGKV3-20*01		IGKJ2*01	CCTGTCTTTGTCTCCAGGGCAAAGAGCCACCCTCTCCTGCAGGGCCAGTCAGAGTTTTAACAGCGACTACTTAGCCTGGTATCAGCAGAAACCTGGCCAGGCTCCCAGGCTCCTCATCTATGCTGCATCCAGCAGGGCCACTGGCATCCCAGACAGGTTTAGTGGCAGTGGGTCTGGAACAGACTTCACTCTCACCATCAGCAGACTGGAGCCTGAAGATTTTGCAGTGTATTACTGTCAGCACTATGGTAGCCCACCTCCCATGTACACTTTTGGCCAGGGGACCAAGCTTGAGATCAAAC	GAAATTGTGTTGACGCAGTCTCCAGGCACCCTGTCTTTGTCTCCAGGGCAAAGAGCCACCCTCTCCTGCAGGGCCAGTCAGAGTTTTAACAGCGACTACTTAGCCTGGTATCAGCAGAAACCTGGCCAGGCTCCCAGGCTCCTCATCTATGCTGCATCCAGCAGGGCCACTGGCATCCCAGACAGGTTTAGTGGCAGTGGGTCTGGAACAGACTTCACTCTCACCATCAGCAGACTGGAGCCTGAAGATTTTGCAGTGTATTACTGTCAGCACTATGGTAGCCCACCTCCCATGTACACTTTTGGCCAGGGGACCAAGCTTGAGATCAAAC	0	0	9	7	QHYGSPPPMYT	11
68	2	CZ128_HC_27	IGHV1-69*01	IGHD3-3*01	IGHJ6*02	GTGCAGCTGGTGCAGTCTGGGACTGAGGTGAAGATGCCTGGGTCCTCGGTGAAGGTCTCCTGCAAGGCTCCTAGAGGCACCTTCAGCAACTATGCTATCAACTGGGTGCGGCAGGCCCCTGGACAAGGGCTGGAGTGGATGGGAGGGACCATCCCTGTCTTTGGTACACCAAATTACGCACAGGAGTTCCAGGGCAGAGTCACCTTTATCGCGGACGAGTCCACGAGCACAGCCTACATGGAGCTGAGCGGCCTGAAATCTGAGGACACGGCCGTCTATTACTGTGCGGGGGGGCGGGGGTACGATTTTTGGAGTGGCTATCCGGACTACTACTACTACGGTATGGACGTCTGGGGCCAGGGGACCACGGTCACCGTCTCCTCA	CAGGTGCAGCTGGTGCAGTCTGGGACTGAGGTGAAGATGCCTGGGTCCTCGGTGAAGGTCTCCTGCAAGGCTCCTAGAGGCACCTTCAGCAACTATGCTATCAACTGGGTGCGGCAGGCCCCTGGACAAGGGCTGGAGTGGATGGGAGGGACCATCCCTGTCTTTGGTACACCAAATTACGCACAGGAGTTCCAGGGCAGAGTCACCTTTATCGCGGACGAGTCCACGAGCACAGCCTACATGGAGCTGAGCGGCCTGAAATCTGAGGACACGGCCGTCTATTACTGTGCGGGGGGGCGGGGGTACGATTTTTGGAGTGGCTATCCGGACTACTACTACTACGGTATGGACGTCTGGGGCCAGGGGACCACGGTCACCGTCTCCTCA	0	0	20	14	AGGRGYDFWSGYPDYYYYGMDV	22	CZ128_KC_23	IGKV3-20*01		IGKJ2*01	CCTGTCTTTGTCTCCAGGGGAAAGAGCCACCCTCTCCTGCAGGGCCAGTCAGAGTATTAGCGGCACCTACTTACACTGGTACCAGCAGAAACCTGGCCAGGCTCCCAGGCTCCTCATCTATGGTGCATCCACCAGGGCCACTGGCATCCCAGACAGGTTCGGTGGCAGTGGGTCTGGGACAGACTTCACTCTCACCATCAGCAGACTGGAGGCTGAAGATTTTGCAGTTTATTACTGTCAGCACTATGGTAACTCACCTCCGGGGTACACTTTTGGCCAGGGGACCAAGCTGGAGATCAAAC	GAAATTGTGTTGACGCAGTCTCCAGGCACCCTGTCTTTGTCTCCAGGGGAAAGAGCCACCCTCTCCTGCAGGGCCAGTCAGAGTATTAGCGGCACCTACTTACACTGGTACCAGCAGAAACCTGGCCAGGCTCCCAGGCTCCTCATCTATGGTGCATCCACCAGGGCCACTGGCATCCCAGACAGGTTCGGTGGCAGTGGGTCTGGGACAGACTTCACTCTCACCATCAGCAGACTGGAGGCTGAAGATTTTGCAGTTTATTACTGTCAGCACTATGGTAACTCACCTCCGGGGTACACTTTTGGCCAGGGGACCAAGCTGGAGATCAAAC	0	0	9	9	QHYGNSPPGYT	11
69	2	CZ112_HC_73-	IGHV1-69*06	IGHD1-26*01	IGHJ4*02	GTGCAGCTGGTGCAGTCTGGGGCTGAGATGAAGAAGCCTGGCTTTTCGGTGAAGGTCTCCTGCAAGGCTTCTGGAGGCATTTTCAGCAACTATGCAATCAACTGGGTGCGACAGGCCCCTGGACAAGGGCTTGAGTGGATGGGAGGGATCATCCCTGCCTTTGGTACACCACACTACGCACAAAAGTTCCAAGGCAGACTCACGATTACCGCGGACAAATCGACGAGCACAGCCTACATGGAGTTGACCAGTCTGACTTCCAATGACACGGCCCTGTATTACTGTGCGAGGGCAATGGGATCTACAGGGGGGGACTACTGGGGCCAGGGAACCCTGGTCGCCGTCTCCTCAG	CAGGTGCAGCTGGTGCAGTCTGGGGCTGAGATGAAGAAGCCTGGCTTTTCGGTGAAGGTCTCCTGCAAGGCTTCTGGAGGCATTTTCAGCAACTATGCAATCAACTGGGTGCGACAGGCCCCTGGACAAGGGCTTGAGTGGATGGGAGGGATCATCCCTGCCTTTGGTACACCACACTACGCACAAAAGTTCCAAGGCAGACTCACGATTACCGCGGACAAATCGACGAGCACAGCCTACATGGAGTTGACCAGTCTGACTTCCAATGACACGGCCCTGTATTACTGTGCGAGGGCAATGGGATCTACAGGGGGGGACTACTGGGGCCAGGGAACCCTGGTCGCCGTCTCCTCAG	0	0	26	13	ARAMGSTGGDY	11	CZ112_KC_52-	IGKV1-33*01		IGKJ2*01	CCTGTCTGCATCGGTAGGGGACAGCGTCACCATCACTTGCCAGGCGAATCAAGACATTGGCAACTATTTAAATTGGTATCAGCTCAAACCAGGGAAAGCCCCTCAGCTCTTGATCTTCGATGCATCCAATTTGGAAACAGGGGTCCCATCAAGGTTCAGTGGACGTGGATCTGGGACACATTTTACCTTCACCATCAGCAGTCTGCAGCCTGAAGATATCGCAACATATTTCTGTCAACAGTATCAAAATCTCCGGTACACTTTTGGCCAGGGGACCAAGCTGGAGATCAAAC	GACATCCAGATGACCCAGTCTCCATCCTCCCTGTCTGCATCGGTAGGGGACAGCGTCACCATCACTTGCCAGGCGAATCAAGACATTGGCAACTATTTAAATTGGTATCAGCTCAAACCAGGGAAAGCCCCTCAGCTCTTGATCTTCGATGCATCCAATTTGGAAACAGGGGTCCCATCAAGGTTCAGTGGACGTGGATCTGGGACACATTTTACCTTCACCATCAGCAGTCTGCAGCCTGAAGATATCGCAACATATTTCTGTCAACAGTATCAAAATCTCCGGTACACTTTTGGCCAGGGGACCAAGCTGGAGATCAAAC	0	0	17	10	QQYQNLRYT	9
69	2	CZV12_HC_55	IGHV1-69*06	IGHD3-10*01	IGHJ4*02	GCAGCTGGTGCAGTCTGGGGCTGAGGTGAAGAAGCCTGGGTCCTCGGTGAAGGTCTCCTGCAAGGCTTCTGGAGGCACCCTCACCAATTATGTTGTCAGGTGGGTGCGGCAGGCCCCTGGACAAGGCCTTGAGGGGATGGGAGGGATCATCCCTGTCTTTGGGACAACAAACTACGCACAGAAGTTCCGGGGCAGACTCACGATCACCGCGGACAAATCCACGAACACAGCCTACATGGAACTGAGCGGCCTGAGATATGAGGACACGGCCGTGTATTACTGTGCGCGAGATTTCGGGGGCCATGGGGGCGCCTACTGGGGCCAGGGAACCCTGGTCACCGTCTCCTCAG	CAGGTGCAGCTGGTGCAGTCTGGGGCTGAGGTGAAGAAGCCTGGGTCCTCGGTGAAGGTCTCCTGCAAGGCTTCTGGAGGCACCCTCACCAATTATGTTGTCAGGTGGGTGCGGCAGGCCCCTGGACAAGGCCTTGAGGGGATGGGAGGGATCATCCCTGTCTTTGGGACAACAAACTACGCACAGAAGTTCCGGGGCAGACTCACGATCACCGCGGACAAATCCACGAACACAGCCTACATGGAACTGAGCGGCCTGAGATATGAGGACACGGCCGTGTATTACTGTGCGCGAGATTTCGGGGGCCATGGGGGCGCCTACTGGGGCCAGGGAACCCTGGTCACCGTCTCCTCAG	0	0	20	14	ARDFGGHGGAY	11	CZV12_KC_40	IGKV1-33*01		IGKJ2*01	CCTGTCTGCATCTGTAGGAGACAGAGTCACCATCACTTGCCAGGCGAGTCAGGACATTAAGTACTATTTAAATTGGTATCAGCAGAAACCAGGGAAAGCCCCTAAACTCCTGATCTACGATGCATCCAATTTGGAGACAGGGGTCCCATCAAGGTTCAGTGGAAGTGGATCTGGGACAGATTTTACTTTCACCATCAGCAGCCTGCAGCCTGAAGATGTTGCAACATATTACTGTCACCAGTATGATAATCTCCCTCGGGACACTTTTGGCCAGGGGACCAAGTTGGAGATCAAAC	GACATCCAGATGACCCAGTCTCCATCCTCCCTGTCTGCATCTGTAGGAGACAGAGTCACCATCACTTGCCAGGCGAGTCAGGACATTAAGTACTATTTAAATTGGTATCAGCAGAAACCAGGGAAAGCCCCTAAACTCCTGATCTACGATGCATCCAATTTGGAGACAGGGGTCCCATCAAGGTTCAGTGGAAGTGGATCTGGGACAGATTTTACTTTCACCATCAGCAGCCTGCAGCCTGAAGATGTTGCAACATATTACTGTCACCAGTATGATAATCTCCCTCGGGACACTTTTGGCCAGGGGACCAAGTTGGAGATCAAAC	0	0	6	4	HQYDNLPRDT	10
[truncated: 24 more rows]
