# Supplementary material for: Broad and potent neutralizing human antibodies to tick-borne flaviviruses protect mice from disease
Source: J Exp Med. 2021 Apr 8;218(5):e20210236. doi: 10.1084/jem.20210236 (PMC8040517; doi:10.1084/jem.20210236)
Supplement: Table S5 — lists effective and inhibitory concentrations of recombinantly expressed monoclonal antibodies. [file JEM_20210236_TableS5.xlsx]

## Sheet: Table S5
Table S5. Effective and inhibitory concentrations of recombinantly expressed monoclonal antibodies.
		EC50 (ng/mL)			Reporter Virus Particle		Virus	Reporter Virus Particle
					IC50 (ng/mL)	IC90 (ng/mL)	IC50 (ng/mL)	IC50 (ng/mL)
Donor ID	Antibody ID	TBEVWE EDIII	TBEVFE EDIII	TBEVSi EDIII	TBEVWE	TBEVWE	TBEVWE	POWV-LB	POWV-DTV	KFDV	LGTV	LIV	OHFV
111	T004	1.6835	1.4305	2.4085	10.7605	586.65	N.T.	N.T.	N.T.	N.T.	N.T.	N.T.	N.T.
111	T007	4.5225	3.816	4.0315	165	21087.5	N.T.	N.T.	N.T.	N.T.	N.T.	N.T.	N.T.
111	T012	4.785	5.531	4.6095	160.375	16338.5	N.T.	N.T.	N.T.	N.T.	N.T.	N.T.	N.T.
112	T015	4.5875	4.855	3.8405	258.2	30827.5	N.T.	N.T.	N.T.	N.T.	N.T.	N.T.	N.T.
128	T016	2.83855	4.785	3.24965	519.4	89708.5	N.T.	N.T.	N.T.	N.T.	N.T.	N.T.	N.T.
132	T018	5.627	4.24	4.6525	578.3	17041	N.T.	6.84	12.39	N.T.	N.T.	N.T.	N.T.
132	T019	7.6255	5.264	7.155	124.355	5954.5	N.T.	N.T.	N.T.	N.T.	N.T.	N.T.	N.T.
124	T020	5.062	4.8425	4.2955	561.75	25025	N.T.	N.T.	N.T.	N.T.	N.T.	N.T.	N.T.
128	T021	6.23	5.0245	7.609	460.05	17562.5	N.T.	N.T.	N.T.	N.T.	N.T.	N.T.	N.T.
113	T025	4.0475	0.22615	0.49395	0.6139	11.82	66.9	N.T.	N.T.	3592	361.25	12.08	5.49
128	T027	2072.7	1243	2040	N.N.	N.N.	N.T.	N.T.	N.T.	N.T.	N.T.	N.T.	N.T.
132	T028	2.0035	2.3936	11.8355	0.7372	9.504	48.32	N.T.	N.T.	N.T.	N.T.	N.T.	N.T.
111	T030	7.4125	7.451	5.343	184.45	11252.5	N.T.	N.T.	N.T.	N.T.	N.T.	N.T.	N.T.
128	T033	0.58685	0.57915	0.93555	73.6	402	N.T.	N.T.	N.T.	N.T.	N.T.	N.T.	N.T.
128	T034	3.8	3.671	2.2649	74.01	626.15	268.8	N.T.	N.T.	N.T.	N.T.	N.T.	N.T.
132	T035	10.7695	8.1505	10.228	172.785	4537.5	N.T.	N.T.	N.T.	N.T.	N.T.	N.T.	N.T.
132	T036	4.395	1.1128	1.4171	N.N.	N.N.	N.T.	N.T.	N.T.	N.T.	N.T.	N.T.	N.T.
113	T038	6.626	5.6135	7.5765	0.93765	7.097	35.9	N.T.	N.T.	N.T.	N.T.	N.T.	N.T.
111	T039	4.194	4.88465	4.5901	4.856	222.1	N.T.	N.T.	N.T.	N.T.	N.T.	N.T.	N.T.
112	T042	8.6625	1.897	2.087	25.065	28236	N.T.	N.T.	N.T.	N.T.	N.T.	N.T.	N.T.
113	T046	1.38005	1.06905	1.2342	4.34693e+06	9.14468e+10	N.T.	N.T.	N.T.	N.T.	N.T.	N.T.	N.T.
111	T047	4.523	10.8285	5.0405	172.4	22321	N.T.	N.T.	N.T.	N.T.	N.T.	N.T.	N.T.
112	T048	4.5395	3.3065	3.847	484.25	43308.5	N.T.	N.T.	N.T.	N.T.	N.T.	N.T.	N.T.
113	T049	5.4835	3.839	6.0575	90.765	11511.5	N.T.	8.32	10.88	N.T.	N.T.	N.T.	N.T.
124	T053	5.396	4.288	4.906	145.48	10688	N.T.	N.T.	N.T.	N.T.	N.T.	N.T.	N.T.
128	T054	3.5425	3.7835	4.1645	75.31	31846	N.T.	N.T.	N.T.	N.T.	N.T.	N.T.	N.T.
112	T056	0.69615	2.0876	1.89095	7.302	71.38	N.T.	N.T.	N.T.	35.86	0.97	1.06	1.12
113	T058	5.9255	4.3735	6.7025	0.018075	0.09461	N.T.	N.T.	N.T.	220	48.01	9.05	5.02
113	T059	5.327	4.276	7.5415	4.3605	45.59	N.T.	N.T.	N.T.	N.T.	N.T.	N.T.	N.T.
113	T060	3.6908	4.5415	3.21	342.95	161156	N.T.	N.T.	N.T.	N.T.	N.T.	N.T.	N.T.
113	T061	3.5635	2.932	2.703	143.4	7379.5	N.T.	N.T.	N.T.	N.T.	N.T.	N.T.	N.T.
128	T062	3.732	2.4715	3.332	0.17645	3.3785	N.T.	N.T.	N.T.	N.T.	N.T.	N.T.	N.T.
132	T064	1.1985	1.06535	1.947	0.48155	2.675	N.T.	N.T.	N.T.	N.T.	N.T.	N.T.	N.T.
132	T065	2.4585	1.832	3.393	1.3235	15.295	N.T.	N.T.	N.T.	N.T.	N.T.	N.T.	N.T.
132	T066	2.6945	2.649	2.286	169.05	91171	N.T.	N.T.	N.T.	N.T.	N.T.	N.T.	N.T.
132	T070	1.364	1.2475	1.498	1659.6	1027465811	N.T.	N.T.	N.T.	N.T.	N.T.	N.T.	N.T.
132	T071	1.4615	1.462	1.5625	4210.5	237174	N.T.	N.T.	N.T.	N.T.	N.T.	N.T.	N.T.
128	T074	2.9825	1.987	0.911	78.105	10424	N.T.	N.T.	N.T.	N.T.	N.T.	N.T.	N.T.
128	T076	2.2465	1.6825	1.8885	88.795	10888	N.T.	N.T.	N.T.	N.T.	N.T.	N.T.	N.T.
112	T077	2.054	1.481	1.7805	88.795	19651	N.T.	4.86	4.69	N.T.	N.T.	N.T.	N.T.
112	T078	1.312	1.221	1.3515	5.864	138.4	N.T.	5.27	42.89	448.7	2.061	7.42	14.9
124	T079	1.975	1.797	1.6585	179.05	70840	N.T.	N.T.	N.T.	N.T.	N.T.	N.T.	N.T.
124	T080	2.5515	2.6575	3.0685	1867	289126	N.T.	N.T.	N.T.	N.T.	N.T.	N.T.	N.T.
124	T081	1.2765	2.3995	3.1355	328.5	1167176	N.T.	N.T.	N.T.	N.T.	N.T.	N.T.	N.T.
128	T084	2.1965	2.109	2.3095	0.52975	13.336	N.T.	N.T.	N.T.	405.15	5.31	1.92	6.99
132	T086	4.1435	2.981	2.6645	N.N.	N.N.	N.T.	N.T.	N.T.	N.T.	N.T.	N.T.	N.T.
V11	T089	3.5275	3.076	2.403	59900	15048237	N.T.	N.T.	N.T.	N.T.	N.T.	N.T.	N.T.
V11	T090	7.0255	6.851	5.3635	109.715	126206	N.T.	N.T.	N.T.	N.T.	N.T.	N.T.	N.T.
V11	T091	4.5715	4.39	2.674	34.5775	53260.4	N.T.	N.T.	N.T.	N.T.	N.T.	N.T.	N.T.
V11	T092	7.4485	7.774	5.365	1173.4	520636	N.T.	N.T.	N.T.	N.T.	N.T.	N.T.	N.T.
V11	T093	2.6195	2.4985	2.792	183211	336072972	N.T.	N.T.	N.T.	N.T.	N.T.	N.T.	N.T.
V12	T094	5.273	4.45	3.651	8.2665	62.68	N.T.	N.T.	N.T.	N.T.	N.T.	N.T.	N.T.
V16	T095	3.492	4.154	3.2065	214770	18499866445	N.T.	N.T.	N.T.	N.T.	N.T.	N.T.	N.T.
V11	T096	5.41	6.106	5.279	1039956	2661105039	N.T.	N.T.	N.T.	N.T.	N.T.	N.T.	N.T.
V11	T097	2.648	4.376	2.6535	12.406	741.9	N.T.	N.T.	N.T.	N.T.	N.T.	N.T.	N.T.
V11	T098	5.899	7.652	5.364	101.295	23699.5	N.T.	N.T.	N.T.	N.T.	N.T.	N.T.	N.T.
V12	T099	3.122	4.4355	3.2825	498.75	35292.5	N.T.	N.T.	N.T.	N.T.	N.T.	N.T.	N.T.
V12	T100	4.2215	4.3145	3.715	1180.85	228886	N.T.	N.T.	N.T.	N.T.	N.T.	N.T.	N.T.
V12	T101	3.756	3.9315	3.2655	17.8	1346.65	N.T.	N.T.	N.T.	N.T.	N.T.	N.T.	N.T.
N.T. = not tested
N.N. = non-neutralizing
